# Supplementary material for: REEF: searching REgionally Enriched Features in genomes
Source: BMC Bioinformatics. 2006 Oct 16;7:453. doi: 10.1186/1471-2105-7-453 (PMC1624853; doi:10.1186/1471-2105-7-453)
Supplement: Additional file 1 — REEF multiplatform source code. tarball with REEF source code. For installation instructions see . [file 1471-2105-7-453-S1.tgz]

Archive with 29 entries (23 files):
- reef
- reef/CVS
- reef/CVS/Root
- reef/CVS/Repository
- reef/CVS/Entries
- reef/CVS/Entries.Log
- reef/Data
- reef/Data/CVS
- reef/Data/CVS/Root
- reef/Data/CVS/Repository
- reef/Data/CVS/Entries
- reef/Data/HumanChromosomes.txt
- reef/Data/Reference.txt
- reef/Data/Reference.txt.chr
- reef/Data/query.txt
- reef/GenesListCtrl.py
- reef/ResultsCtrl.py
- reef/SettingCtrl.py
- reef/dhyper.py
- reef/licence.txt
- reef/reef.py
- reef/setup.py
- reef/windows.py
- reef/images
- reef/images/CVS
- reef/images/CVS/Root
- reef/images/CVS/Repository
- reef/images/CVS/Entries
- reef/images/reef.ico
