# Supplementary material for: REEF: searching REgionally Enriched Features in genomes
Source: BMC Bioinformatics. 2006 Oct 16;7:453. doi: 10.1186/1471-2105-7-453 (PMC1624853; doi:10.1186/1471-2105-7-453)
Supplement: Additional file 1 — REEF multiplatform source code. tarball with REEF source code. For installation instructions see . [file 1471-2105-7-453-S1.tgz › reef/CVS/Root]

:ext:ale@bombolo:/home/ale/cvs
