# Supplementary material for: REEF: searching REgionally Enriched Features in genomes
Source: BMC Bioinformatics. 2006 Oct 16;7:453. doi: 10.1186/1471-2105-7-453 (PMC1624853; doi:10.1186/1471-2105-7-453)
Supplement: Additional file 1 — REEF multiplatform source code. tarball with REEF source code. For installation instructions see . [file 1471-2105-7-453-S1.tgz › reef/CVS/Entries]

/GenesListCtrl.py/1.12/Tue May 30 08:25:57 2006//
/ResultsCtrl.py/1.60/Tue May 30 08:25:57 2006//
/SettingCtrl.py/1.37/Tue May 30 09:18:38 2006//
/dhyper.py/1.4/Mon May 29 10:27:57 2006//
/licence.txt/1.1/Mon May 29 08:16:58 2006//
/reef.py/1.4/Tue Jun  6 08:24:44 2006//
/setup.py/1.2/Mon May 29 12:15:14 2006//
/windows.py/1.35/Tue May 30 09:18:38 2006//
D
