# Supplementary material for: REEF: searching REgionally Enriched Features in genomes
Source: BMC Bioinformatics. 2006 Oct 16;7:453. doi: 10.1186/1471-2105-7-453 (PMC1624853; doi:10.1186/1471-2105-7-453)
Supplement: Additional file 1 — REEF multiplatform source code. tarball with REEF source code. For installation instructions see . [file 1471-2105-7-453-S1.tgz › reef/Data/CVS/Entries]

/HumanChromosomes.txt/1.3/Tue Jun  6 08:36:07 2006//
/Reference.txt/1.3/Tue Jun  6 08:36:07 2006//
/Reference.txt.chr/1.3/Tue Jun  6 08:36:08 2006//
/query.txt/1.3/Tue Jun  6 08:36:08 2006//
D
