# Supplementary material for: REEF: searching REgionally Enriched Features in genomes
Source: BMC Bioinformatics. 2006 Oct 16;7:453. doi: 10.1186/1471-2105-7-453 (PMC1624853; doi:10.1186/1471-2105-7-453)
Supplement: Additional file 1 — REEF multiplatform source code. tarball with REEF source code. For installation instructions see . [file 1471-2105-7-453-S1.tgz › reef/Data/Reference.txt]

55052	1	306752	1332524
79854	1	751451	752749
9636	1	938741	939776
375790	1	945365	981355
54991	1	1007060	1041338
51150	1	1142151	1157274
6339	1	1207351	1217272
54973	1	1236843	1249913
1855	1	1260521	1274623
64856	1	1360771	1366008
2782	1	1706589	1812355
339457	1	1843256	1849228
2563	1	1940702	1952050
5590	1	1971768	2106692
79906	1	2242555	2313006
11079	1	2313138	2325048
9651	1	2347278	2426829
55229	1	2429834	2447895
8764	1	2477367	2486613
63976	1	2975603	3345043
27237	1	3361016	3387535
1953	1	3396343	3437872
49856	1	3537197	3556504
7161	1	3558988	3639716
57470	1	3686643	3702928
1677	1	3763704	3791852
339448	1	3795562	3806709
261734	1	5845456	5975120
6146	1	6167667	6182266
54626	1	6397882	6402566
8718	1	6443807	6448842
79707	1	6507796	6537168
9903	1	6573365	6585648
55735	1	6616815	6684463
23261	1	6767970	7752350
9341	1	7753915	7764078
8863	1	7766966	7827823
11315	1	7944379	7967923
473	1	8335043	8800111
765	1	8928508	8957733
6518	1	9019593	9052257
80045	1	9087062	9111816
80176	1	9275570	9352175
5293	1	9634389	9711556
22883	1	9711666	9807137
56998	1	9830920	9892903
10277	1	10015629	10163881
23095	1	10193417	10364241
1676	1	10443191	10455200
5195	1	10457605	10613400
54897	1	10629864	10676549
23435	1	10995265	11008135
6723	1	11037235	11042678
5394	1	11049264	11082525
2475	1	11089179	11245176
10218	1	11171984	11178624
29914	1	11255865	11268925
26232	1	11631032	11637326
4524	1	11769263	11788569
1185	1	11788880	11825772
4878	1	11828362	11830422
4879	1	11840108	11841579
9927	1	11962955	11996152
943	1	12046020	12126849
7133	1	12149646	12191863
9249	1	12550526	12600407
7799	1	13899321	14024162
399563	1	15300683	15317125
55092	1	15352815	15419459
79180	1	15609027	15629421
11330	1	15637524	15648326
63036	1	15655810	15671167
51032	1	15675182	15690481
79814	1	15771738	15784192
27129	1	16213109	16218676
1969	1	16323419	16355151
79363	1	16430782	16436033
26099	1	16566306	16595451
55707	1	16639819	16659159
4237	1	17173585	17180668
23400	1	17185039	17210997
6390	1	17217840	17253233
11240	1	17266681	17318517
51702	1	17448179	17483312
23569	1	17507278	17563082
55160	1	17738916	17896956
81569	1	17954430	18026143
5081	1	18830086	18935218
23352	1	19273588	19409333
23065	1	19414744	19450633
8574	1	19503050	19511227
54896	1	19511406	19533525
832	1	19537856	19684594
4681	1	19842312	19857532
3362	1	19864366	19878641
54546	1	20013109	20014358
5320	1	20174517	20179496
5322	1	20269424	20290240
26279	1	20311027	20318595
64600	1	20338405	20349459
79594	1	20698529	20707241
978	1	20788030	20817985
65018	1	20832534	20850590
1650	1	20841736	20860587
57576	1	20863095	20917097
50809	1	20941756	20985768
8672	1	21005562	21375930
1889	1	21417684	21489494
249	1	21708455	21777491
5909	1	21795301	21868386
84196	1	21877380	21982686
3339	1	22021324	22136334
54361	1	22318786	22342197
9923	1	22650936	22727567
712	1	22836686	22838686
713	1	22852326	22860714
2048	1	22909918	23114403
23028	1	23218532	23282771
3352	1	23390975	23393809
10236	1	23508863	23543390
1870	1	23705508	23730300
3399	1	23757042	23758872
6924	1	23942548	23958982
2582	1	23994675	23999621
3155	1	24000954	24024536
2517	1	24044160	24067369
1269	1	24073047	24112404
58985	1	24318847	24342198
11123	1	24701973	24735012
864	1	25098645	25164062
25949	1	25421355	25431590
57035	1	25441327	25537243
6007	1	25471567	25529522
23585	1	25537397	25561437
55219	1	25630005	25698515
26119	1	25742752	25767962
79000	1	26033083	26058435
3925	1	26099194	26105231
2134	1	26220857	26235519
79927	1	26358111	26361705
51042	1	26368996	26369947
10256	1	26376586	26388960
64793	1	26433277	26477886
1043	1	26516997	26519600
55057	1	26520936	26542929
79727	1	26609894	26628797
79947	1	26631359	26670380
6195	1	26728835	26774107
8289	1	26895110	26981180
55650	1	26987072	26997473
84243	1	27025787	27054794
2810	1	27062219	27063534
54707	1	27078459	27089322
63906	1	27089566	27099544
8431	1	27110565	27113047
10726	1	27120810	27145474
6548	1	27297893	27353988
84065	1	27521308	27535477
9064	1	27554256	27565924
8547	1	27568189	27573902
2827	1	27591738	27594902
10163	1	27604712	27689256
27245	1	27733770	27802691
2268	1	27811397	27823160
2537	1	27865167	27871295
199870	1	27925076	27961062
23673	1	27972369	28023401
5511	1	28029879	28050770
9473	1	28071672	28085772
6118	1	28090636	28113823
27293	1	28134090	28158249
2140	1	28169442	28287718
22826	1	28399656	28432114
93974	1	28435197	28437196
65979	1	28568820	28696628
54952	1	28752191	28777635
6883	1	28802199	28842172
10691	1	28867830	28913972
51441	1	28935857	28968828
4985	1	29011240	29062795
2035	1	29086189	29319545
6429	1	29346951	29380948
51102	1	29391971	29430041
10076	1	29435614	29525898
7805	1	30977902	31003254
9672	1	31114900	31154067
9698	1	31176939	31311350
79570	1	31425179	31433587
2170	1	31610686	31618510
3061	1	31857227	31865301
1307	1	31890434	31942236
576	1	31965305	32002223
8073	1	32146441	32157581
10657	1	32252053	32299037
55116	1	32311089	32341052
200081	1	32417931	32436472
55721	1	32443858	32446875
3932	1	32489505	32524350
3065	1	32530294	32571811
65108	1	32572027	32574410
5928	1	32889410	32918839
81493	1	32918564	32933460
8565	1	33013426	33056220
64766	1	33055762	33097066
3208	1	33124684	33132833
127544	1	33174633	33203001
204	1	33246172	33275079
149076	1	33494760	33538907
1912	1	33561813	33613781
2709	1	34993307	34996699
2707	1	35019376	35024551
2701	1	35031185	35033933
79830	1	35317578	35354041
6421	1	35421789	35431322
79932	1	35671678	35795591
5690	1	35841326	35879730
127703	1	35952063	35957377
63967	1	35958406	36008138
192670	1	36046414	36095007
26523	1	36121396	36162484
192669	1	36169269	36294649
27285	1	36322262	36326462
27095	1	36374761	36387654
55700	1	36394389	36419023
9967	1	36462633	36542744
79729	1	36545304	36567407
64960	1	36693959	36702556
1441	1	36704231	36721096
2899	1	37039200	37272431
80149	1	37712739	37722563
64769	1	37730762	37752962
79753	1	37774731	37792490
7802	1	37795106	37805044
29889	1	37805004	37834083
54955	1	37919836	37930475
55143	1	37930745	37947976
79693	1	38041200	38046454
10946	1	38195240	38228348
2275	1	38235030	38243821
51118	1	38251000	38262078
64121	1	39077607	39097927
79647	1	39229503	39243566
23499	1	39506723	39724476
26508	1	39862411	39877905
51440	1	39917238	39929676
54802	1	40079311	40121765
10487	1	40279014	40310907
5538	1	40310970	40335555
6018	1	40399647	40479178
10269	1	40496365	40532438
1298	1	40538749	40555526
65243	1	40688365	40701939
64789	1	40747019	40754799
4802	1	40929951	41009860
9132	1	41022270	41076947
1503	1	41218029	41250815
22955	1	41265461	41480375
1907	1	41717035	41722884
2981	1	42391678	42394082
2980	1	42400948	42402982
79717	1	42694801	42698672
80098	1	42720951	42776227
10465	1	42896634	42915015
64175	1	42984632	43005281
79078	1	43005526	43013997
114625	1	43055362	43083247
6513	1	43164105	43197088
10969	1	43402442	43410518
7075	1	43539250	43561365
64834	1	43601659	43606286
81888	1	43689415	43692505
5792	1	43769133	43861921
1802	1	44208245	44211632
533	1	44213197	44216553
8704	1	44217452	44229426
6536	1	44234742	44269721
79033	1	44459329	44593526
55182	1	44643546	44889983
79639	1	44873525	44912696
11004	1	44978137	45005993
8643	1	45058947	45081203
8891	1	45088999	45224869
79654	1	45240800	45249387
7389	1	45250416	45253928
4595	1	45567500	45578667
114034	1	45578494	45582234
10420	1	45582141	45729420
25974	1	45738577	45749324
10327	1	45789084	45808307
60313	1	45865567	45899398
3652	1	45932586	45988902
23139	1	46041871	46274383
8503	1	46278400	46370901
10103	1	46418798	46424217
55624	1	46426940	46458564
8438	1	46486003	46516732
2166	1	46632578	46652099
8569	1	46795677	46842497
9813	1	46913419	46957323
1580	1	47037304	47057672
1579	1	47167434	47180004
10158	1	47421847	47428358
6491	1	47488403	47552406
51727	1	47572174	47617097
2301	1	47654330	47656310
2306	1	47674275	47678949
79656	1	48966128	49015177
1996	1	50342168	50442042
26994	1	51474558	51511797
2060	1	51592523	51757583
114883	1	51815438	52026724
4898	1	52027470	52117010
4998	1	52611089	52642719
2882	1	52840631	52847310
65260	1	52925101	52936626
55268	1	53134484	53159986
6342	1	53165535	53289870
54987	1	53452361	53458877
55706	1	54003723	54076763
54432	1	54089994	54128041
1733	1	54132448	54149346
51668	1	54159821	54183876
115353	1	54184624	54206427
9528	1	54269938	54291699
374977	1	54880046	54979994
8613	1	56733022	56817845
5563	1	56883607	56946709
731	1	57093066	57156482
732	1	57167472	57204276
1600	1	57236166	58784989
3725	1	59019052	59022373
55277	1	59535240	60000988
51361	1	60053120	60111230
83941	1	61919306	61963683
54596	1	62433123	62449806
27329	1	62835774	62843768
27022	1	63561317	63562754
29929	1	63605885	63675464
23421	1	63679032	63761474
5236	1	63831534	63898502
4919	1	64012277	64417295
55225	1	64983365	65071500
3716	1	65072345	65124605
205	1	65386100	65465761
3953	1	65658905	65875408
5142	1	66030780	66612849
10022	1	67036012	67039527
79819	1	67051160	67163158
3595	1	67545634	67635170
26135	1	67646082	67668711
1647	1	67923470	67926607
55970	1	67939809	68071696
9077	1	68284234	68289048
79971	1	68336739	68470841
6121	1	68667094	68688230
55635	1	68713526	68735295
55631	1	70383082	70443863
11147	1	70593080	70606291
5733	1	71090623	71286079
8790	1	74436513	74445708
51086	1	74473672	74782696
1429	1	74943767	74971315
34	1	75962869	76001771
5876	1	76024473	76033352
4438	1	76035217	76151511
81849	1	77105773	77302323
10026	1	77327262	77457703
26289	1	77520329	77798240
26009	1	77802778	77921692
8880	1	78184755	78217365
11080	1	78243223	78255581
54810	1	78284176	78375699
5737	1	78729315	78777062
10964	1	78858736	78880657
10561	1	78888103	78902345
23266	1	82038669	82230694
79739	1	84107873	84237421
5567	1	84316332	84476767
58511	1	84636802	84653279
80135	1	84717545	84735949
64173	1	84744561	84791355
23566	1	85052088	85104430
55283	1	85256353	85286757
8915	1	85505433	85514745
23576	1	85556756	85816521
3491	1	85819047	85821977
54680	1	85891077	85946689
9635	1	86662412	86694826
1179	1	86706638	86738529
22802	1	86785348	86819018
9629	1	86872546	86893646
51100	1	86943091	86981857
9403	1	87100717	87152695
8543	1	87566738	87583838
56267	1	89174043	89231104
55144	1	90060100	90174147
8317	1	91739031	91763901
7049	1	91920570	92144147
676	1	92187719	92252571
11146	1	92484634	92537132
79871	1	92537194	92626317
2672	1	92712909	92725021
7813	1	92746841	93030549
22823	1	93317422	93375711
50999	1	93389998	93418834
1810	1	93584065	93600734
54874	1	93686426	93792804
8412	1	93799934	93919973
30836	1	94107925	94117330
2730	1	94125177	94147600
24	1	94230983	94359279
9411	1	94410481	94475777
5825	1	94656559	94756806
2152	1	94767460	94779903
1266	1	95135095	95165289
25950	1	95472354	95485361
58155	1	96959953	97052934
1806	1	97315889	98159167
51375	1	98899800	98998642
9890	1	99502439	99547724
54873	1	99884185	99932840
178	1	100088632	100162164
54482	1	100371306	100388641
1629	1	100433463	100487964
8634	1	100504350	100529915
8556	1	100590634	100758420
54112	1	100776280	100780158
7412	1	100957884	100977187
2135	1	101110528	101133006
51611	1	101228105	101263919
1901	1	101475162	101479659
22854	1	107484267	107825994
29957	1	108478971	108544421
55119	1	109036468	109045943
6814	1	109090830	109153671
22911	1	109314359	109386258
57535	1	109458055	109551120
6301	1	109558062	109582308
84722	1	109623701	109627331
6272	1	109653714	109742086
5686	1	109746000	109770560
2773	1	109892823	109938498
271	1	109963981	109976200
2948	1	110000225	110009647
2949	1	110056387	110062411
2947	1	110078076	110084563
79574	1	110094224	110108087
257	1	110404138	110414757
3749	1	110555499	110577591
64783	1	110683467	110690826
9122	1	110707009	110735193
10542	1	110745401	110752087
3744	1	110861361	110863320
3737	1	110937725	110975619
3738	1	111016613	111019178
963	1	111217295	111244065
55791	1	111291334	111308089
10390	1	111483771	111529247
79961	1	111531323	111548554
1117	1	111571803	111587583
27159	1	111635006	111664707
5016	1	111758460	111771922
140	1	111827494	111908086
5906	1	111963927	112057623
55924	1	112069892	112099942
55917	1	112740382	112803737
54879	1	112867665	112964970
829	1	112963989	113015757
6566	1	113256376	113300328
9860	1	113417353	113468865
10745	1	114041364	114103621
54665	1	114105977	114156593
64858	1	114249560	114258215
204851	1	114273518	114321944
56944	1	114323552	114326398
270	1	115017244	115039762
4893	1	115051107	115061038
7812	1	115061059	115102147
7252	1	115373937	115378464
4803	1	115630059	115682380
845	1	116044165	116112793
4808	1	116180523	116185270
476	1	116717358	116748917
965	1	116858679	116915184
3321	1	116918553	117011837
914	1	117098624	117113373
9398	1	117345956	117380562
8458	1	117404471	117447012
80263	1	117455212	117465934
79679	1	117487735	117555072
10905	1	117711607	117869843
54855	1	117950126	117972509
54834	1	118213562	118273729
10885	1	118273869	118304572
10352	1	119375363	119484810
51179	1	119712924	119738274
3284	1	119759295	119790643
26227	1	120056032	120088359
3158	1	120092527	120113041
11085	1	120237678	120240636
4853	1	120255700	120413799
388677	1	143920470	144003011
10628	1	144149938	144153880
9939	1	144218989	144222801
8799	1	144227739	144235088
8515	1	144236346	144255224
10401	1	144287388	144297903
27246	1	144322392	144400083
11126	1	144407154	144426971
5565	1	145093310	145110753
2330	1	145124461	145163844
607	1	145479805	145564637
51205	1	145585791	145609238
2209	1	148020911	148030697
8349	1	148122635	148124856
51027	1	148137824	148138968
9900	1	148141863	148156054
10903	1	148167167	148175396
56957	1	148181603	148249247
51177	1	148388793	148398440
81611	1	148457348	148475084
23632	1	148496841	148504100
51107	1	148504428	148508024
79630	1	148511396	148519949
23248	1	148603803	148712809
1893	1	148747175	148752660
54507	1	148788520	148800034
4170	1	148813660	148818760
55204	1	148885324	148936257
1520	1	148969177	149004929
1513	1	149035310	149047436
405	1	149048809	149115810
29956	1	149204286	149213943
55793	1	149235925	149246849
56882	1	149290070	149298749
10500	1	149370788	149385728
79005	1	149405140	149408236
6944	1	149415557	149429264
5710	1	149493820	149506576
5298	1	149531036	149566815
8991	1	149603404	149611806
5692	1	149638664	149641036
23126	1	149641823	149698556
7286	1	149779404	149822682
51686	1	150005754	150010429
6097	1	150045172	150070972
6282	1	150271607	150276135
2312	1	150541274	150564303
49860	1	150648342	150653352
54544	1	150753601	150755104
4184	1	151117421	151124139
6698	1	151223180	151224913
6707	1	151240848	151242955
6699	1	151270302	151271999
57115	1	151569222	151587646
6280	1	151596971	151600121
6283	1	151612807	151614699
6279	1	151629132	151630173
6276	1	151776246	151780865
6275	1	151782721	151784906
6274	1	151786432	151788358
6273	1	151800210	151804930
57402	1	151853356	151855414
6284	1	151857903	151873192
3608	1	151901138	151910103
4881	1	151917736	151933087
65123	1	151967190	152013179
11000	1	152014101	152019256
27173	1	152198212	152206812
10899	1	152213370	152217075
5872	1	152220753	152225430
7170	1	152395456	152431204
9898	1	152459278	152509952
57198	1	152564659	152590403
3570	1	152644292	152706812
55585	1	152787674	152797744
1141	1	152806880	152815707
103	1	152821158	152867061
3782	1	152946536	153109378
10654	1	153163831	153176091
57326	1	153183179	153195204
6464	1	153201397	153213464
55891	1	153232685	153233414
51043	1	153241750	153256090
8751	1	153290385	153301876
1945	1	153302836	153308651
1944	1	153317971	153326630
1942	1	153366972	153374008
55974	1	153374949	153377952
54344	1	153378992	153379620
80128	1	153412977	153424069
7059	1	153432004	153444314
4580	1	153445113	153450246
10712	1	153483620	153491898
10067	1	153492394	153498819
5313	1	153526253	153537849
23623	1	153557310	153567527
55870	1	153573367	153798777
55154	1	153846630	153987177
55249	1	153895869	153925415
7818	1	153925497	153974941
23208	1	154095923	154121459
6016	1	154136514	154147750
22889	1	154149459	154170814
9181	1	154183269	154214942
6746	1	154245463	154257351
28956	1	154291228	154294923
57111	1	154297589	154306917
4000	1	154351121	154376495
64218	1	154389992	154414158
9673	1	154430522	154449210
79957	1	154479830	154484467
7203	1	154545375	154574819
57127	1	154605626	154621633
54865	1	154830902	154837894
60484	1	154855709	154862142
63827	1	154878363	154895942
10763	1	154905181	154913813
1382	1	154936029	154941999
81875	1	154959036	154964329
51093	1	154964857	154973365
79590	1	154973717	154977547
5546	1	155003897	155037228
9047	1	155042659	155053226
4914	1	155097294	155118266
79368	1	155982149	156013533
922	1	156063485	156078212
55243	1	156229686	156332470
912	1	156416360	156421309
909	1	156440841	156494677
911	1	156526427	156530021
910	1	156564402	156567882
913	1	156590311	156593936
6708	1	156847119	156923112
149628	1	157167973	157213142
3428	1	157236381	157291562
9447	1	157298898	157313271
57863	1	157408043	157438425
2532	1	157441133	157442912
2205	1	157526127	157544637
325	1	157824239	157825284
1401	1	157948703	157951003
25790	1	158108779	158136530
8407	1	158154526	158161908
3766	1	158274657	158306585
3765	1	158317983	158325836
477	1	158352171	158379996
844	1	158427019	158438303
8682	1	158441750	158451784
5824	1	158513225	158521555
23385	1	158579686	158595365
4807	1	158603497	158609224
8832	1	158782418	158815918
6504	1	158846513	158883709
962	1	158915161	158948217
57823	1	158975700	158991224
4063	1	159032551	159064669
51744	1	159066573	159099269
50848	1	159232607	159275358
5202	1	159336970	159354459
4817	1	159354514	159361854
9191	1	159357394	159369005
51506	1	159390172	159395269
27005	1	159395877	159402139
5498	1	159402817	159407634
8703	1	159407724	159413938
4720	1	159435728	159450806
2207	1	159451710	159455662
9970	1	159466078	159474579
4359	1	159541150	159546368
6391	1	159550789	159601157
3310	1	159760659	159763309
22926	1	160002707	160195475
9722	1	160306204	160606437
6675	1	160797946	160836250
4921	1	160868851	161016861
5999	1	161305774	161313005
8490	1	161378721	161439496
5087	1	162795560	163082933
6258	1	163636974	163681054
4259	1	163867073	163891477
223	1	163898076	163934724
54499	1	163963131	164004712
7371	1	164063513	164143961
57645	1	165075347	165092205
10223	1	165288705	165326492
5451	1	165456755	165651941
919	1	165666507	165754450
8804	1	165776876	165789680
9019	1	165957831	166026682
55811	1	166045506	166149964
25874	1	166153934	166171857
55827	1	166172531	166311703
23432	1	166315404	166372248
261726	1	166414794	166437973
375035	1	166461869	166479001
9095	1	166516901	166550286
6375	1	166812479	166817939
1805	1	166931330	166965052
481	1	167342570	167368584
29922	1	167368394	167603810
8548	1	167603817	167632402
57821	1	167630737	167663296
10560	1	167699791	167721865
2153	1	167750032	167822345
6403	1	167824713	167866031
6402	1	167926433	167947364
92342	1	168028295	168030655
55732	1	168030850	168088851
57147	1	168088839	168129661
22920	1	168157094	168310503
5396	1	168899936	168975164
80133	1	169171296	169234568
2328	1	169326659	169353581
2327	1	169421011	169448446
2326	1	169484286	169521735
2329	1	169550109	169577846
23215	1	169721289	169829272
4653	1	169871180	169888474
51603	1	170017383	170033478
26052	1	170077260	170648479
92346	1	170656450	170704590
51430	1	170768111	170847594
8995	1	171277073	171286679
7292	1	171419493	171443094
9588	1	171713108	171724570
55157	1	172060440	172094305
462	1	172139565	172153119
63931	1	173249752	173259184
63923	1	173303616	173383825
9674	1	173392745	173428552
7143	1	173558557	173642554
460	1	175093063	175400647
57795	1	175407255	175518180
55103	1	176960922	177152465
9917	1	177261696	177312316
64222	1	177317845	177333780
27	1	177339824	177465359
7827	1	177786298	177811710
148753	1	177978920	178051949
26092	1	178117799	178155834
9857	1	178190746	178349138
5768	1	178390590	178436052
3140	1	179269758	179292310
51278	1	179324260	179326595
777	1	179719338	180037336
2752	1	180618291	180627573
6041	1	180809394	180825014
80896	1	181025494	181065885
3915	1	181259175	181381349
23057	1	181484001	181654360
9887	1	181708256	181789948
4688	1	181791320	181826339
10092	1	181861956	181871620
23179	1	181871842	182164288
23127	1	182171593	182273498
81563	1	182622772	182864778
80267	1	182926260	182990620
116496	1	183026790	183210305
6045	1	183281173	183338363
81627	1	183353854	183392706
10625	1	183532146	183553084
10216	1	184532600	184550309
7175	1	184549580	184611080
54953	1	184611592	184657125
10896	1	184636326	184637209
5132	1	184679344	184696862
5743	1	184907592	184916179
5321	1	185064727	185224736
339479	1	188333419	188713382
6003	1	190871904	190896010
5997	1	191044791	191048026
6738	1	191295786	191327527
51022	1	191332220	191341867
79577	1	191357783	191487679
3075	1	194887763	194983254
81494	1	195213330	195245427
2165	1	195274943	195302987
259266	1	195319886	195382190
23418	1	195504030	195714207
5788	1	196551575	196992953
2494	1	198263352	198413171
23528	1	198642049	198645789
9928	1	198787929	198856485
2848	1	199108788	199109874
55765	1	199127275	199151486
7139	1	199594764	199613428
3898	1	199616588	199635292
23612	1	199701245	199704922
1465	1	199719282	199742873
55705	1	200102633	200112477
10440	1	200191270	200206410
6051	1	200218388	200241897
1999	1	200243695	200251754
9283	1	200358651	200365256
5778	1	200382763	200397332
10765	1	200963155	201044172
59349	1	201126852	201162994
51094	1	201176575	201194034
51706	1	201197626	201203027
4656	1	201318882	201321789
134	1	201326404	201403155
4608	1	201403561	201411565
1116	1	201414552	201422500
7832	1	201541286	201545350
2331	1	201576375	201586912
5549	1	201711505	201727100
493	1	201862550	201979830
54900	1	202000959	202012101
9580	1	202308849	202363492
55224	1	202366813	202387754
5972	1	202390570	202402088
22874	1	202454604	202595667
5287	1	202658390	202726097
4194	1	202752134	202862753
23114	1	203064404	203258586
6900	1	203278962	203313759
5929	1	203321898	203357754
9911	1	203463660	203509090
55220	1	203572270	203592662
5129	1	203740349	203768538
64710	1	203953739	203985823
8934	1	204004300	204010747
553	1	204390566	204398254
1510	1	204484081	204498726
1939	1	204831599	204852527
9261	1	204924911	204974249
3586	1	205007570	205012462
29949	1	205038837	205082947
11009	1	205137411	205144107
9214	1	205144353	205161966
5284	1	205168494	205186430
79098	1	205258491	205272715
55432	1	205283816	205292948
5208	1	205293007	205320990
725	1	205329206	205339958
722	1	205344229	205384931
1604	1	205561487	205600469
1380	1	205694292	205729861
1378	1	205736124	205880608
4179	1	205992024	206035480
947	1	206126506	206151306
3914	1	207854840	207891302
50486	1	207915387	207916355
3290	1	207926172	207974917
55733	1	208568919	208916261
3756	1	208923177	209374080
55758	1	209499478	209556200
7188	1	209566579	209614907
4751	1	209902744	209915590
9926	1	209984951	210070737
51514	1	210275735	210344809
5525	1	210525501	210601827
55248	1	210603895	210654860
29937	1	210672902	210686342
467	1	210848616	210860737
55509	1	210926382	210939950
25936	1	210977583	211031747
79805	1	211190558	211230869
26750	1	211291219	211513430
5629	1	212228482	212276383
5784	1	212597633	212791265
3776	1	213245764	213477058
51133	1	213807357	213861770
7399	1	213862858	214663361
2104	1	214743210	215329599
55105	1	215670456	215871032
51018	1	216525274	216571539
7042	1	216586199	216682101
55532	1	218153480	218168616
2058	1	218208566	218286623
10380	1	218297448	218329807
55699	1	218334077	218387999
4139	1	218768190	218903895
79762	1	218930284	218939116
54996	1	218988233	219024217
64757	1	219026877	219054358
3142	1	219119381	219125018
64853	1	220907979	220952702
55061	1	221460784	221604097
7159	1	222034412	222100255
8560	1	222437550	222447763
4931	1	222481659	222584495
29097	1	222611217	222630314
80232	1	222639473	222688360
149111	1	222870801	222994872
3930	1	223655827	223682407
55740	1	223741156	223907468
6726	1	224032153	224044788
2052	1	224079598	224099883
10637	1	224140605	224143459
7044	1	224190926	224195543
3020	1	224317043	224326325
142	1	224615128	224662414
3707	1	224886014	224991818
5664	1	225125582	225150420
56997	1	225194611	225241867
65094	1	225985557	225989735
375	1	226337473	226353535
79169	1	226355049	226359735
2987	1	226394604	226403274
57165	1	226404175	226414148
84033	1	226462483	226633198
51127	1	226662263	226670977
8290	1	226679168	226679649
92815	1	226711688	226712183
58	1	227633617	227636466
55746	1	227643667	227710711
27097	1	227795486	227828417
9816	1	227828603	227862569
2590	1	228269650	228484569
79605	1	228524015	228579990
22796	1	228844880	228896350
183	1	228904891	228916564
79573	1	229108612	229181228
8443	1	229443604	229480158
7257	1	229731021	229768890
27185	1	229829183	230243639
6894	1	232593683	232681472
9804	1	233339282	233358754
23029	1	233361572	233391194
51742	1	233396834	233558155
2786	1	233780755	233880677
4811	1	234205763	234295085
7107	1	234372496	234438829
56605	1	234447083	234511908
3964	1	234753361	234779619
55127	1	234778929	234834437
88	1	234916430	234993863
4548	1	235025340	235130583
6262	1	235272324	236063276
64388	1	238719497	238842085
6000	1	239005437	239587101
2271	1	239727527	239749677
8564	1	239762272	239825566
23596	1	239823075	239870324
1122	1	239858785	239865855
9156	1	240078157	240119670
440738	1	240225414	240228998
9859	1	241354353	241455246
10000	1	241718157	242073176
10472	1	242281207	242287399
159	1	242638419	242682036
84288	1	243199906	243352916
64754	1	243979267	244737237
64216	1	244770490	244796186
79862	1	245328028	245334286
7678	1	245385825	245401941
25893	1	246087123	246107499
79894	1	247099152	247110336
55657	1	247110827	247119907
26751	2	208146	254810
52	2	254895	268280
54221	2	936554	1350389
7173	2	1396239	1525502
23040	2	1771891	2314052
7260	2	3171749	3360605
55256	2	3480697	3502306
246243	2	3570567	3583815
78989	2	3620511	3669920
55821	2	3683684	3728133
6664	2	5750249	5758967
91543	2	6935358	6953826
9781	2	6974973	7101758
3398	2	8739563	8742032
57498	2	8786510	8895181
8853	2	9264344	9463257
9270	2	9464248	9481041
6868	2	9546863	9613368
10971	2	9641557	9688557
9014	2	9901023	9991994
8462	2	10101132	10112414
6241	2	10180185	10188073
3241	2	10361276	10485193
4953	2	10497958	10505904
79954	2	10628344	10747549
10130	2	10840969	10890062
3754	2	10969513	10971801
9475	2	11239228	11402162
1876	2	11502867	11523748
9687	2	11591692	11700364
23620	2	11715755	11727876
23175	2	11804190	11884982
51594	2	15224482	15618905
1653	2	15649220	15688675
7447	2	17585287	17701186
79677	2	17708561	17798541
3790	2	17923425	17977705
57665	2	18599477	18605373
4148	2	20055294	20075936
9741	2	20095893	20114926
6382	2	20264040	20288675
23369	2	20311933	20390625
388	2	20510315	20512681
64342	2	20681044	20714345
60526	2	20748299	20886308
338	2	21077806	21120450
80304	2	24105721	24123735
2281	2	24126131	24140052
9540	2	24153808	24161232
79172	2	24869753	24898748
109	2	24895544	24995507
5443	2	25237225	25245063
1788	2	25309349	25418963
55252	2	25815763	25954860
3030	2	26267012	26320993
9381	2	26533575	26635070
3777	2	26769122	26806207
22924	2	27047028	27103590
54867	2	27109325	27118065
60509	2	27128024	27146993
11117	2	27155265	27162767
10669	2	27176966	27195475
10113	2	27207130	27211046
8884	2	27275960	27288575
51374	2	27288402	27293548
790	2	27293761	27320157
7781	2	27330055	27339464
7349	2	27383768	27384634
4358	2	27385864	27398935
2976	2	27402226	27433372
8890	2	27440724	27446828
9784	2	27446892	27453498
5496	2	27457565	27486000
29959	2	27504976	27518626
64838	2	27568254	27571590
2646	2	27573209	27600052
79635	2	27702009	27705383
11321	2	27705406	27727215
22950	2	27739841	27771335
9553	2	27848089	27856103
9577	2	27966985	28415269
2355	2	28469282	28491018
5500	2	28828129	28879309
55006	2	28926193	28946669
79745	2	29174074	29260176
238	2	29269145	29997936
51646	2	30223331	30236902
81606	2	30307900	30336395
79623	2	30986837	31215075
30845	2	31310706	31344763
7498	2	31411999	31491117
55676	2	32244436	32302660
84272	2	32356534	32385145
55622	2	32706632	32899620
4052	2	33025895	33478077
25780	2	33514919	33643176
25940	2	33662232	33677866
51232	2	36436900	36631781
9637	2	36632904	36678821
6801	2	36928976	37047119
10153	2	37282284	37312244
55471	2	37312293	37329805
23683	2	37331151	37397726
25797	2	37425256	37453968
10602	2	37724246	37752830
1545	2	38148249	38156796
6432	2	38824246	38832005
79833	2	38858830	38862608
90957	2	38878378	38956525
8491	2	39329926	39517946
80745	2	39816703	39859881
6546	2	40192898	40532713
27436	2	42250019	42413190
9167	2	42431147	42441860
23498	2	42847733	42873219
678	2	43304210	43307249
63892	2	43311479	43676681
64240	2	43893115	43919462
10128	2	43968391	44076648
5495	2	44249503	44315245
6519	2	44356102	44401441
79823	2	44442594	44853233
6496	2	45022364	45025945
55133	2	45469323	45691907
5581	2	45732546	46268632
2034	2	46378066	46467339
5281	2	46661919	46697708
9419	2	46697811	46705687
9655	2	46779852	46843430
90411	2	46982518	46996453
805	2	47240808	47257154
4072	2	47449970	47467661
4436	2	47483766	47563864
56660	2	47601420	47650974
80204	2	47887564	47986322
3344	2	48395373	48459939
3973	2	48767472	48836321
2492	2	49043156	49235134
10936	2	53933553	53940572
98	2	54195913	54385777
6711	2	54607010	54749366
57142	2	55052832	55131238
4528	2	55317261	55349819
2202	2	55946601	56004413
7444	2	57988289	58240507
55120	2	58239883	58322018
53335	2	60531806	60634137
64895	2	60836886	60879600
5966	2	60962255	61003682
5194	2	61098373	61129895
9736	2	61268185	61285170
7514	2	61558573	61618922
10575	2	61948766	61969295
10678	2	62276765	62305368
4190	2	63669625	63687832
7360	2	63921601	63972199
51542	2	63973171	64099718
57162	2	64173499	64192987
29094	2	64535165	64539296
54812	2	64604968	64673635
9792	2	64712259	64734550
5861	2	65167492	65210793
10097	2	65308405	65351889
4211	2	66516035	66653394
56902	2	68238508	68256593
5341	2	68445927	68478086
9938	2	68815471	68907452
27302	2	68946116	68952153
56287	2	69055208	69061615
27247	2	69476396	69518257
307	2	69822609	69907095
11017	2	69974593	69985852
4084	2	69995706	70023578
5093	2	70168204	70169836
54980	2	70230522	70271655
7072	2	70292319	70329251
51449	2	70338784	70360718
6637	2	70362013	70374373
84908	2	70376612	70382705
50489	2	70910855	70916461
25806	2	70981227	71014081
525	2	71016505	71046068
79998	2	71059082	71065977
55577	2	71148954	71159277
10199	2	71210951	71230738
27332	2	71412396	71515695
8291	2	71534267	71767400
56603	2	72209874	72228471
6697	2	72968055	72972794
2016	2	72998111	73014984
26056	2	73154018	73193653
10322	2	73294897	73307863
9027	2	73721467	73723035
51002	2	73810511	73818021
8446	2	73842838	73860730
10617	2	73909654	73943518
72	2	73973600	74000287
55233	2	74235494	74259491
10797	2	74279219	74295920
7841	2	74541709	74546014
64427	2	74563721	74575191
550	2	74607283	74610395
1796	2	74635367	74638170
3099	2	74913289	74973982
6869	2	75129737	75279781
9801	2	75727419	75736364
80059	2	76829198	77603010
5968	2	79165658	79168627
5967	2	79201091	79204053
1496	2	79593633	80729415
8802	2	84504186	84539896
9168	2	84986273	84987310
56888	2	85051757	85134959
83439	2	85214244	85391015
10618	2	85392305	85408885
54884	2	85422722	85435166
822	2	85475381	85491187
2677	2	85629715	85642090
8673	2	85658227	85662664
10791	2	85665041	85674022
10713	2	85696793	85729916
6439	2	85737951	85748823
10578	2	85774924	85779380
8869	2	85919781	85969648
55037	2	86186848	86222791
10989	2	86224566	86276108
65055	2	86294632	86418288
55818	2	86521953	86573349
51652	2	86584064	86644111
7844	2	86684026	86704489
64795	2	86801192	87819881
925	2	86865244	86871578
926	2	86895972	86942549
51315	2	88107839	88136363
55258	2	88251031	88267264
9451	2	88637375	88708209
22934	2	88772318	88831560
4118	2	95055205	95083462
1844	2	96172643	96174906
56910	2	96214331	96238290
55654	2	96280040	96295459
23397	2	96365210	96405001
10865	2	96566190	96582097
55683	2	96622634	96667810
81562	2	96735395	96769528
26504	2	96790365	96841353
26505	2	96845714	96864651
54910	2	96889200	96899435
57730	2	97275297	97494261
1329	2	97628952	97631088
10120	2	97638862	97646816
7535	2	97696462	97722757
1261	2	98352831	98381489
3631	2	98427752	98570598
25972	2	98591473	98601407
11320	2	98602002	98714021
80705	2	98980788	99124467
51601	2	99137849	99146043
10190	2	99301920	99319292
9669	2	99320265	99383158
51455	2	99383370	99472929
9486	2	100374753	100400523
4862	2	100803044	100979719
6160	2	100985182	100989312
11138	2	100990122	101042435
7850	2	101974737	102011312
8808	2	102169864	102222242
8809	2	102345528	102381647
8807	2	102401685	102435454
6549	2	102602597	102694239
11250	2	105224631	105226356
9392	2	105249973	105312561
79074	2	105320444	105328416
2274	2	105343716	105421392
8440	2	105727785	105877158
80146	2	106076191	106177227
60482	2	107969426	107996871
6819	2	108271526	108292802
9648	2	108432067	108492285
10913	2	108877362	108972260
151011	2	109657664	109729072
65124	2	109729180	109733852
4867	2	110237194	110319883
55289	2	111273084	111568392
10461	2	112372661	112503416
6574	2	113119997	113137869
3553	2	113303807	113310827
27178	2	113387018	113392927
56300	2	113452076	113459698
26525	2	113533155	113538787
3557	2	113591940	113608063
23550	2	113648030	113677147
80255	2	114188402	114230870
10096	2	114364006	114432637
51141	2	118562519	118584066
2019	2	119316236	119322229
8685	2	119416214	119468707
55240	2	119697853	119739695
1622	2	119841042	119846590
6344	2	119913890	119998376
80775	2	120153224	120156164
5775	2	120233676	120451507
57669	2	120487122	120653164
5899	2	120726883	120768755
3625	2	120819468	120825444
29842	2	121695002	121759245
23332	2	121811824	122123522
7247	2	122229590	122241896
2995	2	127130148	127170715
274	2	127522076	127581334
2071	2	127731335	127768222
10746	2	127778608	127817240
5624	2	127892485	127903288
55679	2	128112472	128149152
2840	2	128120216	128126682
55339	2	128178277	128285215
79595	2	128415266	128501337
56886	2	128565254	128665454
92856	2	130816958	130820667
26469	2	130830087	130848613
50649	2	131390693	131521306
55041	2	131578889	131621840
2863	2	132890616	133120591
116372	2	133118807	133144252
4249	2	134725637	134922938
80122	2	135438742	135498718
22930	2	135526322	135644014
23190	2	136215867	136259087
3938	2	136261884	136311220
4175	2	136313673	136350481
1615	2	136380723	136459692
7852	2	136588389	136592195
53353	2	140705465	142605740
8942	2	143351664	143516354
55843	2	143603432	144242390
9839	2	144862053	144994386
92	2	148319039	148404862
27249	2	150134397	150152538
390	2	151032954	151052426
9111	2	151835230	151854620
7130	2	151922350	151944805
55183	2	151974673	152040664
4703	2	152050100	152299192
26225	2	152365725	152393255
785	2	152402388	152663790
56475	2	154042097	154043568
4929	2	156889196	156897446
2820	2	157000441	157178493
9595	2	157979377	158008850
90	2	158301206	158403036
29994	2	159883737	160277181
64844	2	160277255	160333329
9936	2	160333609	160362999
4065	2	160368121	160469493
5937	2	160838760	161058551
10010	2	161701711	161800928
10213	2	161873185	161976172
57282	2	162189191	162548489
1803	2	162557002	162639298
2641	2	162707634	162717003
2191	2	162735441	162808291
64135	2	162831835	162883285
25801	2	162908895	162925875
2888	2	165057578	165186606
22837	2	165249505	165406896
6328	2	165652285	165768799
6326	2	165858837	165954785
80034	2	166137094	166245449
79809	2	166439089	166518594
6323	2	166555971	166638377
6335	2	166763053	166876560
6332	2	166970134	167051724
8708	2	168383427	168435612
27347	2	168518776	168812351
253782	2	169021080	169339398
57405	2	169435647	169455190
57818	2	169466046	169474751
10170	2	169631790	169660923
4036	2	169693106	169927259
10324	2	170074457	170091018
79675	2	170092635	170138588
151230	2	170298767	170315230
26003	2	171493956	171531885
9874	2	171556815	171725391
79828	2	171888006	171998865
80067	2	171998972	172049806
79901	2	172087232	172122883
1781	2	172252227	172313165
8604	2	172349126	172458979
8520	2	172487203	172556845
3655	2	173000615	173079248
5163	2	173129024	173172106
11069	2	173308852	173625861
51776	2	173648810	173840982
9541	2	174921125	174968689
79634	2	174968712	175001973
7456	2	175132548	175255873
1123	2	175372337	175578361
518	2	175749236	175754608
3237	2	176680329	176682560
3235	2	176695333	176697770
3231	2	176761648	176763881
10651	2	176842382	176910997
220988	2	177785745	177792300
8540	2	177965748	178111251
92104	2	178187272	178191940
7273	2	179318291	179380394
3676	2	182029863	182110735
4760	2	182249439	182253499
6744	2	182464918	182503706
5136	2	182715427	183095710
54431	2	183289241	183351735
2487	2	183406981	183439743
10787	2	183497850	183611474
91752	2	185171337	185512457
55854	2	187059317	187082330
3685	2	187163044	187253872
10203	2	187918076	188021223
7035	2	188039529	188127410
51454	2	188864917	189168895
1281	2	189547343	189585717
1290	2	189606729	189625912
54529	2	190234390	190243800
64172	2	190319630	190336198
5378	2	190357354	190450599
2660	2	190628671	190635700
26275	2	190777604	190892804
3628	2	190916679	190944552
54842	2	191008943	191075046
6772	2	191542121	191587181
6775	2	191602550	191724170
64859	2	192251106	192260531
8436	2	192407287	192420226
56171	2	196310672	196641781
9262	2	196710102	196744520
9330	2	197337344	197372670
23451	2	197964944	198008016
80219	2	198026475	198048096
5334	2	198539544	198721293
79568	2	200528284	200537076
26010	2	200879040	201051497
316	2	201158975	201244460
1195	2	201425977	201437667
60491	2	201462390	201476898
4999	2	201483139	201536655
8837	2	201689134	201737246
841	2	201806425	201860676
66008	2	201950175	202024499
8324	2	202607554	202611405
7341	2	202779147	202811567
55759	2	203453574	203484639
79800	2	203490843	203556951
57404	2	203811657	203870205
1493	2	204440753	204446928
29851	2	204509747	204534541
8828	2	206254806	206371101
54891	2	206576810	206659151
4719	2	206696048	206732432
8745	2	207016612	207190922
8609	2	207652066	207740215
1385	2	208102930	208171806
7855	2	208339532	208342363
1421	2	208694576	208697458
1420	2	208701107	208702872
1419	2	208715542	208719125
1418	2	208733709	208736633
3417	2	208809198	208828051
200576	2	208839235	208931719
5746	2	208979800	209067469
4133	2	209997026	210304223
151050	2	210593681	210744296
33	2	210760962	210798392
4632	2	210863121	210888142
2066	2	211955059	213111532
22807	2	213579007	213724578
79582	2	213857347	214983469
580	2	215301521	215382611
26154	2	215504511	215711396
471	2	215885080	215922722
2335	2	215933408	216009036
55686	2	216515772	216586560
55825	2	216611356	216654769
7520	2	216682376	216779248
50485	2	216986822	217056017
6168	2	217071764	217074431
3485	2	217206371	217237401
3488	2	217245073	217268516
7141	2	217432428	217433027
7145	2	218375756	218517006
3579	2	218698990	218710220
10109	2	218790118	218827315
14	2	218837094	218843137
64114	2	218847160	218865524
58190	2	218972721	218978907
7429	2	218996723	219022485
617	2	219232701	219236409
64320	2	219236831	219245025
1593	2	219354948	219388259
7475	2	219432789	219447198
8941	2	219532620	219535120
54738	2	219554052	219558623
1412	2	219563155	219566371
79137	2	219751197	219756456
10058	2	219782737	219791916
55139	2	219802811	219809615
79411	2	219809576	219818395
8576	2	219818467	219821872
80086	2	219826208	219845154
3300	2	219852341	219859866
5798	2	219862590	219882387
23549	2	219947018	219960873
1674	2	219991342	219999703
10290	2	220016639	220039827
29926	2	220071872	220079954
55515	2	220087295	220111732
79586	2	220111921	220116682
3623	2	220145197	220148671
6508	2	220200530	220214936
2043	2	221990992	222145254
2181	2	223433975	223516362
7857	2	224169903	224175365
5270	2	224548121	224612237
79843	2	224951659	224974955
3667	2	227308181	227372719
79853	2	227935123	227952264
3267	2	228045285	228130544
56918	2	228183049	228206132
80704	2	228258170	228290970
6364	2	228386801	228390514
55022	2	229596933	229844245
9320	2	230340173	230494899
3431	2	230740252	230792932
93349	2	230915028	230976689
51719	2	231285908	231394026
81618	2	231437864	231452212
3357	2	231681198	231698068
4691	2	232027703	232037455
10316	2	232096114	232103446
5147	2	232305390	232354218
64708	2	232359387	232382201
4880	2	232498378	232499203
250	2	232951703	232955836
251	2	232979796	232983661
248	2	233029108	233032984
9427	2	233052780	233060782
1144	2	233099165	233108448
1146	2	233112680	233119282
80303	2	233206567	233255729
4759	2	233605625	233608011
55054	2	233825038	233869051
6295	2	233881231	233920440
8527	2	233927891	234045482
55355	2	234410225	234427951
6694	2	234624084	234650515
10123	2	235066426	235070432
23677	2	235525366	235629095
116987	2	236067474	236698853
2637	2	236739045	236741391
79781	2	236897534	237080914
57007	2	237143181	237155730
10920	2	237658822	237672226
1293	2	237897399	237987559
79083	2	238060668	238127375
64284	2	238147703	238164475
80895	2	238743782	238777063
9759	2	239635318	239987642
4705	2	240548830	240613471
2817	2	241023787	241056165
51281	2	241067511	241149535
57140	2	241156776	241166814
2859	2	241217467	241219342
189	2	241456834	241468591
79919	2	241474138	241480125
130916	2	241675182	241690397
5510	2	241737745	241771112
3069	2	241816816	241903908
4735	2	241903395	241942112
9855	2	241944383	242082928
10494	2	242083105	242096707
666	2	242146864	242162224
10752	3	213649	426095
27255	3	1109628	1420277
51185	3	3166697	3196390
6419	3	4320052	4333948
3708	3	4510135	4864079
8553	3	4996207	5001861
55207	3	5138929	5197599
9695	3	5204432	5236642
29995	3	8518510	8584805
51066	3	8636094	8668747
859	3	8750495	8763450
5021	3	8767096	8786300
9901	3	8997277	9266311
64419	3	9666193	9719076
7862	3	9748433	9764697
8536	3	9774032	9786661
84818	3	9933781	9950313
78987	3	9950539	9961712
55831	3	9980636	10003522
9797	3	10265595	10297900
6396	3	10317616	10337855
491	3	10342744	10466546
6538	3	10832885	10955144
6529	3	11009455	11055934
3269	3	11269399	11279415
10533	3	11289094	11571556
7079	3	12169572	12175647
5468	3	12305435	12450840
80746	3	12500999	12550158
23609	3	12573593	12600208
5894	3	12600107	12680678
55287	3	12750391	12775808
9922	3	12914373	13003536
23225	3	13332736	13436809
79885	3	13496223	13521834
7476	3	13835082	13896619
79188	3	14141545	14160180
7182	3	14964239	15065782
23473	3	15222736	15269426
9467	3	15271249	15357905
8292	3	15466644	15538262
686	3	15618258	15662328
23243	3	15683749	15876057
23180	3	16332356	16530226
1618	3	16603306	16622010
23228	3	16949585	17107089
6304	3	18364438	18441069
8850	3	20056527	20170898
79750	3	21437672	21767820
7324	3	23822442	23907806
6138	3	23933633	23940189
9975	3	23961809	23996240
7068	3	24134709	24511317
7155	3	25614478	25680792
54995	3	25806574	25811028
9497	3	27389217	27473249
64343	3	28339089	28365579
27303	3	29297946	30021623
7048	3	30622997	30710635
23171	3	32123147	32185200
54918	3	32497807	32519407
51143	3	32542472	32587346
1233	3	32968069	32971407
2720	3	33013224	33113632
10491	3	33130482	33164268
7342	3	33404834	33456874
23122	3	33512741	33734852
10015	3	33814560	33886198
10777	3	35657513	35810991
6769	3	36397100	36564500
9852	3	37004234	37009799
4292	3	37009982	37067339
3680	3	37468609	37836283
10217	3	37878672	38000963
50853	3	38004533	38023679
5333	3	38023992	38046119
30	3	38139209	38153619
4615	3	38155156	38159514
9943	3	38182029	38271982
9390	3	38282306	38295152
9389	3	38322430	38335069
9942	3	38363243	38431471
93	3	38470813	38499866
6336	3	38713841	38810505
11280	3	38862263	38967056
64689	3	39113094	39124134
1524	3	39279989	39296531
1237	3	39346218	39351077
54977	3	39399842	39413722
4336	3	39484174	39542859
25924	3	39826306	40276808
10289	3	40326176	40328917
956	3	40403696	40445113
1499	3	41216015	41256938
22906	3	42107749	42242264
7433	3	42519120	42554063
51188	3	42607307	42611486
4820	3	42617150	42665236
25994	3	42800798	42820997
1238	3	42825979	42883778
55129	3	43382843	43638461
51099	3	43707378	43735295
55888	3	44571716	44599975
10168	3	44641514	44664966
7584	3	44665258	44677279
56992	3	44778288	44869747
7123	3	45042773	45052566
64866	3	45098773	45162918
25907	3	45240962	45242758
23395	3	45405078	45565332
8994	3	45611354	45696569
22908	3	45705681	45761904
54716	3	45771951	45812966
54585	3	45840449	45858625
10803	3	45903022	45919671
79443	3	45934399	46012304
2829	3	46037295	46043983
1230	3	46218203	46224836
1232	3	46258691	46283166
4057	3	46452500	46481399
79442	3	46534875	46596576
4634	3	46874370	46879935
5745	3	46894239	46920290
22937	3	47430187	47492449
54859	3	47513002	47530188
22907	3	47819654	47866686
4134	3	47867189	48105337
820	3	48239865	48241979
51385	3	48257618	48289750
10201	3	48310594	48317852
79714	3	48448590	48456523
11277	3	48463221	48484047
5210	3	48530128	48569327
1294	3	48576509	48607689
7384	3	48611435	48622102
1951	3	48637834	48684985
51517	3	48675422	48698338
51447	3	48700440	48729710
788	3	48869368	48911333
54681	3	49002344	49019583
11180	3	49019829	49028389
25915	3	49034077	49035928
3615	3	49036771	49041879
54870	3	49042144	49106508
5859	3	49108369	49117175
10869	3	49121111	49133217
3913	3	49133551	49145603
64925	3	49174972	49178758
7375	3	49289997	49352519
387	3	49371584	49424530
6988	3	49424642	49428912
275	3	49429215	49435016
1605	3	49482594	49548048
8927	3	49566925	49683976
327	3	49686438	49695937
63891	3	49701993	49733965
29925	3	49733935	49736388
9807	3	49736731	49798977
7318	3	49817642	49826395
10293	3	49841031	49868996
79012	3	49870425	49882373
4486	3	49899441	49916074
10180	3	49952595	50089685
10181	3	50101371	50131394
6405	3	50167851	50201511
10991	3	50217708	50233406
2771	3	50239172	50271790
7869	3	50282995	50289981
3373	3	50312324	50316008
8692	3	50330243	50333903
11186	3	50342220	50353371
11068	3	50363300	50366498
11070	3	50367183	50371943
9254	3	50375235	50516032
51161	3	50570466	50580186
1154	3	50618924	50624207
7867	3	50629604	50661723
7873	3	51397811	51401867
29890	3	51403770	51410374
23132	3	51636756	51672650
51368	3	51680329	51713377
2912	3	51718003	51727663
9136	3	51942485	51950962
10039	3	51951400	51957921
57060	3	51966514	51976509
25864	3	51984123	51990250
95	3	51992602	51998257
1849	3	52059798	52065329
211	3	52207183	52223383
8314	3	52410066	52419058
51533	3	52419566	52432696
56920	3	52442307	52454083
7134	3	52460157	52463098
11188	3	52464659	52502124
23166	3	52504395	52533549
64943	3	52533441	52544110
26354	3	52694975	52703548
55830	3	52703544	52715088
28972	3	52713892	52717249
6787	3	52719841	52779995
3697	3	52786647	52801117
3699	3	52803853	52817854
3700	3	52822046	52839734
375346	3	52848937	52906587
51460	3	52913667	53054321
5580	3	53170262	53201771
7086	3	53234712	53264998
55802	3	53296427	53356653
776	3	53503722	53821112
55540	3	53855611	53874866
93973	3	53876194	53891227
55799	3	54131732	55083622
26059	3	55517375	56477431
23272	3	56629618	56692173
50650	3	56736485	57088333
8820	3	57207264	57209320
26060	3	57236893	57282536
201626	3	57517042	57522721
378	3	57532129	57558118
2317	3	57969188	58133015
1776	3	58153393	58175438
57406	3	58198348	58255499
11102	3	58267041	58279262
5162	3	58388397	58394594
8309	3	58465903	58497956
2272	3	59710077	61212164
5793	3	61522282	62254737
57415	3	62280435	62294358
55079	3	62330403	62334061
8618	3	62359061	62836094
80145	3	63794586	63824549
6314	3	63825272	63961366
9861	3	63971270	63984698
56999	3	64476372	64648405
9223	3	65314946	65999549
26018	3	66511911	66634125
285203	3	69107055	69145509
9039	3	69186571	69212214
10550	3	69216779	69237927
4286	3	69871322	70100176
23024	3	73514341	73756762
6091	3	78729079	79721751
2632	3	81621547	81893435
389136	3	87069814	87122959
25978	3	87359286	87387338
5449	3	87391472	87408427
3355	3	88122589	88123690
55279	3	88270951	88273991
5627	3	95075718	95175600
63899	3	95264523	159141556
84864	3	99146338	99173935
2838	3	99733541	99734684
1371	3	99780981	99795131
10402	3	99934261	99995924
131566	3	99997504	100103223
1295	3	100840143	100997848
11259	3	101034677	101316047
9868	3	101564998	101602915
55076	3	101694152	101778975
10342	3	101910849	101950500
25890	3	101950870	102195004
50939	3	102427977	102522109
57337	3	102525809	102714775
57092	3	102775731	102795969
27107	3	102850980	102878607
79598	3	102926183	102968871
214	3	106568402	106778433
55081	3	109362349	109423938
11148	3	109504021	109579815
50852	3	110024320	110056404
27136	3	110159778	110319658
55211	3	110527890	110539083
25945	3	112273415	112336500
10225	3	112743545	112853906
79413	3	112794437	112796856
55347	3	113180588	113194896
29114	3	113200275	113215424
79669	3	113287928	113332541
4345	3	113534663	113564346
55032	3	113763584	113785692
29083	3	114192489	114202910
55779	3	114564401	114643030
152185	3	114644258	114716693
54847	3	114734182	114830960
80218	3	114920530	114947786
523	3	114948597	115013591
54762	3	115040369	115148710
79691	3	115258300	115289956
1814	3	115330246	115380446
7634	3	115436167	115439115
26137	3	115540214	116348817
2596	3	116825141	116922842
7348	3	120375114	120406689
55254	3	120631040	120665161
56983	3	120670488	120696242
941	3	120725831	120761139
51365	3	120799432	120831346
64091	3	120843597	120862094
10063	3	120871061	120878933
2932	3	121028214	121295954
11167	3	121595816	121652515
2960	3	121944281	121984605
51725	3	122794655	122831829
3059	3	122832936	122862405
2804	3	122865638	122951292
55840	3	123036723	123088062
6565	3	123095976	123143147
942	3	123256910	123322672
1475	3	123526700	123543503
54554	3	123613389	123617572
3836	3	123627535	123716447
79663	3	123941535	123995340
10954	3	124268598	124363640
26984	3	124403498	124474043
201562	3	124693093	124786722
4638	3	124813834	125085839
8997	3	125296274	125922725
7372	3	125931902	125946318
3693	3	125964485	126088834
56667	3	126106978	126136270
84561	3	126284171	126480758
7707	3	126433607	126576847
114885	3	126730393	126796624
54946	3	127207583	127285824
10840	3	127305097	127382719
28999	3	127544167	127558927
79364	3	127639134	127677452
131601	3	128774605	128792186
4171	3	128799942	128823966
50512	3	128830716	128874335
11343	3	128890600	129024741
29927	3	129253901	129273215
8607	3	129282492	129325332
2624	3	129680961	129694718
23434	3	129773533	129777619
6184	3	129821502	129852409
7879	3	129927668	130016331
79825	3	130231981	130242273
2815	3	130262334	130263937
7555	3	130371019	130385455
22820	3	130451142	130479304
8971	3	130516304	130517807
8930	3	130632482	130641542
23129	3	130756707	130808351
23023	3	130849326	131081999
7200	3	131176252	131179470
27032	3	132095711	132218243
28990	3	132215410	132228336
79858	3	132228412	132551998
55	3	133518940	133569831
23317	3	133619193	133740565
51554	3	133801670	133804070
79876	3	133861835	133879311
8419	3	134601479	134676746
55573	3	134775263	134791794
11073	3	134802139	134863380
7018	3	134947924	134980325
80111	3	135129679	135131346
6578	3	135134231	135231418
6259	3	135358666	135452280
51421	3	135556879	135576096
25847	3	135679239	135687519
80254	3	135687758	135763298
55167	3	137350449	137397378
5096	3	137451837	137539427
10274	3	137537767	137953935
80723	3	138020615	138057419
4690	3	138063762	138150657
8403	3	138966268	138967086
51208	3	139211695	139235184
51146	3	139325756	139333897
22808	3	139550204	139607065
80321	3	139695878	139795819
55179	3	139810231	139834901
668	3	140145756	140148491
60467	3	140305716	140326693
56945	3	140545550	140558755
9276	3	140559124	140591151
5947	3	140718973	140741180
64084	3	141136896	141769320
55186	3	142143377	142178843
5922	3	142688615	142813887
9616	3	142939740	142947932
483	3	143078159	143128072
545	3	143650769	143780341
5357	3	143825033	143915191
26577	3	144019401	144090624
5352	3	147269917	147361972
57088	3	147392815	147451656
57047	3	147633771	147696412
5359	3	147715657	147745186
84107	3	148586526	148607097
7545	3	148609870	148617194
185	3	149898354	149943478
1360	3	150028277	150060660
1359	3	150065773	150097552
2992	3	150192028	150228108
6596	3	150230603	150287007
4071	3	150569494	150578258
7104	3	150675123	150703758
11342	3	151013193	151162613
5217	3	151165380	151171586
27230	3	151742987	151746927
51714	3	151803755	151830922
6478	3	151941600	151963953
29909	3	152398315	152403669
9934	3	152412596	152478844
53836	3	152494586	152517326
53829	3	152526785	152529643
13	3	153014550	153028967
4154	3	153468518	153666258
5028	3	154035425	154038531
5912	3	154362718	154368951
26084	3	155321918	155458308
4311	3	156280503	156381874
9197	3	157028064	157054861
6747	3	157741238	157755629
25976	3	157875072	157907223
57018	3	158348281	158361176
5806	3	158637300	158644069
51319	3	159310585	159745268
85476	3	159845010	159893052
56925	3	159866899	159873176
5918	3	159897592	159932969
64747	3	160002549	160030198
29970	3	160474237	161097841
3592	3	161189322	161196499
10051	3	161600149	161635433
3840	3	161700657	161766070
80117	3	161877640	161878927
51068	3	162421792	162452489
6476	3	166179379	166278976
22865	3	166387211	166397163
590	3	166973386	167037944
79740	3	168441115	168528470
5276	3	168642416	168674512
11235	3	168884389	168935288
5274	3	168936216	169026048
4197	3	170349963	170864112
55892	3	170973546	170988029
79782	3	171039660	171070354
7095	3	171167273	171198853
80012	3	171288067	171382210
56648	3	172088898	172109120
6514	3	172196830	172227462
64778	3	173240111	173597963
2693	3	173648027	173648897
8743	3	173706158	173723963
1894	3	173951241	174021957
22871	3	174598937	175483810
79718	3	178221236	178397734
10242	3	179736917	180044910
64393	3	180224220	180272278
5290	3	180349004	180435189
27094	3	180443249	180467532
51193	3	180524244	180536014
55669	3	180548173	180593700
4711	3	180805268	180824981
8975	3	180853634	180984675
51555	3	181000743	181237419
8087	3	182113145	182177642
6657	3	182912415	182914915
23200	3	183993984	184122113
54165	3	184143253	184181020
56922	3	184215701	184300054
27074	3	184322697	184363317
55689	3	184898299	185013102
79929	3	185016363	185026059
55486	3	185029867	185085387
[truncated: 6,969 more rows]
