# Supplementary material for: REEF: searching REgionally Enriched Features in genomes
Source: BMC Bioinformatics. 2006 Oct 16;7:453. doi: 10.1186/1471-2105-7-453 (PMC1624853; doi:10.1186/1471-2105-7-453)
Supplement: Additional file 1 — REEF multiplatform source code. tarball with REEF source code. For installation instructions see . [file 1471-2105-7-453-S1.tgz › reef/Data/query.txt]

2563	1	1940702	1952050	GC01P001913	GABRD	gamma-aminobutyric acid (GABA) A receptor. delta	GO:0004890#GABA-A receptor activity && parent = molecular_function|GO:0005216#ion channel activity && parent = molecular_function|GO:0005230#extracellular ligand-gated ion channel activity && parent = molecular_function|GO:0005887#integral to plasma membrane && parent = cellular_component|GO:0006811#ion transport && parent = biological_process|GO:0007165#signal transduction && parent = biological…	811	29	34,5	50	84	85	36	807,5	72	149,5	36	87,5	2,48937	3,98189	8,78747	8,53693	8,0016	7,25314	7,23606	8,47553	3,98813	7,47553	6,42145	8,47553	7,19424	3,98189
5590	1	1971768	2106692	GC01P001939	PRKCZ	protein kinase C. zeta	GO:0000166#nucleotide binding && parent = molecular_function|GO:0004674#protein serine/threonine kinase activity && parent = molecular_function|GO:0004700#atypical protein kinase C activity && parent = molecular_function|GO:0004713#protein-tyrosine kinase	6141	500,5	81,5	487,5	53,5	52	226,5	1875	135	21	3897,5	535	2,22246	3,41196	7,02899	9,64749	7,06696	10,2547	10,2958	8,17285	5,12354	8,9194	11,6039	4,06788	6,93282	3,41196
23261	1	6767970	7752350	GC01P006779	CAMTA1	calmodulin binding transcription activator 1	GO:0005516#calmodulin binding && parent = molecular_function|GO:0005856#cytoskeleton && parent = cellular_component|GO:0007275#development && parent = biological_process|GO:0016055#Wnt receptor signaling pathway && parent = biological_process	887	24	28	83,5	40	35,5	29,5	113,5	53	39	51	120,5	2,30619	3,06847	8,27629	8,0539	6,47755	7,53933	7,71151	7,97861	6,03471	7,13334	7,57585	7,18883	5,94837	3,06847
5293	1	9634389	9711556	GC01P009646	PIK3CD	phosphoinositide-3-kinase. catalytic. delta polypeptide	GO:0004428#inositol or phosphatidylinositol kinase activity && parent = molecular_function|GO:0005942#phosphoinositide 3-kinase complex && parent = cellular_component|GO:0006468#protein amino acid phosphorylation && parent = biological_process|GO:0007165#signal transduction && parent = biological_process|GO:0016303#phosphatidylinositol 3-kinase activity && parent = molecular_function|GO:0016740#t…	491,5	2556,5	1837,5	10206	156,5	393	323,5	505,5	472	1298,5	798,5	656,5	2,46573	7,79026	5,41136	5,88778	3,41418	9,44129	8,11293	8,39369	7,74974	7,84867	6,38868	7,09016	7,37266	3,41418
23095	1	10193417	10364241	GC01P010205	KIF1B	kinesin family member 1B	GO:0000166#nucleotide binding && parent = molecular_function|GO:0003777#microtubule motor activity && parent = molecular_function|GO:0005515#protein binding && parent = molecular_function|GO:0005524#ATP binding && parent = molecular_function|GO:0005739#mi	2965,5	121,5	122,5	624,5	92,5	166	379,5	40,5	128,5	228,5	311,5	81	2,33185	3,15918	7,76843	7,7566	5,40668	8,16186	7,3182	6,12528	9,35339	7,68762	6,85719	6,41015	8,35339	3,15918
4878	1	11828362	11830422	GC01M011840	NPPA	natriuretic peptide precursor A	GO:0005179#hormone activity && parent = molecular_function|GO:0005576#extracellular region && parent = cellular_component|GO:0007582#physiological process && parent = biological_process|GO:0008217#blood pressure regulation && parent = biological_process|GO:0050880#regulation of blood vessel size && parent = biological_process	595,5	865,5	1011,5	314,5	968,5	844	752	11255,5	1918	550	384	375,5	2,39998	7,45775	6,91831	6,69342	8,37879	6,7561	6,95461	7,12112	3,21736	5,77032	7,57242	8,09074	8,12304	3,21736
7133	1	12149646	12191863	GC01P012161	TNFRSF1B	tumor necrosis factor receptor superfamily. member 1B	GO:0004872#receptor activity && parent = molecular_function|GO:0005031#tumor necrosis factor receptor activity && parent = molecular_function|GO:0005515#protein binding && parent = molecular_function|GO:0006915#apoptosis && parent = biological_process|GO:0016020#membrane && parent = cellular_component|GO:0016021#integral to membrane && parent = cellular_component|GO:0019221#cytokine and chemokine…	100	635,5	760	4828	193,5	154	214,5	494	159,5	72	462,5	322,5	2,31604	8,70767	6,03977	5,78167	3,11431	7,75533	8,08474	7,60669	6,40315	8,03411	9,1816	6,49821	7,01837	3,11431
11330	1	15637524	15648326	GC01P015510	CTRC	chymotrypsin C (caldecrin)	GO:0004252#serine-type endopeptidase activity && parent = molecular_function|GO:0004263#chymotrypsin activity && parent = molecular_function|GO:0004295#trypsin activity && parent = molecular_function|GO:0006508#proteolysis && parent = biological_process|GO:0008233#peptidase activity && parent = molecular_function	345	526	526,5	212	488,5	586	95666,5	471,5	1037,5	458,5	366	293,5	0,473122	8,66634	8,05788	8,05651	9,36888	8,16458	7,90204	0,55107	8,21568	7,0779	8,25602	8,5811	8,89958	0,55107
63036	1	15655810	15671167	GC01P015528	ELA2A	NULL	GO:0004263#chymotrypsin activity && parent = molecular_function|GO:0004281#pancreatic elastase II activity && parent = molecular_function|GO:0004295#trypsin activity && parent = molecular_function|GO:0006508#proteolysis && parent = biological_process|GO:0008233#peptidase activity && parent = molecular_function	31	50	341	18,5	27,5	101	61102	37,5	59	19	24,5	77,5	0,133086	11,0963	10,4066	7,63684	11,841	11,2691	9,39226	0,151537	10,8217	10,1678	11,8025	11,4358	9,77435	0,151537
51032	1	15675182	15690481	GC01P015547	ELA2B	NULL	GO:0004252#serine-type endopeptidase activity && parent = molecular_function|GO:0004281#pancreatic elastase II activity && parent = molecular_function|GO:0005576#extracellular region && parent = cellular_component|GO:0006508#proteolysis && parent = biological_process|GO:0008233#peptidase activity && parent = molecular_function	76,5	216	247,5	27,5	66,5	204,5	22824	206	292	99	171,5	308,5	0,643861	8,981	7,4835	7,28711	10,457	9,18311	7,56243	0,760126	7,55189	7,04856	8,60903	7,81632	6,96926	0,760126
27129	1	16213109	16218676	GC01M016085	HSPB7	heat shock 27kDa protein family. member 7 (cardiovascular)	GO:0006457#protein folding && parent = biological_process|GO:0006986#response to unfolded protein && parent = biological_process|GO:0008016#regulation of heart contraction && parent = biological_process|GO:0008022#protein C-terminus binding && parent = molecular_function|GO:0051082#unfolded protein binding && parent = molecular_function	320,5	361	395,5	571,5	94,5	1950,5	350	32045,5	3219	453	957,5	453	1,38975	8,39493	8,22325	8,09158	7,5605	10,1569	5,78948	8,2679	1,75128	5,06671	7,89574	6,81598	7,89574	1,75128
4237	1	17173585	17180668	GC01M017046	MFAP2	microfibrillar-associated protein 2	GO:0001527#microfibril && parent = cellular_component|GO:0005201#extracellular matrix structural constituent && parent = molecular_function|GO:0005578#extracellular matrix (sensu Metazoa) && parent = cellular_component	97,5	58	59,5	131	36,5	1008	56,5	339,5	67,5	2862	539	73	2,18746	7,95951	8,70886	8,67202	7,53342	9,37702	4,58956	8,74666	6,15957	8,49002	3,08403	5,4927	8,37702	3,08403
23400	1	17185039	17210997	GC01M017058	ATP13A2	ATPase type 13A2	GO:0000166#nucleotide binding && parent = molecular_function|GO:0000287#magnesium ion binding && parent = molecular_function|GO:0005524#ATP binding && parent = molecular_function|GO:0006812#cation transport && parent = biological_process|GO:0008152#metabolism && parent = biological_process|GO:0015662#ATPase activity|GO:0016020#membrane && parent = cellular_component|GO:0016021#integral to membran…	1032,5	39	39,5	167	30,5	89,5	174	64	90	186	100	42	2,59468	3,58697	8,3135	8,29512	6,2152	8,66816	7,11508	6,15596	7,5989	7,10705	6,05974	6,95504	8,20658	3,58697
23569	1	17507278	17563082	GC01P017379	PADI4	peptidyl arginine deiminase. type IV	GO:0004668#protein-arginine deiminase activity && parent = molecular_function|GO:0005509#calcium ion binding && parent = molecular_function|GO:0006464#protein modification && parent = biological_process|GO:0016787#hydrolase activity && parent = molecular_function	47,75	67,25	2364	1138	83,5	133,75	93,25	236,25	233,75	101,5	172,5	62,75	2,31418	8,94567	8,45163	3,31608	4,37081	8,13939	7,4597	7,98007	6,63893	6,65427	7,85776	7,09264	8,55155	3,31608
23065	1	19414744	19450633	GC01M019289	KIAA0090	KIAA0090		21	28,5	31	25,5	32,5	29,5	23,5	49,5	51,5	800,5	33	38,5	1,96019	7,75336	7,31279	7,19148	7,47325	7,12331	7,26304	7,59109	6,51632	6,45918	2,50092	7,10129	6,87889	2,50092
978	1	20788030	20817985	GC01P020660	CDA	cytidine deaminase	GO:0004126#cytidine deaminase activity && parent = molecular_function|GO:0006139#nucleobase|GO:0008270#zinc ion binding && parent = molecular_function|GO:0016787#hydrolase activity && parent = molecular_function|GO:0046087#cytidine metabolism && parent = biological_process|GO:0046872#metal ion binding && parent = molecular_function	100	312,5	2101,5	3621,5	27	220,5	99,5	347	181	22,5	65,5	823	2,28168	8,58938	6,94552	4,19603	3,41086	10,4783	7,4486	8,59661	6,79444	7,73339	10,7414	9,19981	5,54848	3,41086
1043	1	26516997	26519600	GC01P026329	CD52	CD52 antigen (CAMPATH-1 antigen)	GO:0005624#membrane fraction && parent = cellular_component|GO:0005887#integral to plasma membrane && parent = cellular_component|GO:0016020#membrane && parent = cellular_component	46	4835,5	1678	14395,5	59,5	56	51	874,5	97	106	3413	103,5	1,90013	11,0269	4,31103	5,83795	2,73715	10,6557	10,7431	10,8781	6,77816	9,95056	9,82256	4,81365	9,85699	2,73715
6548	1	27297893	27353988	GC01M027109	SLC9A1	solute carrier family 9 (sodium/hydrogen exchanger). member 1 (antiporter. Na+/H+. amiloride sensiti	GO:0006811#ion transport && parent = biological_process|GO:0006814#sodium ion transport && parent = biological_process|GO:0006885#regulation of pH && parent = biological_process|GO:0015297#antiporter activity && parent = molecular_function|GO:0015299#solute:hydrogen antiporter activity && parent = molecular_function|GO:0015385#sodium:hydrogen antiporter activity && parent = molecular_function|GO:…	272	34	41,5	436,5	49,5	69,5	49	230,5	112	109,5	1149,5	69	2,6534	5,92266	8,92266	8,63508	5,24028	8,38077	7,89118	8,39541	6,1615	7,20277	7,23534	3,84333	7,9016	3,84333
9064	1	27554256	27565924	GC01M027365	MAP3K6	mitogen-activated protein kinase kinase kinase 6	GO:0000166#nucleotide binding && parent = molecular_function|GO:0000287#magnesium ion binding && parent = molecular_function|GO:0004674#protein serine/threonine kinase activity && parent = molecular_function|GO:0004709#MAP kinase kinase kinase activity && parent = molecular_function|GO:0004713#protein-tyrosine kinase activity && parent = molecular_function|GO:0005524#ATP binding && parent = molec…	22,5	88,5	31,5	62	311	191	158,5	243	81,5	100	1127,5	101	2,723	9,52921	7,55345	9,04378	8,06686	5,74029	6,44363	6,71272	6,09625	7,67233	7,3772	3,88215	7,36285	3,88215
8547	1	27568189	27573902	GC01M027379	FCN3	ficolin (collagen/fibrinogen domain containing) 3 (Hakata antigen)	GO:0005529#sugar binding && parent = molecular_function|GO:0005615#extracellular space && parent = cellular_component|GO:0005737#cytoplasm && parent = cellular_component|GO:0006817#phosphate transport && parent = biological_process	130,5	277,5	188,5	153	374	228,5	535	937	182,5	48,5	15337,5	15657,5	1,60814	9,6356	8,54717	9,10509	9,40612	8,11662	8,82746	7,60011	6,7916	9,15176	11,0636	2,75873	2,72894	2,72894
2268	1	27811397	27823160	GC01M027622	FGR	Gardner-Rasheed feline sarcoma viral (v-fgr) oncogene homolog	GO:0000166#nucleotide binding && parent = molecular_function|GO:0004672#protein kinase activity && parent = molecular_function|GO:0004713#protein-tyrosine kinase activity && parent = molecular_function|GO:0005524#ATP binding && parent = molecular_function|GO:0006468#protein amino acid phosphorylation && parent = biological_process|GO:0007242#intracellular signaling cascade && parent = biological_…	34,5	662	2885	8531,5	344	82	164	598,5	523	121	2141	242	2,22043	11,107	6,84485	4,72118	3,15695	7,78927	9,85798	8,85798	6,99033	7,18487	9,29667	5,15146	8,29667	3,15695
7805	1	30977902	31003254	GC01M030874	LAPTM5	lysosomal associated multispanning membrane protein 5	GO:0005764#lysosome && parent = cellular_component|GO:0005887#integral to plasma membrane && parent = cellular_component|GO:0016020#membrane && parent = cellular_component	1539,75	9363	13920,5	28828,8	519,5	538,75	863,25	2226,5	482,5	186,25	8251,25	1396,25	2,41806	7,88529	5,28102	4,70885	3,65855	9,45279	9,4003	8,72014	7,35321	9,55939	10,9327	5,46338	8,02643	3,65855
1307	1	31890434	31942236	GC01M031786	COL16A1	collagen. type XVI. alpha 1	GO:0005198#structural molecule activity && parent = molecular_function|GO:0005578#extracellular matrix (sensu Metazoa) && parent = cellular_component|GO:0005597#collagen type XVI && parent = cellular_component|GO:0005737#cytoplasm && parent = cellular_component|GO:0006817#phosphate transport && parent = biological_process|GO:0007155#cell adhesion && parent = biological_process|GO:0007565#pregnanc…	316,5	292,5	37,5	33,5	377,5	1391,5	228	248	253	3452,5	261	23,5	2,38497	6,83442	6,94819	9,91166	10,0744	6,58015	4,69806	7,30759	7,18629	7,15749	3,38706	7,11258	10,5859	3,38706
3932	1	32489505	32524350	GC01P032386	LCK	lymphocyte-specific protein tyrosine kinase	GO:0000074#regulation of progression through cell cycle && parent = biological_process|GO:0000166#nucleotide binding && parent = molecular_function|GO:0000242#pericentriolar material && parent = cellular_component|GO:0001948#glycoprotein binding && parent	82,75	2094	288,25	3005,5	106,25	101,5	202,75	755,5	139,5	85	540,75	192	2,51618	9,03609	4,37473	7,2356	3,85339	8,67546	8,74144	7,74322	5,84549	8,28266	8,99739	6,32796	7,82182	3,85339
3208	1	33124684	33132833	GC01P033021	HPCA	hippocalcin	GO:0003779#actin binding && parent = molecular_function|GO:0005509#calcium ion binding && parent = molecular_function	2003	52,5	24,5	43,5	127	50	76	79,5	111,5	65	38,5	82	1,75046	2,2093	7,463	8,56254	7,7343	6,18856	7,53339	6,92932	6,86436	6,37635	7,15488	7,91046	6,81969	2,2093
2701	1	35031185	35033933	GC01P034927	GJA4	gap junction protein. alpha 4. 37kDa (connexin 37)	GO:0005887#integral to plasma membrane && parent = cellular_component|GO:0005922#connexon complex && parent = cellular_component|GO:0006810#transport && parent = biological_process|GO:0007043#intercellular junction assembly && parent = biological_process|GO:0007154#cell communication && parent = biological_process|GO:0015285#connexon channel activity && parent = molecular_function|GO:0016020#memb…	90,5	295	110,5	44	118,5	52,5	91	1327,5	122,5	79	506,5	212	2,71514	7,78965	6,08492	7,50159	8,83006	7,40075	8,57525	7,7817	3,915	7,35286	7,98571	5,30507	6,56157	3,915
1441	1	36704231	36721096	GC01M036600	CSF3R	colony stimulating factor 3 receptor (granulocyte)	GO:0004872#receptor activity && parent = molecular_function|GO:0004896#hematopoietin/interferon-class (D200-domain) cytokine receptor activity && parent = molecular_function|GO:0005515#protein binding && parent = molecular_function|GO:0005887#integral to plasma membrane && parent = cellular_component|GO:0006952#defense response && parent = biological_process|GO:0007155#cell adhesion && parent = b…	102	356	1654	14505	171,5	105,5	69,5	215	188,5	39	570	201	1,25644	8,73384	6,93053	4,71452	1,582	7,9842	8,68517	9,28732	7,65807	7,84784	10,1209	6,25145	7,75521	1,582
2981	1	42391678	42394082	GC01P042288	GUCA2B	guanylate cyclase activator 2B (uroguanylin)	GO:0007588#excretion && parent = biological_process|GO:0008047#enzyme activator activity && parent = molecular_function|GO:0008048#calcium sensitive guanylate cyclase activator activity && parent = molecular_function	28,5	10	16	14,5	44	19	16	310,5	68,5	13	37,5	112	2,6555	7,25202	8,76298	8,08491	8,22693	6,62548	7,83698	8,08491	3,80646	5,98688	8,38447	6,85609	5,27755	3,80646
7075	1	43539250	43561365	GC01P043437	TIE1	tyrosine kinase with immunoglobulin-like and EGF-like domains 1	GO:0000166#nucleotide binding && parent = molecular_function|GO:0004713#protein-tyrosine kinase activity && parent = molecular_function|GO:0004714#transmembrane receptor protein tyrosine kinase activity && parent = molecular_function|GO:0004872#receptor activity && parent = molecular_function|GO:0005524#ATP binding && parent = molecular_function|GO:0005887#integral to plasma membrane && parent = …	18	111,5	15,5	9	13	13,5	12,5	309,5	107	56,5	1150	115	2,02948	8,77468	6,14371	8,99041	9,77468	9,24417	9,18972	9,30075	4,67081	6,20314	7,12443	2,77719	6,09912	2,77719
1580	1	47037304	47057672	GC01P046976	CYP4B1	cytochrome P450. family 4. subfamily B. polypeptide 1	GO:0004497#monooxygenase activity && parent = molecular_function|GO:0005506#iron ion binding && parent = molecular_function|GO:0005783#endoplasmic reticulum && parent = cellular_component|GO:0005792#microsome && parent = cellular_component|GO:0006118#electron transport && parent = biological_process|GO:0016020#membrane && parent = cellular_component|GO:0019825#oxygen binding && parent = molecular…	107	121,5	121	28,5	302,5	643	130	301,5	268,5	17,5	5303,5	219	1,78085	7,92422	7,74087	7,74682	9,8328	6,42489	5,33701	7,64332	6,42967	6,59691	10,5364	2,29296	6,8909	2,29296
1579	1	47167434	47180004	GC01M047106	CYP4A11	cytochrome P450. family 4. subfamily A. polypeptide 11	GO:0004497#monooxygenase activity && parent = molecular_function|GO:0005506#iron ion binding && parent = molecular_function|GO:0005783#endoplasmic reticulum && parent = cellular_component|GO:0005792#microsome && parent = cellular_component|GO:0006118#electron transport && parent = biological_process|GO:0006631#fatty acid metabolism && parent = biological_process|GO:0008393#fatty acid (omega-1)-hy…	137	51,5	113,5	173	425,5	279	182	91,5	385	80	190	17155	0,848808	7,98432	9,39585	8,2558	7,64772	6,34934	6,95823	7,57456	8,56665	6,49364	8,76042	7,5125	1,01601	1,01601
1733	1	54132448	54149346	GC01P054071	DIO1	deiodinase. iodothyronine. type I	GO:0004800#thyroxine 5'-deiodinase activity && parent = molecular_function|GO:0005783#endoplasmic reticulum && parent = cellular_component|GO:0006590#thyroid hormone generation && parent = biological_process|GO:0008430#selenium binding && parent = molecular_function|GO:0016020#membrane && parent = cellular_component|GO:0016021#integral to membrane && parent = cellular_component|GO:0042446#hormone…	93	270	109,5	204,5	135,5	153	104	166,5	270	111	228	3100,5	2,20673	7,93948	6,40182	7,70385	6,80268	7,39649	7,22125	7,7782	7,09926	6,40182	7,68422	6,64574	2,88035	2,88035
731	1	57093066	57156482	GC01P057032	C8A	complement component 8. alpha polypeptide	GO:0005579#membrane attack complex && parent = cellular_component|GO:0005615#extracellular space && parent = cellular_component|GO:0006955#immune response && parent = biological_process|GO:0006957#complement activation|GO:0006958#complement activation|GO:0009618#response to pathogenic bacteria && parent = biological_process|GO:0016020#membrane && parent = cellular_component|GO:0016021#integral to…	43	89	128,5	55	84,5	197	71,5	120	239,5	167	72	2574	1,99507	8,47608	7,42661	6,89672	8,12098	7,50146	6,28029	7,74247	6,99545	5,99846	6,51864	7,73241	2,57254	2,57254
732	1	57167472	57204276	GC01M057106	C8B	complement component 8. beta polypeptide	GO:0005579#membrane attack complex && parent = cellular_component|GO:0005615#extracellular space && parent = cellular_component|GO:0006955#immune response && parent = biological_process|GO:0006957#complement activation|GO:0006958#complement activation|GO:0009618#response to pathogenic bacteria && parent = biological_process|GO:0016020#membrane && parent = cellular_component|GO:0016021#integral to…	259	321,5	670	299	501	440	140,5	710	316	136	414	4197,5	2,65054	7,67068	7,35881	6,29947	7,46348	6,71882	6,90612	8,55306	6,21581	7,3837	8,60002	6,994	3,65217	3,65217
3725	1	59019052	59022373	GC01M058958	JUN	v-jun sarcoma virus 17 oncogene homolog (avian)	GO:0000228#nuclear chromosome && parent = cellular_component|GO:0003700#transcription factor activity && parent = molecular_function|GO:0003702#RNA polymerase II transcription factor activity && parent = molecular_function|GO:0006350#transcription && parent = biological_process|GO:0006355#regulation of transcription|GO:0008134#transcription factor binding && parent = molecular_function|GO:0043565…	429,5	302,5	146,5	152,5	266,5	161,5	890,5	299	205	346	3294	161	2,61798	6,57158	7,0773	8,12334	8,06543	7,2601	7,9827	5,51962	7,09409	7,63861	6,88347	3,63247	7,98718	3,63247
26289	1	77520329	77798240	GC01P077459	AK5	adenylate kinase 5	GO:0000166#nucleotide binding && parent = molecular_function|GO:0004017#adenylate kinase activity && parent = molecular_function|GO:0005524#ATP binding && parent = molecular_function|GO:0005737#cytoplasm && parent = cellular_component|GO:0005829#cytosol && parent = cellular_component|GO:0006139#nucleobase|GO:0006172#ADP biosynthesis && parent = biological_process|GO:0006173#dADP biosynthesis && p…	3818,5	257	205,5	208	42	336	82,5	254	270,5	275,5	207,5	368,5	2,28286	3,01103	6,9042	7,22683	7,20939	9,51751	6,51751	8,5435	6,92114	6,83034	6,80392	7,21286	6,3843	3,01103
23266	1	82038669	82230694	GC01P081877	LPHN2	latrophilin 2	GO:0004872#receptor activity && parent = molecular_function|GO:0004930#G-protein coupled receptor activity && parent = molecular_function|GO:0005529#sugar binding && parent = molecular_function|GO:0007165#signal transduction && parent = biological_process|GO:0007186#G-protein coupled receptor protein signaling pathway && parent = biological_process|GO:0007218#neuropeptide signaling pathway && par…	252	282	75	19,5	288,5	429,5	138	121,5	201	2085	275,5	114,5	2,64416	6,73095	6,56868	8,47941	10,4228	6,5358	5,96171	7,5997	7,78342	7,05718	3,6824	6,60232	7,86902	3,6824
64173	1	84744561	84791355	GC01P084684	SPATA1	spermatogenesis associated 1		38,5	64	18,5	31	6	15,5	27,5	95	309	8,5	4,5	146,5	2,65022	6,96181	6,22859	8,01914	7,2744	9,64363	8,2744	7,44723	5,65874	3,95713	9,14113	10,0587	5,03384	3,95713
8915	1	85505433	85514745	GC01M085443	BCL10	B-cell CLL/lymphoma 10	GO:0004871#signal transducer activity && parent = molecular_function|GO:0005515#protein binding && parent = molecular_function|GO:0005622#intracellular && parent = cellular_component|GO:0006917#induction of apoptosis && parent = biological_process|GO:0007049#cell cycle && parent = biological_process|GO:0042981#regulation of apoptosis && parent = biological_process|GO:0043123#positive regulation o…	192,5	242,5	219,5	2431	127	40,5	193,5	90,5	131,5	456,5	249,5	53,5	2,43633	6,96005	6,62693	6,77069	3,30143	7,56008	9,20892	6,95258	8,04892	7,50985	5,7143	6,58587	8,8073	3,30143
3491	1	85819047	85821977	GC01P085758	CYR61	cysteine-rich. angiogenic inducer. 61	GO:0001558#regulation of cell growth && parent = biological_process|GO:0005520#insulin-like growth factor binding && parent = molecular_function|GO:0005576#extracellular region && parent = cellular_component|GO:0006935#chemotaxis && parent = biological_process|GO:0007155#cell adhesion && parent = biological_process|GO:0007600#sensory perception && parent = biological_process|GO:0008201#heparin bi…	509,5	3749,75	313,75	192	974,25	4354	774	1028	255,25	12665,2	4264,75	1137	2,61225	8,5024	5,62276	9,20187	9,91038	7,56719	5,40722	7,89915	7,48972	9,49958	3,86676	5,4371	7,34433	3,86676
1806	1	97315889	98159167	GC01M097255	DPYD	dihydropyrimidine dehydrogenase	GO:0004152#dihydroorotate dehydrogenase activity && parent = molecular_function|GO:0004158#dihydroorotate oxidase activity && parent = molecular_function|GO:0005489#electron transporter activity && parent = molecular_function|GO:0005506#iron ion binding && parent = molecular_function|GO:0005737#cytoplasm && parent = cellular_component|GO:0006118#electron transport && parent = biological_process|G…	48	449,5	192,5	2237	174,5	374	72,5	175	268,5	299,5	160	332,5	2,72931	9,3682	6,14099	7,36445	3,82581	7,50608	6,40627	8,77325	7,50195	6,88438	6,72675	7,63123	6,57595	3,82581
79961	1	111531323	111548554	GC01M111442	DENND2D	DENN/MADD domain containing 2D		21	1854	383	1387	59	43	144,5	93,5	77,5	57,5	615	239,5	2,50523	10,3932	3,92914	6,20437	4,34782	8,90292	9,3593	7,61064	8,23867	8,50944	8,94008	5,52112	6,88169	3,92914
829	1	112963989	113015757	GC01P112873	CAPZA1	capping protein (actin filament) muscle Z-line. alpha 1	GO:0003779#actin binding && parent = molecular_function|GO:0006461#protein complex assembly && parent = biological_process|GO:0006928#cell motility && parent = biological_process|GO:0008290#F-actin capping protein complex && parent = cellular_component|GO:0030036#actin cytoskeleton organization and biogenesis && parent = biological_process|GO:0051016#barbed-end actin filament capping && parent = …	581	2059	2046,5	10700	682,5	1951,5	1317	223,5	325,5	4941,5	556,5	511,5	2,6929	8,17095	6,34561	6,3544	3,96802	7,93866	6,42297	6,9903	9,54921	9,00683	5,08261	8,2331	8,35475	3,96802
845	1	116044165	116112793	GC01M115954	CASQ2	calsequestrin 2 (cardiac muscle)	GO:0005509#calcium ion binding && parent = molecular_function|GO:0005790#smooth endoplasmic reticulum && parent = cellular_component|GO:0006941#striated muscle contraction && parent = biological_process|GO:0007507#heart development && parent = biological_process|GO:0007517#muscle development && parent = biological_process	113,5	88	132,5	66	185,5	171,5	105,5	4634,5	1031,5	98,5	125	134,5	1,81572	7,73873	8,10584	7,51543	8,52088	7,03	7,14321	7,84418	2,38708	4,55475	7,94322	7,59949	7,49381	2,38708
3158	1	120092527	120113041	GC01M120003	HMGCS2	3-hydroxy-3-methylglutaryl-Coenzyme A synthase 2 (mitochondrial)	GO:0004421#hydroxymethylglutaryl-CoA synthase activity && parent = molecular_function|GO:0005739#mitochondrion && parent = cellular_component|GO:0006084#acetyl-CoA metabolism && parent = biological_process|GO:0006695#cholesterol biosynthesis && parent = biological_process|GO:0016740#transferase activity && parent = molecular_function	37,5	130	92,5	98	134,5	79	246,5	87	77	62,5	193,5	13453	0,693686	9,30751	7,51396	8,00495	7,92162	7,46487	8,23255	6,59089	8,09339	8,26954	8,57055	6,94014	0,820691	0,820691
9900	1	148141863	148156054	GC01M146688	SV2A	synaptic vesicle glycoprotein 2A	GO:0005215#transporter activity && parent = molecular_function|GO:0006810#transport && parent = biological_process|GO:0016020#membrane && parent = cellular_component|GO:0016021#integral to membrane && parent = cellular_component	4433	85	168,5	60	42	178,5	89,5	202	248,5	195,5	60,5	64	1,56921	1,96368	7,66836	6,68114	8,17086	8,68543	6,59797	7,59393	6,41954	6,12065	6,46672	8,15888	8,07775	1,96368
51177	1	148388793	148398440	GC01P146935	PLEKHO1	pleckstrin homology domain containing. family O member 1		369,5	722	82	2592,5	106	158,5	54,5	311,5	91	348	611,5	77,5	2,58979	6,49199	5,52556	8,66387	3,68129	8,2935	7,71308	9,25323	6,73833	8,51362	6,57847	5,76521	8,74529	3,68129
4170	1	148813660	148818760	GC01M147360	MCL1	myeloid cell leukemia sequence 1 (BCL2-related)	GO:0001709#cell fate determination && parent = biological_process|GO:0005515#protein binding && parent = molecular_function|GO:0005634#nucleus && parent = cellular_component|GO:0005737#cytoplasm && parent = cellular_component|GO:0005739#mitochondrion && p	218	727	1094	8522,5	422	841,5	681	273	263	1696,5	1277	366	2,52273	8,75432	7,0167	6,42711	3,46545	7,80141	6,80569	7,111	8,42975	8,48359	5,79416	6,20397	8,00681	3,46545
1520	1	148969177	149004929	GC01M147515	CTSS	cathepsin S	GO:0004218#cathepsin S activity && parent = molecular_function|GO:0005576#extracellular region && parent = cellular_component|GO:0005764#lysosome && parent = cellular_component|GO:0006508#proteolysis && parent = biological_process|GO:0006955#immune response && parent = biological_process	75	1352,75	1241,25	11254,8	351,25	285,25	226,25	154,75	122	308,5	569	233,5	1,77697	9,52957	5,35671	5,48081	2,30014	7,30203	7,6023	7,93661	8,48459	8,82765	7,48926	6,6061	7,89111	2,30014
1513	1	149035310	149047436	GC01M147581	CTSK	cathepsin K (pycnodysostosis)	GO:0004197#cysteine-type endopeptidase activity && parent = molecular_function|GO:0004216#cathepsin K activity && parent = molecular_function|GO:0005764#lysosome && parent = cellular_component|GO:0006508#proteolysis && parent = biological_process	529	2762	1118,5	750	2773	14414,5	689	620,5	993	6203,5	1461	823,5	2,66352	8,63257	6,2482	7,55234	8,12895	6,24246	3,86446	8,25133	8,40241	7,72404	5,08083	7,16695	7,99407	3,86446
6282	1	150271607	150276135	GC01M148818	S100A11	S100 calcium binding protein A11 (calgizzarin)	GO:0005509#calcium ion binding && parent = molecular_function|GO:0005634#nucleus && parent = cellular_component|GO:0005737#cytoplasm && parent = cellular_component|GO:0007165#signal transduction && parent = biological_process|GO:0008156#negative regulation of DNA replication && parent = biological_process|GO:0008285#negative regulation of cell proliferation && parent = biological_process	73,5	1465,5	2790	30858,5	1355,5	8204	3606,5	1840,5	112	12559	7729,5	427	2,50466	12,421	8,10345	7,17457	3,70724	8,21601	5,61851	6,80424	7,77474	11,8133	5,00419	5,70446	9,88253	3,70724
2312	1	150541274	150564303	GC01M149089	FLG	filaggrin	|GO:0005198#structural molecule activity && parent = molecular_function|GO:0005509#calcium ion binding && parent = molecular_function|GO:0005856#cytoskeleton && parent = cellular_component|GO:0005882#intermediate filament && parent = cellular_component|GO:0007275#development && parent = biological_process|GO:0016023#cytoplasmic membrane-bound vesicle && parent = cellular_component|GO:0030154#cell…	31	62,5	159,5	9	1493,5	38	85	106	226,5	155	32	127,5	2,24307	8,59122	7,57963	6,22801	10,3755	3,00094	8,29749	7,13603	6,8175	5,72205	6,26929	8,54542	6,55106	3,00094
6698	1	151223180	151224913	GC01P149769	SPRR1A	small proline-rich protein 1A	GO:0005198#structural molecule activity && parent = molecular_function|GO:0005515#protein binding && parent = molecular_function|GO:0008544#epidermis development && parent = biological_process|GO:0031424#keratinization && parent = biological_process	39	33	34,5	29	602,5	30	36,5	61	51	36,5	27,5	75,5	2,43709	7,19608	7,43709	7,37295	7,6235	3,24666	7,57459	7,29165	6,55074	6,80905	7,29165	7,70012	6,24307	3,24666
6280	1	151596971	151600121	GC01P150143	S100A9	S100 calcium binding protein A9 (calgranulin B)	GO:0004871#signal transducer activity && parent = molecular_function|GO:0005509#calcium ion binding && parent = molecular_function|GO:0005615#extracellular space && parent = cellular_component|GO:0006954#inflammatory response && parent = biological_process|GO:0007267#cell-cell signaling && parent = biological_process	165,5	1222,5	64899	75818,5	193,5	118,5	687	1516,5	559,5	135	3263,5	873,5	1,41349	11,2321	8,3472	2,61691	2,39255	11,0066	11,7141	9,17865	8,03629	9,47482	11,526	6,93061	8,83215	2,39255
6283	1	151612807	151614699	GC01M150159	S100A12	S100 calcium binding protein A12 (calgranulin C)	GO:0005509#calcium ion binding && parent = molecular_function|GO:0005626#insoluble fraction && parent = cellular_component|GO:0005829#cytosol && parent = cellular_component|GO:0006805#xenobiotic metabolism && parent = biological_process|GO:0006954#inflammatory response && parent = biological_process|GO:0008270#zinc ion binding && parent = molecular_function|GO:0008372#cellular component unknown &…	260	489	28187,5	20015,5	385	325,5	772	488,5	494,5	392,5	622,5	675	1,63338	9,30764	8,39632	2,54724	3,04118	8,7413	8,9835	7,73755	8,3978	8,38018	8,71346	8,04808	7,93127	2,54724
6279	1	151629132	151630173	GC01M150175	S100A8	S100 calcium binding protein A8 (calgranulin A)	GO:0005509#calcium ion binding && parent = molecular_function|GO:0005615#extracellular space && parent = cellular_component|GO:0006954#inflammatory response && parent = biological_process	233	1609	80251	93146,5	1286	310,5	1464,5	898,5	1425	104	4119,5	353,5	1,4503	11,0849	8,29709	2,65681	2,44182	8,62036	10,6706	8,43285	9,13766	8,47229	12,2486	6,94078	10,4835	2,44182
6275	1	151782721	151784906	GC01M150330	S100A4	S100 calcium binding protein A4 (calcium protein. calvasculin. metastasin. murine placental homolog)	GO:0005509#calcium ion binding && parent = molecular_function	201,5	3234,5	5402,5	33458,5	698,5	11600,5	505	2750,5	433	904,5	8421,5	370,5	2,31419	10,7124	6,7077	5,96762	3,33695	8,91891	4,86513	9,38689	6,94155	9,60881	8,54605	5,32717	9,8337	3,33695
7170	1	152395456	152431204	GC01M150941	TPM3	tropomyosin 3	GO:0003779#actin binding && parent = molecular_function|GO:0005554#molecular function unknown && parent = molecular_function|GO:0005856#cytoskeleton && parent = cellular_component|GO:0005862#muscle thin filament tropomyosin && parent = cellular_component|GO:0006937#regulation of muscle contraction && parent = biological_process|GO:0007517#muscle development && parent = biological_process	628,5	258	138,5	231	131,5	147,5	295,5	383	6017,5	363,5	82,5	246,5	1,96932	5,79694	7,08148	7,97897	7,24096	8,05379	7,88814	6,8857	6,51151	2,53776	6,5869	8,72639	7,14727	2,53776
1942	1	153366972	153374008	GC01P151913	EFNA1	ephrin-A1	GO:0005887#integral to plasma membrane && parent = cellular_component|GO:0007267#cell-cell signaling && parent = biological_process|GO:0016020#membrane && parent = cellular_component|GO:0046875#ephrin receptor binding && parent = molecular_function	173,5	111,5	150	47	638,5	139	1045	950	90	55	3369,5	3626	2,42748	8,33229	8,97018	8,54226	10,2165	6,45254	8,65214	5,7418	5,8793	9,27923	9,98972	4,05276	3,94692	3,94692
5313	1	153526253	153537849	GC01M152072	PKLR	pyruvate kinase. liver and RBC	GO:0000287#magnesium ion binding && parent = molecular_function|GO:0004743#pyruvate kinase activity && parent = molecular_function|GO:0006096#glycolysis && parent = biological_process	38,25	55,25	148,25	45,75	58,25	59,5	34	93	103,25	35,5	43,25	1986	1,70261	7,8441	7,31358	5,8896	7,58578	7,2373	7,20667	8,01402	6,56233	6,41149	7,95174	7,66686	2,14583	2,14583
79957	1	154479830	154484467	GC01M153026	PAQR6	progestin and adipoQ receptor family member VI	GO:0004872#receptor activity && parent = molecular_function|GO:0016020#membrane && parent = cellular_component|GO:0016021#integral to membrane && parent = cellular_component	8461,5	402,5	548	526,5	374	307,5	401	486	677,5	342,5	216,5	465,5	2,16481	2,80735	7,2012	6,75601	6,81376	7,30715	7,5896	7,20659	6,92923	6,44997	7,43408	8,09582	6,99141	2,80735
325	1	157824239	157825284	GC01P156370	APCS	amyloid P component. serum	GO:0005509#calcium ion binding && parent = molecular_function|GO:0005529#sugar binding && parent = molecular_function|GO:0005615#extracellular space && parent = cellular_component|GO:0006457#protein folding && parent = biological_process|GO:0006953#acute-phase response && parent = biological_process|GO:0051082#unfolded protein binding && parent = molecular_function|GO:0051131#chaperone-mediated p…	283,5	187	311	350,5	259,5	306,5	679,5	532	564,5	224,5	376	21184,5	1,17787	7,65517	8,25548	7,5216	7,3491	7,78278	7,54263	6,39405	6,74709	6,66155	7,9918	7,24779	1,43165	1,43165
477	1	158352171	158379996	GC01P156883	ATP1A2	ATPase. Na+/K+ transporting. alpha 2 (+) polypeptide	GO:0000166#nucleotide binding && parent = molecular_function|GO:0000287#magnesium ion binding && parent = molecular_function|GO:0005391#sodium:potassium-exchanging ATPase activity && parent = molecular_function|GO:0005524#ATP binding && parent = molecular	4475,5	165,25	86	42,5	169,75	401	191,75	1046,5	2633	214,5	281,5	235	2,34869	3,50021	8,25954	9,20178	10,2187	8,22077	6,98058	8,04496	5,59669	4,26555	7,88321	7,49105	7,75153	3,50021
844	1	158427019	158438303	GC01P156973	CASQ1	calsequestrin 1 (fast-twitch. skeletal muscle)	GO:0005509#calcium ion binding && parent = molecular_function|GO:0005759#mitochondrial matrix && parent = cellular_component|GO:0005790#smooth endoplasmic reticulum && parent = cellular_component|GO:0007517#muscle development && parent = biological_process	283	225,5	288	282	393	266	277	948,5	3280	166,5	151,5	396,5	2,71328	7,33297	7,66065	7,30771	7,33808	6,85925	7,42235	7,36389	5,58813	3,79815	8,09825	8,23446	6,84645	3,79815
962	1	158915161	158948217	GC01M157461	CD48	CD48 antigen (B-cell membrane protein)	GO:0005515#protein binding && parent = molecular_function|GO:0005886#plasma membrane && parent = cellular_component|GO:0005887#integral to plasma membrane && parent = cellular_component|GO:0006952#defense response && parent = biological_process	390	5803	2972	12759,5	692,5	615	581	1000	878,5	603	1240,5	1245,5	2,6005	8,80597	4,91072	5,87609	3,77402	7,97763	8,14886	8,23091	7,44752	7,63441	8,17729	7,1366	7,1308	3,77402
2207	1	159451710	159455662	GC01P157998	FCER1G	Fc fragment of IgE. high affinity I. receptor for; gamma polypeptide	GO:0004888#transmembrane receptor activity && parent = molecular_function|GO:0005057#receptor signaling protein activity && parent = molecular_function|GO:0005515#protein binding && parent = molecular_function|GO:0005886#plasma membrane && parent = cellular_component|GO:0005887#integral to plasma membrane && parent = cellular_component|GO:0006955#immune response && parent = biological_process|GO:…	385	2282,5	5427,5	13047,5	550,5	514	755,5	2034	1255,5	581,5	2820	1621,5	2,73198	9,07599	6,5083	5,25863	3,99321	8,5601	8,65908	8,10341	6,6746	7,37065	8,48106	6,20322	7,00159	3,99321
5999	1	161305774	161313005	GC01P159770	RGS4	regulator of G-protein signalling 4	GO:0000188#inactivation of MAPK activity && parent = biological_process|GO:0004871#signal transducer activity && parent = molecular_function|GO:0005096#GTPase activator activity && parent = molecular_function|GO:0005516#calmodulin binding && parent = molecular_function|GO:0008277#regulation of G-protein coupled receptor protein signaling pathway && parent = biological_process|GO:0009968#negative …	2164	92	94,5	105	193	129,5	70,5	150,5	393,5	2718,5	107,5	111,5	2,25092	3,79942	8,35534	8,31666	8,16466	7,28645	7,8621	8,73936	7,64529	6,25869	3,47031	8,13071	8,07801	3,47031
1805	1	166931330	166965052	GC01M165396	DPT	dermatopontin	GO:0005515#protein binding && parent = molecular_function|GO:0005578#extracellular matrix (sensu Metazoa) && parent = cellular_component|GO:0007155#cell adhesion && parent = biological_process	52,5	721	73,5	59	261	4518	245	371,5	216,5	85	590,5	135,5	2,11019	9,23534	5,45573	8,74991	9,06694	6,92168	2,80812	7,01295	6,41237	7,19136	8,5402	5,74379	7,86744	2,80812
2153	1	167750032	167822345	GC01M166215	F5	coagulation factor V (proaccelerin. labile factor)	GO:0005507#copper ion binding && parent = molecular_function|GO:0005509#calcium ion binding && parent = molecular_function|GO:0005576#extracellular region && parent = cellular_component|GO:0007155#cell adhesion && parent = biological_process|GO:0007596#blood coagulation && parent = biological_process|GO:0016491#oxidoreductase activity && parent = molecular_function	215	413	437,25	953,25	182,5	634,25	325	108,25	339,75	264,5	199,5	3421,5	2,74005	7,86333	6,92152	6,83921	5,71481	8,09977	6,30261	7,26722	8,8533	7,20319	7,5644	7,97128	3,87111	3,87111
6402	1	167926433	167947364	GC01M166391	SELL	selectin L (lymphocyte adhesion molecule 1)	GO:0005515#protein binding && parent = molecular_function|GO:0005529#sugar binding && parent = molecular_function|GO:0005886#plasma membrane && parent = cellular_component|GO:0005887#integral to plasma membrane && parent = cellular_component|GO:0006928#cell motility && parent = biological_process|GO:0007155#cell adhesion && parent = biological_process	269	2892	4791,5	22737,5	503,5	223,5	228,5	620,5	176,5	166,5	378	474,5	1,67481	8,63357	5,20718	4,47877	2,23224	7,72918	8,9009	8,86898	7,42774	9,2415	9,32565	8,14279	7,81476	2,23224
22920	1	168157094	168310503	GC01M166622	KIFAP3	kinesin-associated protein 3	GO:0005488#binding && parent = molecular_function|GO:0005515#protein binding && parent = molecular_function|GO:0005554#molecular function unknown && parent = molecular_function|GO:0005783#endoplasmic reticulum && parent = cellular_component|GO:0005871#kinesin complex && parent = cellular_component|GO:0006461#protein complex assembly && parent = biological_process|GO:0007017#microtubule-based proc…	2229	184	51	264,5	65,5	692,5	125	80	129	622,5	254	151,5	2,60978	3,73092	7,32954	9,18068	6,80598	8,81968	5,41744	7,88732	8,53118	7,84188	5,57118	6,86442	7,60993	3,73092
2328	1	169326659	169353581	GC01P167791	FMO3	flavin containing monooxygenase 3	GO:0004497#monooxygenase activity && parent = molecular_function|GO:0004499#dimethylaniline monooxygenase (N-oxide-forming) activity && parent = molecular_function|GO:0005783#endoplasmic reticulum && parent = cellular_component|GO:0005792#microsome && parent = cellular_component|GO:0006118#electron transport && parent = biological_process|GO:0016020#membrane && parent = cellular_component|GO:0016…	63,5	120,5	105,5	55,75	38,75	36,75	77,25	65	134,5	36,25	222,5	823,5	2,72487	7,53364	6,60944	6,80123	7,72142	8,2462	8,32265	7,25086	7,49996	6,45086	8,34241	5,72466	3,8367	3,8367
462	1	172139565	172153119	GC01M170604	SERPINC1	serpin peptidase inhibitor. clade C (antithrombin). member 1	GO:0004867#serine-type endopeptidase inhibitor activity && parent = molecular_function|GO:0005515#protein binding && parent = molecular_function|GO:0005576#extracellular region && parent = cellular_component|GO:0005615#extracellular space && parent = cellular_component|GO:0007596#blood coagulation && parent = biological_process|GO:0008201#heparin binding && parent = molecular_function	23	25	41	36	31,5	31	33	57,5	79,5	34	39	24211	0,185714	10,251	10,1307	9,41696	9,60459	9,79724	9,82032	9,73012	8,92903	8,46163	9,68705	9,48911	0,211141	0,211141
460	1	175093063	175400647	GC01M173561	ASTN	astrotactin	GO:0005515#protein binding && parent = molecular_function|GO:0007155#cell adhesion && parent = biological_process|GO:0007158#neuron adhesion && parent = biological_process|GO:0008372#cellular component unknown && parent = cellular_component|GO:0016020#membrane && parent = cellular_component|GO:0016021#integral to membrane && parent = cellular_component|GO:0016477#cell migration && parent = biolog…	1865,5	149	130,5	125,5	159,5	232	129	70,5	83	133,5	32	143,5	2,4087	3,21113	6,85731	7,04858	7,10494	6,75907	6,2185	7,06525	7,93693	7,70144	7,01579	9,07648	6,91157	3,21113
57795	1	175407255	175518180	GC01P173873	FAM5B	family with sequence similarity 5. member B		1117	65	76,5	35,5	33	64,5	51,5	73	81,5	40,5	166	79,5	2,31973	3,07352	7,17656	6,94154	8,04918	8,15454	7,1877	7,51243	7,0091	6,8502	7,85908	5,82389	6,88605	3,07352
5768	1	178390590	178436052	GC01P176855	QSCN6	quiescin Q6	GO:0000074#regulation of progression through cell cycle && parent = biological_process|GO:0001558#regulation of cell growth && parent = biological_process|GO:0005489#electron transporter activity && parent = molecular_function|GO:0005554#molecular function unknown && parent = molecular_function|GO:0006118#electron transport && parent = biological_process|GO:0008285#negative regulation of cell pro…	207,5	269	483,5	770	291	765,5	507	746	778	5768,5	2242	409,5	2,74579	8,74116	8,36667	7,52076	6,84942	8,25326	6,85787	7,45229	6,8951	6,8345	3,94415	5,30756	7,76041	3,94415
80896	1	181025494	181065885	GC01P179493	NPL	N-acetylneuraminate pyruvate lyase (dihydrodipicolinate synthase)	GO:0016829#lyase activity && parent = molecular_function	50	412,5	460	1274,5	53,5	25	25,5	32,5	45,5	14	11	27,5	2,09218	7,69595	4,65156	4,49432	3,02409	7,59834	8,69595	8,66738	8,31744	7,83201	9,53245	9,88037	8,55845	3,02409
3915	1	181259175	181381349	GC01P179724	LAMC1	laminin. gamma 1 (formerly LAMB2)	GO:0005198#structural molecule activity && parent = molecular_function|GO:0005201#extracellular matrix structural constituent && parent = molecular_function|GO:0005515#protein binding && parent = molecular_function|GO:0005604#basement membrane && parent = cellular_component|GO:0005606#laminin-1 && parent = cellular_component|GO:0006461#protein complex assembly && parent = biological_process|GO:00…	278,5	971,75	258,75	267,75	813	7130,5	619,75	726,25	633,25	10160,5	1484	434,75	2,40472	8,82057	7,01766	8,92669	8,87736	7,27499	4,14232	7,66656	7,43778	7,63547	3,63142	6,40683	8,17806	3,63142
23057	1	181484001	181654360	GC01M179951	NMNAT2	nicotinamide nucleotide adenylyltransferase 2	GO:0000309#nicotinamide-nucleotide adenylyltransferase activity && parent = molecular_function|GO:0009058#biosynthesis && parent = biological_process|GO:0009435#NAD biosynthesis && parent = biological_process|GO:0016740#transferase activity && parent = molecular_function	1992,5	286	304,5	276,5	190,5	159	110,5	268,5	425,5	199	42,5	84,5	2,76067	3,88362	6,68411	6,59368	6,73285	7,27034	7,5311	8,05608	6,7752	6,11097	7,20736	9,43459	8,4431	3,88362
4688	1	181791320	181826339	GC01M180256	NCF2	neutrophil cytosolic factor 2 (65kDa. chronic granulomatous disease. autosomal 2)	GO:0005488#binding && parent = molecular_function|GO:0005489#electron transporter activity && parent = molecular_function|GO:0005515#protein binding && parent = molecular_function|GO:0005625#soluble fraction && parent = cellular_component|GO:0005829#cytosol && parent = cellular_component|GO:0006801#superoxide metabolism && parent = biological_process|GO:0006968#cellular defense response && parent…	257,5	563	2482	20997	345,5	180,5	190	404,5	229	248,5	1221	332	1,44971	8,18582	7,05726	4,91697	1,83636	7,76171	8,6984	8,6244	7,53426	8,35505	8,23715	5,94041	7,81921	1,83636
116496	1	183026790	183210305	GC01M181491	C1orf24	chromosome 1 open reading frame 24	GO:0000004#biological process unknown && parent = biological_process|GO:0005554#molecular function unknown && parent = molecular_function|GO:0006457#protein folding && parent = biological_process|GO:0006810#transport && parent = biological_process|GO:0008372#cellular component unknown && parent = cellular_component|GO:0031072#heat shock protein binding && parent = molecular_function|GO:0051082#un…	209	474,25	810,25	9289,5	607	813,75	1009	1766,75	715,75	561,5	822,5	399,5	2,53394	8,9199	7,73775	6,96503	3,44587	7,3817	6,95881	6,64855	5,84037	7,14394	7,49411	6,94338	7,9852	3,44587
5743	1	184907592	184916179	GC01M183372	PTGS2	prostaglandin-endoperoxide synthase 2 (prostaglandin G/H synthase and cyclooxygenase)	GO:0004601#peroxidase activity && parent = molecular_function|GO:0004666#prostaglandin-endoperoxide synthase activity && parent = molecular_function|GO:0005506#iron ion binding && parent = molecular_function|GO:0005634#nucleus && parent = cellular_compone	103	283,5	40,5	678	39,5	30	31,5	74	336,5	5450	110,5	59	1,47052	7,605	6,1443	8,95165	4,88636	8,98772	9,38461	9,31422	8,08205	5,89704	1,87946	7,5036	8,40886	1,87946
5997	1	191044791	191048026	GC01P189509	RGS2	regulator of G-protein signalling 2. 24kDa	GO:0004871#signal transducer activity && parent = molecular_function|GO:0005096#GTPase activator activity && parent = molecular_function|GO:0005516#calmodulin binding && parent = molecular_function|GO:0007049#cell cycle && parent = biological_process|GO:0007169#transmembrane receptor protein tyrosine kinase signaling pathway && parent = biological_process|GO:0008277#regulation of G-protein couple…	644,5	935	4408,5	39436,5	377	348,5	2037	63	121	493	642,5	37,5	1,24409	7,50848	6,97169	4,73444	1,57327	8,2821	8,3955	5,84829	10,8632	9,92165	7,89507	7,51296	11,6117	1,57327
5788	1	196551575	196992953	GC01P195339	PTPRC	protein tyrosine phosphatase. receptor type. C	GO:0001915#negative regulation of T cell mediated cytotoxicity && parent = biological_process|GO:0001960#negative regulation of cytokine and chemokine mediated signaling pathway && parent = biological_process|GO:0004725#protein tyrosine phosphatase activi	24,5	2597	634,5	11290	241,5	77	121,5	123	207	42	392	295,5	1,55631	10,9115	4,18356	6,21671	2,06343	7,61031	9,2594	8,60138	8,58368	7,8327	10,1339	6,91148	7,31918	2,06343
7139	1	199594764	199613428	GC01M198059	TNNT2	troponin T type 2 (cardiac)	GO:0005861#troponin complex && parent = cellular_component|GO:0006937#regulation of muscle contraction && parent = biological_process|GO:0007517#muscle development && parent = biological_process|GO:0008016#regulation of heart contraction && parent = biological_process	127,5	109	277	104,5	409,5	281	236	19035,5	359	209,5	127	223,5	0,894226	8,29185	8,51802	7,17247	8,57885	6,60849	7,15178	7,40356	1,0698	6,79837	7,5754	8,29752	7,48208	1,0698
5549	1	201711505	201727100	GC01P200176	PRELP	proline/arginine-rich end leucine-rich repeat protein	GO:0001501#skeletal development && parent = biological_process|GO:0005201#extracellular matrix structural constituent && parent = molecular_function|GO:0005578#extracellular matrix (sensu Metazoa) && parent = cellular_component	527	585,5	154,5	250,5	141	1472	655,5	2142,5	232	98	6067,5	294,5	2,47169	7,05351	6,90164	8,82371	8,1265	8,95562	5,57161	6,73872	5,03009	8,23719	9,48046	3,52828	7,89305	3,52828
11009	1	205137411	205144107	GC01P203459	IL24	interleukin 24	GO:0005125#cytokine activity && parent = molecular_function|GO:0005615#extracellular space && parent = cellular_component|GO:0006915#apoptosis && parent = biological_process|GO:0006955#immune response && parent = biological_process	19,5	105,5	258	23,5	69	27,5	122	84,5	71,5	853,5	40,5	126,5	2,62361	9,15319	6,7175	5,42737	8,88401	7,33007	8,65724	6,50786	7,03772	7,27872	3,70135	8,09875	6,4556	3,70135
79098	1	205258491	205272715	GC01M203581	C1orf116	chromosome 1 open reading frame 116		33	31	52	43,5	66,5	47,5	40	95,5	102	33,5	2411	95,5	1,43789	7,96856	8,05876	7,31251	7,57001	6,95767	7,4431	7,69102	6,43552	6,34053	7,94686	1,77754	6,43552	1,77754
725	1	205329206	205339958	GC01P203650	C4BPB	complement component 4 binding protein. beta	GO:0005576#extracellular region && parent = cellular_component|GO:0005615#extracellular space && parent = cellular_component|GO:0006955#immune response && parent = biological_process|GO:0006958#complement activation|GO:0007596#blood coagulation && parent = biological_process|GO:0045087#innate immune response && parent = biological_process	20,5	50	58	58	48,5	74,5	51	53,5	75,5	41,5	29,5	1059,5	2,10151	8,40574	7,11943	6,90531	6,90531	7,16338	6,54412	7,09087	7,02182	6,52489	7,38825	7,88065	2,71412	2,71412
722	1	205344229	205384931	GC01P203666	C4BPA	complement component 4 binding protein. alpha	GO:0005615#extracellular space && parent = cellular_component|GO:0006955#immune response && parent = biological_process|GO:0006958#complement activation|GO:0045087#innate immune response && parent = biological_process	441	653	600	397,5	625,5	460,5	614	406	522,5	456,5	4020	8113	2,50894	7,80358	7,23727	7,35939	7,9534	7,29935	7,74115	7,32612	7,92288	7,55892	7,75374	4,61523	3,60219	3,60219
1380	1	205694292	205729861	GC01P204016	CR2	complement component (3d/Epstein Barr virus) receptor 2	GO:0004872#receptor activity && parent = molecular_function|GO:0004875#complement receptor activity && parent = molecular_function|GO:0005886#plasma membrane && parent = cellular_component|GO:0006955#immune response && parent = biological_process|GO:0006958#complement activation|GO:0016021#integral to membrane && parent = cellular_component|GO:0042803#protein homodimerization activity && parent =…	35	3569,5	70,5	99,5	135,5	44,5	43,5	68,5	303	25,5	104	171,5	1,51759	8,57766	1,90544	7,5674	7,07032	6,6248	8,23121	8,264	7,60891	5,46377	9,03452	7,00651	6,28488	1,90544
7042	1	216586199	216682101	GC01P214908	TGFB2	transforming growth factor. beta 2	GO:0000074#regulation of progression through cell cycle && parent = biological_process|GO:0000902#cellular morphogenesis && parent = biological_process|GO:0001525#angiogenesis && parent = biological_process|GO:0001540#beta-amyloid binding && parent = mole	43	16	97	36,5	9,5	104	20,5	43	285,5	725	40,5	165,5	2,5409	7,74581	9,17208	6,57217	7,98225	9,92415	6,47164	8,81453	7,74581	5,01473	3,67024	7,83223	5,80139	3,67024
64757	1	219026877	219054358	GC01P217349	MOSC1	MOCO sulphurase C-terminal domain containing 1		107,5	120	478,5	310,5	188,5	2765	120,5	165	187,5	132	106,5	516,5	2,4961	8,09165	7,93295	5,93747	6,56139	7,28142	3,40678	7,92695	7,47352	7,2891	7,79545	8,10513	5,82722	3,40678
3930	1	223655827	223682407	GC01M221895	LBR	lamin B receptor	GO:0003676#nucleic acid binding && parent = molecular_function|GO:0003677#DNA binding && parent = molecular_function|GO:0004872#receptor activity && parent = molecular_function|GO:0005521#lamin binding && parent = molecular_function|GO:0005634#nucleus && parent = cellular_component|GO:0005639#integral to nuclear inner membrane && parent = cellular_component|GO:0016020#membrane && parent = cellula…	219,5	1445,5	3164,5	10954	444	529,5	743	150	170,5	422,5	229,5	127	2,07652	8,48142	5,76214	4,63174	2,84033	7,46508	7,21101	6,72228	9,03068	8,84587	7,53669	8,41715	9,27081	2,84033
55740	1	223741156	223907468	GC01M221989	ENAH	enabled homolog (Drosophila)	GO:0007399#nervous system development && parent = biological_process|GO:0030154#cell differentiation && parent = biological_process	239,5	157,5	141	49,5	217	954,5	367,5	215,5	321	2710,5	185	83,5	2,57664	7,13475	7,73942	7,89908	9,40927	7,27708	5,14003	6,51703	7,28709	6,7122	3,63429	7,50725	8,65493	3,63429
2052	1	224079598	224099883	GC01P222304	EPHX1	epoxide hydrolase 1. microsomal (xenobiotic)	GO:0003824#catalytic activity && parent = molecular_function|GO:0004301#epoxide hydrolase activity && parent = molecular_function|GO:0005783#endoplasmic reticulum && parent = cellular_component|GO:0005792#microsome && parent = cellular_component|GO:0006805#xenobiotic metabolism && parent = biological_process|GO:0009636#response to toxin && parent = biological_process|GO:0016020#membrane && parent…	1568,5	1421	482	296,5	440,5	10621,5	1188,5	2418,5	642	539,5	6316	41149,5	1,94835	7,36686	7,50934	9,06914	9,77014	9,19903	4,60733	7,7671	6,74213	8,6556	8,90655	5,35723	2,65344	2,65344
58	1	227633617	227636466	GC01M225873	ACTA1	actin. alpha 1. skeletal muscle	GO:0000166#nucleotide binding && parent = molecular_function|GO:0001725#stress fiber && parent = cellular_component|GO:0003774#motor activity && parent = molecular_function|GO:0005200#structural constituent of cytoskeleton && parent = molecular_function|GO:0005515#protein binding && parent = molecular_function|GO:0005524#ATP binding && parent = molecular_function|GO:0005856#cytoskeleton && parent…	225,5	344	654	102,5	30	115,5	73	46269	61372	58	300	105,5	1,15118	10,0767	9,46745	8,54057	11,2142	12,9868	11,042	11,7039	2,39595	1,98842	12,0357	9,66489	11,1726	1,98842
79605	1	228524015	228579990	GC01M226764	PGBD5	piggyBac transposable element derived 5		2157,5	160,5	64	60,5	34	36,5	219,5	287	113,5	25,5	202	274,5	2,22934	2,98194	6,73065	8,05708	8,13822	8,96962	8,86726	6,279	5,89217	7,23053	9,38466	6,39887	5,95642	2,98194
183	1	228904891	228916564	GC01M227145	AGT	angiotensinogen (serpin peptidase inhibitor. clade A. member 8)	GO:0004867#serine-type endopeptidase inhibitor activity && parent = molecular_function|GO:0005179#hormone activity && parent = molecular_function|GO:0005576#extracellular region && parent = cellular_component|GO:0005615#extracellular space && parent = cellular_component|GO:0005625#soluble fraction && parent = cellular_component|GO:0007166#cell surface receptor linked signal transduction && parent…	2629	385	618,5	349,5	201	1030,5	519	3553	963	410,5	440	33968	1,51264	5,61212	8,38371	7,69979	8,52327	9,32137	6,96329	7,95283	5,1776	7,06103	8,29118	8,19106	1,92053	1,92053
88	1	234916430	234993863	GC01P233175	ACTN2	actinin. alpha 2	GO:0003779#actin binding && parent = molecular_function|GO:0005509#calcium ion binding && parent = molecular_function|GO:0005515#protein binding && parent = molecular_function|GO:0005856#cytoskeleton && parent = cellular_component|GO:0005884#actin filament && parent = cellular_component|GO:0008307#structural constituent of muscle && parent = molecular_function|GO:0042802#protein self binding && p…	150,5	39	110,5	117	284,5	66,5	42,5	1602,5	2563	43,5	79,5	66	2,06912	7,17005	9,11827	7,61577	7,5333	6,25138	8,34839	8,99428	3,75756	3,08005	8,96072	8,09079	8,35927	3,08005
6000	1	239005437	239587101	GC01M237264	RGS7	regulator of G-protein signalling 7	GO:0000004#biological process unknown && parent = biological_process|GO:0004871#signal transducer activity && parent = molecular_function|GO:0005834#heterotrimeric G-protein complex && parent = cellular_component|GO:0007186#G-protein coupled receptor protein signaling pathway && parent = biological_process|GO:0007242#intracellular signaling cascade && parent = biological_process|GO:0008277#regula…	2211,5	95,5	126	138,5	195	154,5	23	238,5	336,5	130	81	47,5	2,30694	3,07935	7,61273	7,21288	7,07641	6,58283	6,91869	9,6666	6,29231	5,79569	7,16779	7,85031	8,6203	3,07935
25893	1	246087123	246107499	GC01P244347	TRIM58	tripartite motif-containing 58		36,5	44	2419,5	155,5	82,5	12	54	98,5	14	13,5	103,5	25	1,37677	7,76555	7,49595	1,71489	5,67461	6,58906	9,37042	7,20049	6,33333	9,14802	9,20049	6,26189	8,31152	1,71489
23040	2	1771891	2314052	GC02M001763	MYT1L	myelin transcription factor 1-like	GO:0003700#transcription factor activity && parent = molecular_function|GO:0005634#nucleus && parent = cellular_component|GO:0006350#transcription && parent = biological_process|GO:0006355#regulation of transcription|GO:0007399#nervous system development && parent = biological_process|GO:0008270#zinc ion binding && parent = molecular_function|GO:0030154#cell differentiation && parent = biological…	3004,5	64	70,5	177	182,5	80	23	262,5	130	158,5	95	152,5	1,93489	2,48527	8,03818	7,89863	6,57057	6,52642	7,71625	9,51462	6,002	7,01581	6,72984	7,46832	6,78551	2,48527
55256	2	3480697	3502306	GC02M005039	MTCBP-1	NULL	|GO:0005634#nucleus && parent = cellular_component|GO:0008652#amino acid biosynthesis && parent = biological_process|GO:0009086#methionine biosynthesis && parent = biological_process|GO:0016020#membrane && parent = cellular_component|GO:0016151#nickel ion binding && parent = molecular_function|GO:0016491#oxidoreductase activity && parent = molecular_function|GO:0016702#oxidoreductase activity|GO:…	949,5	991,5	1154,5	1464,5	498	1564	706	1695,5	296,5	1047,5	2846	13753	2,59259	7,42045	7,358	7,13842	6,79528	8,35147	6,70045	7,84795	6,58398	9,09958	7,27874	5,83675	3,56401	3,56401
7447	2	17585287	17701186	GC02P017643	VSNL1	visinin-like 1	GO:0005509#calcium ion binding && parent = molecular_function	9655	733	1178,5	592,5	1321	631	985,5	934	964,5	782	406,5	1069,5	2,69145	3,68719	7,40658	6,72151	7,71358	6,55683	7,62275	6,97954	7,05697	7,01061	7,31322	8,25714	6,86153	3,68719
6382	2	20264040	20288675	GC02M020322	SDC1	syndecan 1	GO:0005887#integral to plasma membrane && parent = cellular_component|GO:0008092#cytoskeletal protein binding && parent = molecular_function|GO:0016020#membrane && parent = cellular_component	278	574,75	776,5	371,75	1583,75	302	844,5	400,25	335,25	538,5	3469	7929,5	2,57508	8,54325	7,4954	7,06135	8,124	6,03306	8,42379	6,94024	8,01743	8,2731	7,58939	4,90189	3,70918	3,70918
338	2	21077806	21120450	GC02M021135	APOB	apolipoprotein B (including Ag(x) antigen)	GO:0005102#receptor binding && parent = molecular_function|GO:0005319#lipid transporter activity && parent = molecular_function|GO:0005576#extracellular region && parent = cellular_component|GO:0005625#soluble fraction && parent = cellular_component|GO:0005783#endoplasmic reticulum && parent = cellular_component|GO:0005792#microsome && parent = cellular_component|GO:0006629#lipid metabolism && pa…	319,5	45,5	317	316,5	464	526	381	720	380,5	284	245	4043,5	2,64033	7,29409	10,106	7,30542	7,3077	6,75578	6,57484	7,04011	6,12191	7,04201	7,46401	7,67712	3,63237	3,63237
22924	2	27047028	27103590	GC02P027105	MAPRE3	microtubule-associated protein. RP/EB family. member 3	GO:0000004#biological process unknown && parent = biological_process|GO:0005083#small GTPase regulator activity && parent = molecular_function|GO:0005874#microtubule && parent = cellular_component|GO:0007049#cell cycle && parent = biological_process|GO:0007067#mitosis && parent = biological_process|GO:0008017#microtubule binding && parent = molecular_function|GO:0008372#cellular component unknown…	751	42	64	35	77	31	41	223,5	130,5	48,5	39,5	108	2,65845	3,7415	7,90185	7,29417	8,16489	7,02739	8,33998	7,93662	5,49004	6,26627	7,69426	7,99039	6,53928	3,7415
11117	2	27155265	27162767	GC02P027213	EMILIN1	elastin microfibril interfacer 1	GO:0005201#extracellular matrix structural constituent && parent = molecular_function|GO:0005515#protein binding && parent = molecular_function|GO:0005578#extracellular matrix (sensu Metazoa) && parent = cellular_component|GO:0005737#cytoplasm && parent = cellular_component|GO:0006817#phosphate transport && parent = biological_process|GO:0007155#cell adhesion && parent = biological_process	13,5	131,5	33,5	17,5	70	429	30	85,5	49,5	1716	494	83,5	2,18398	10,0518	6,7678	8,74063	9,67744	7,67744	5,06188	8,89983	7,38887	8,17736	3,06188	4,85835	7,42301	3,06188
30845	2	31310706	31344763	GC02P031368	EHD3	EH-domain containing 3	GO:0000166#nucleotide binding && parent = molecular_function|GO:0003676#nucleic acid binding && parent = molecular_function|GO:0003824#catalytic activity && parent = molecular_function|GO:0003924#GTPase activity && parent = molecular_function|GO:0005509#calcium ion binding && parent = molecular_function|GO:0005524#ATP binding && parent = molecular_function|GO:0005525#GTP binding && parent = molec…	3851	150,5	582	376,5	193,5	187,5	105	551	151,5	672	598	835	2,69247	3,79225	8,46964	6,51839	7,14676	8,10707	8,15252	8,98902	6,59736	8,46009	6,31095	6,47926	5,99763	3,79225
25797	2	37425256	37453968	GC02P037483	QPCT	glutaminyl-peptide cyclotransferase (glutaminyl cyclase)	GO:0006464#protein modification && parent = biological_process|GO:0006508#proteolysis && parent = biological_process|GO:0008233#peptidase activity && parent = molecular_function|GO:0008415#acyltransferase activity && parent = molecular_function|GO:0016603#glutaminyl-peptide cyclotransferase activity && parent = molecular_function|GO:0016740#transferase activity && parent = molecular_function	230,5	121	590,5	1958,5	44	142	219	86	46,5	280	58	64	2,46212	6,52039	7,45015	5,16322	3,43348	8,90958	7,21927	6,59423	7,94275	8,82986	6,23973	8,51103	8,36901	3,43348
23498	2	42847733	42873219	GC02M042905	HAAO	3-hydroxyanthranilate 3.4-dioxygenase	GO:0000334#3-hydroxyanthranilate 3|GO:0005489#electron transporter activity && parent = molecular_function|GO:0005506#iron ion binding && parent = molecular_function|GO:0008152#metabolism && parent = biological_process|GO:0008987#quinolinate synthetase A activity && parent = molecular_function|GO:0016491#oxidoreductase activity && parent = molecular_function	244	76,5	405,5	163,5	227	200,5	208,5	466	427	116,5	400,5	4165,5	2,33661	7,19968	8,87303	6,46686	7,77727	7,30387	7,48296	7,42651	6,26623	6,39232	8,26623	6,48476	3,10614	3,10614
64240	2	43893115	43919462	GC02M043951	ABCG5	ATP-binding cassette. sub-family G (WHITE). member 5 (sterolin 1)	GO:0000166#nucleotide binding && parent = molecular_function|GO:0005524#ATP binding && parent = molecular_function|GO:0005554#molecular function unknown && parent = molecular_function|GO:0006810#transport && parent = biological_process|GO:0008372#cellular component unknown && parent = cellular_component|GO:0016020#membrane && parent = cellular_component|GO:0016021#integral to membrane && parent =…	46	53,5	135	38	53,5	115	154	207,5	38,5	35,5	69,5	1174	2,41351	7,9398	7,72189	6,38654	8,21543	7,72189	6,61787	6,19657	5,76639	8,19657	8,31361	7,34442	3,26614	3,26614
2034	2	46378066	46467339	GC02P046436	EPAS1	endothelial PAS domain protein 1	GO:0001525#angiogenesis && parent = biological_process|GO:0001666#response to hypoxia && parent = biological_process|GO:0003705#RNA polymerase II transcription factor activity|GO:0003713#transcription coactivator activity && parent = molecular_function|GO:0004871#signal transducer activity && parent = molecular_function|GO:0005515#protein binding && parent = molecular_function|GO:0005634#nucleus …	1309,25	1947,75	427,25	172,75	703,5	2394,5	1301,25	3531,75	1069,5	3576,5	17943,8	1811,25	2,58061	7,36935	6,79628	8,98494	10,2913	8,26547	6,49837	7,37819	5,93771	7,66116	5,91954	3,59268	6,90111	3,59268
9419	2	46697811	46705687	GC02P046755	CRIPT	NULL		179	33	38,5	454,5	16	30	69,5	74,5	21,5	120	20	21	2,71969	5,30935	7,74877	7,52638	3,96503	8,79317	7,88627	6,67422	6,574	8,3669	5,88627	8,47124	8,40085	3,96503
4072	2	47449970	47467661	GC02P047508	TACSTD1	tumor-associated calcium signal transducer 1	GO:0005886#plasma membrane && parent = cellular_component|GO:0016021#integral to membrane && parent = cellular_component	50,5	120	55	95	131,5	70	5274,5	88	73,5	81	859,5	74,5	1,43695	8,5463	7,29762	8,42315	7,63465	7,16559	8,07523	1,83969	7,74508	8,00484	7,86466	4,45716	7,98534	1,83969
56660	2	47601420	47650974	GC02M047659	KCNK12	potassium channel. subfamily K. member 12	GO:0005244#voltage-gated ion channel activity && parent = molecular_function|GO:0005267#potassium channel activity && parent = molecular_function|GO:0006811#ion transport && parent = biological_process|GO:0006813#potassium ion transport && parent = biological_process|GO:0016020#membrane && parent = cellular_component|GO:0016021#integral to membrane && parent = cellular_component|GO:0030955#potass…	523	17,5	27,5	11,5	21,5	10	10,5	119	141	21,5	20	37	2,26853	3,14475	8,04614	7,39406	8,65186	7,74916	8,85349	8,7831	5,2806	5,03587	7,74916	7,85349	6,96597	3,14475
2202	2	55946601	56004413	GC02M056004	EFEMP1	EGF-containing fibulin-like extracellular matrix protein 1	GO:0005509#calcium ion binding && parent = molecular_function|GO:0005515#protein binding && parent = molecular_function|GO:0005578#extracellular matrix (sensu Metazoa) && parent = cellular_component|GO:0007601#visual perception && parent = biological_process	808,25	1589	230,75	119	706,5	3974,5	469,5	381	444,75	18390,8	1517,5	143	1,93702	7,09086	6,11562	8,89933	9,8547	7,28497	4,79296	7,87454	8,17587	7,95267	2,58283	6,18204	9,58965	2,58283
57162	2	64173499	64192987	GC02M064231	PELI1	pellino homolog 1 (Drosophila)		240	648	335,5	3365	203,5	73	404,5	98	176,5	183	173,5	27	2,33231	6,95863	5,52567	6,47535	3,14913	7,19663	8,67569	6,20552	8,25081	7,40199	7,34982	7,42673	10,1106	3,14913
9938	2	68815471	68907452	GC02P068913	ARHGAP25	Rho GTPase activating protein 25	GO:0005096#GTPase activator activity && parent = molecular_function	199	1569,75	870,25	8925,25	219,5	266,25	182,5	415,75	314,25	239,25	484,5	368	2,06616	8,20825	5,22856	6,07959	2,7212	8,0668	7,78824	8,33312	7,1453	7,54911	7,9425	6,92452	7,32131	2,7212
9027	2	73721467	73723035	GC02M073779	NAT8	N-acetyltransferase 8 (camello like)	GO:0008080#N-acetyltransferase activity && parent = molecular_function|GO:0042493#response to drug && parent = biological_process	25	24,5	73	153,5	41,5	32	34,5	136	228,5	93,5	45,5	1326,5	2,19981	8,6684	8,69754	7,12243	6,05016	7,93721	8,31225	8,20373	6,22479	5,4762	6,76536	7,80446	2,93884	2,93884
5968	2	79165658	79168627	GC02M079223	REG1B	regenerating islet-derived 1 beta (pancreatic stone protein. pancreatic thread protein)	GO:0005529#sugar binding && parent = molecular_function|GO:0008283#cell proliferation && parent = biological_process	192,5	313,5	652	354	433	410,5	43539,5	485,5	802,5	272,5	399,5	599,5	0,814036	8,78966	8,08606	7,02965	7,91077	7,62016	7,69714	0,968342	7,45505	6,73002	8,28827	7,73633	7,15076	0,968342
5967	2	79201091	79204053	GC02P079259	REG1A	regenerating islet-derived 1 alpha (pancreatic stone protein. pancreatic thread protein)	GO:0005529#sugar binding && parent = molecular_function|GO:0008284#positive regulation of cell proliferation && parent = biological_process	120,5	475	391	174	304,5	155,5	83450	494,5	340	256	378	323	0,370456	9,864	7,88511	8,16587	9,33395	8,5266	9,49612	0,428269	7,82707	8,3675	8,77689	8,21465	8,4415	0,428269
1496	2	79593633	80729415	GC02P079790	CTNNA2	catenin (cadherin-associated protein). alpha 2	GO:0005198#structural molecule activity && parent = molecular_function|GO:0005200#structural constituent of cytoskeleton && parent = molecular_function|GO:0005515#protein binding && parent = molecular_function|GO:0007155#cell adhesion && parent = biological_process|GO:0015629#actin cytoskeleton && parent = cellular_component|GO:0045296#cadherin binding && parent = molecular_function	903,5	36	100,5	16	146,5	56	56,5	86	98	81	24,5	62,5	2,48541	3,36906	8,01852	6,53739	9,18845	5,99369	7,38109	7,36827	6,76218	6,57373	6,84859	8,57374	7,22266	3,36906
6439	2	85737951	85748823	GC02M085796	SFTPB	surfactant. pulmonary-associated protein B	GO:0005615#extracellular space && parent = cellular_component|GO:0005764#lysosome && parent = cellular_component|GO:0006629#lipid metabolism && parent = biological_process|GO:0006665#sphingolipid metabolism && parent = biological_process|GO:0007585#respiratory gaseous exchange && parent = biological_process|GO:0009887#organ morphogenesis && parent = biological_process|GO:0050828#regulation of liq…	186,25	223,75	216	142,5	370	341	149	233,5	277,5	133,25	46464,2	286	0,472253	8,51233	8,24768	8,29854	8,89861	7,52204	7,6398	8,83426	8,18615	7,93708	8,99543	0,549591	7,89355	0,549591
10578	2	85774924	85779380	GC02P085834	GNLY	granulysin	GO:0005615#extracellular space && parent = cellular_component|GO:0006805#xenobiotic metabolism && parent = biological_process|GO:0006968#cellular defense response && parent = biological_process|GO:0042742#defense response to bacteria && parent = biological_process|GO:0050832#defense response to fungi && parent = biological_process	138	521,5	1251,5	9347,5	173	76	111,25	821	81,25	149,75	1341,5	211,5	1,87953	8,56702	6,64902	5,3861	2,48518	8,24092	9,42762	8,87788	5,99431	9,33125	8,44913	5,28591	7,95103	2,48518
55654	2	96280040	96295459	GC02M096338	FLJ20507	NULL		51,5	57	95,5	2137,5	49,5	95,5	99,5	349,5	108	113	477	104	2,27339	8,45475	8,30836	7,56382	3,07954	8,51189	7,56382	7,50462	5,6921	7,38636	7,32107	5,2434	7,44081	3,07954
7535	2	97696462	97722757	GC02P097788	ZAP70	zeta-chain (TCR) associated protein kinase 70kDa	GO:0000166#nucleotide binding && parent = molecular_function|GO:0004713#protein-tyrosine kinase activity && parent = molecular_function|GO:0004715#non-membrane spanning protein tyrosine kinase activity && parent = molecular_function|GO:0005515#protein binding && parent = molecular_function|GO:0005524#ATP binding && parent = molecular_function|GO:0005737#cytoplasm && parent = cellular_component|GO…	55	853	122,5	1222,5	76,5	81,5	39,5	174	102	19,5	167,5	32	2,46889	8,21183	4,25679	7,05655	3,73757	7,7358	7,64446	8,68941	6,55025	7,32077	9,70779	6,60517	8,99319	3,73757
7850	2	101974737	102011312	GC02P102066	IL1R2	interleukin 1 receptor. type II	GO:0004872#receptor activity && parent = molecular_function|GO:0004910#interleukin-1|GO:0006955#immune response && parent = biological_process|GO:0016020#membrane && parent = cellular_component|GO:0016021#integral to membrane && parent = cellular_component	28,5	169	2019,25	2264,5	107,75	45,75	65,75	82	151,25	45,5	113,75	357,5	2,16542	9,7447	7,17671	3,59798	3,43261	7,82604	9,06189	8,53867	8,22004	7,3368	9,06979	7,74787	6,09579	3,43261
8807	2	102401685	102435454	GC02P102493	IL18RAP	interleukin 18 receptor accessory protein	GO:0004888#transmembrane receptor activity && parent = molecular_function|GO:0006954#inflammatory response && parent = biological_process|GO:0007166#cell surface receptor linked signal transduction && parent = biological_process|GO:0016020#membrane && parent = cellular_component|GO:0016021#integral to membrane && parent = cellular_component	86	495	1072,5	2869	375,5	242,5	315	147,5	163,5	45,5	181	294	2,63486	8,82676	6,30174	5,18626	3,76669	6,70035	7,33118	6,95381	8,04845	7,89987	9,74523	7,75317	7,05335	3,76669
2274	2	105343716	105421392	GC02M105435	FHL2	four and a half LIM domains 2	GO:0003713#transcription coactivator activity && parent = molecular_function|GO:0005634#nucleus && parent = cellular_component|GO:0008270#zinc ion binding && parent = molecular_function|GO:0030521#androgen receptor signaling pathway && parent = biological_process|GO:0045893#positive regulation of transcription|GO:0046872#metal ion binding && parent = molecular_function|GO:0050681#androgen recepto…	1100	578	465	192	411,5	1373,5	1596,5	21836,5	789	6276	741	303	1,9999	7,01871	7,94707	8,26091	9,53703	8,43725	6,69836	6,4813	2,70754	7,49812	4,50637	7,58867	8,87882	2,70754
3553	2	113303807	113310827	GC02M113303	IL1B	interleukin 1. beta	GO:0000074#regulation of progression through cell cycle && parent = biological_process|GO:0001660#fever && parent = biological_process|GO:0004871#signal transducer activity && parent = molecular_function|GO:0005149#interleukin-1 receptor binding && parent = molecular_function|GO:0005615#extracellular space && parent = cellular_component|GO:0006915#apoptosis && parent = biological_process|GO:00071…	522,25	631,75	765,25	2710,5	803,5	331,25	268,75	503,25	658,5	24101,5	604,75	695,5	1,64112	7,60497	7,33036	7,05378	5,22922	6,98341	8,26179	8,56344	7,65843	7,27053	2,07673	7,39337	7,19166	2,07673
8685	2	119416214	119468707	GC02P119415	MARCO	macrophage receptor with collagenous structure	GO:0005044#scavenger receptor activity && parent = molecular_function|GO:0005737#cytoplasm && parent = cellular_component|GO:0005887#integral to plasma membrane && parent = cellular_component|GO:0006817#phosphate transport && parent = biological_process|GO:0007166#cell surface receptor linked signal transduction && parent = biological_process|GO:0008329#pattern recognition receptor activity && pa…	33	1437,5	95,5	36,5	72	66,5	68,5	61,5	77	98	3718	309,5	1,78693	9,31085	3,8659	7,77781	9,16542	8,18532	8,29996	8,25721	8,41273	8,08846	7,74053	2,49493	6,08145	2,49493
5624	2	127892485	127903288	GC02P127892	PROC	protein C (inactivator of coagulation factors Va and VIIIa)	GO:0003808#protein C (activated) activity && parent = molecular_function|GO:0004263#chymotrypsin activity && parent = molecular_function|GO:0004295#trypsin activity && parent = molecular_function|GO:0005509#calcium ion binding && parent = molecular_function|GO:0005576#extracellular region && parent = cellular_component|GO:0006508#proteolysis && parent = biological_process|GO:0007596#blood coagula…	12,5	22,5	39	39,5	65	28,5	65,5	23	48,5	25,5	27,5	5051	0,61781	9,38546	8,53747	7,74392	7,72554	7,00695	8,19643	6,9959	8,50576	7,42941	8,3569	8,24796	0,726967	0,726967
116372	2	133118807	133144252	GC02M133238	LYPD1	LY6/PLAUR domain containing 1		329	70,5	88,5	49,5	32	31,5	139,5	43,5	160,5	992	90,5	58,5	2,60401	5,26824	7,49064	7,16258	8,00083	8,63019	8,65291	6,50607	8,18725	6,30376	3,67599	7,13034	7,75982	3,67599
7852	2	136588389	136592195	GC02M136705	CXCR4	chemokine (C-X-C motif) receptor 4	GO:0001584#rhodopsin-like receptor activity && parent = molecular_function|GO:0004872#receptor activity && parent = molecular_function|GO:0007165#signal transduction && parent = biological_process|GO:0007186#G-protein coupled receptor protein signaling pathway && parent = biological_process|GO:0016020#membrane && parent = cellular_component|GO:0016021#integral to membrane && parent = cellular_com…	349	4897,5	13568	7931,5	405	136	452,5	476	491	108	2260	265	2,26441	8,75302	4,94227	3,47218	4,24672	8,53832	10,1126	8,37833	8,30528	8,26052	10,4452	6,05799	9,15025	3,47218
55843	2	143603432	144242390	GC02P143720	ARHGAP15	Rho GTPase activating protein 15	GO:0005096#GTPase activator activity && parent = molecular_function	47	1371,5	195,5	3021	74,5	244,5	104	186	72,5	256,5	203,5	199,5	2,32823	9,3186	4,45165	7,26217	3,31238	8,65402	6,9395	8,17275	7,33403	8,69328	6,87038	7,20431	7,23295	3,31238
390	2	151032954	151052426	GC02M151151	RND3	Rho family GTPase 3	GO:0000166#nucleotide binding && parent = molecular_function|GO:0005525#GTP binding && parent = molecular_function|GO:0005795#Golgi stack && parent = cellular_component|GO:0007264#small GTPase mediated signal transduction && parent = biological_process|GO:0015031#protein transport && parent = biological_process	557,5	609,5	272	209	990,5	2096	713	525,5	632	5871,5	325,5	386	2,73398	7,29809	7,16944	8,33346	8,71356	6,46891	5,3875	6,94316	7,38337	7,11714	3,90141	8,07441	7,82846	3,90141
9111	2	151835230	151854620	GC02M151952	NMI	N-myc (and STAT) interactor	GO:0003712#transcription cofactor activity && parent = molecular_function|GO:0005515#protein binding && parent = molecular_function|GO:0005737#cytoplasm && parent = cellular_component|GO:0006366#transcription from RNA polymerase II promoter && parent = biological_process|GO:0006954#inflammatory response && parent = biological_process|GO:0007259#JAK-STAT cascade && parent = biological_process	193,5	661	396	5656,5	279	339	433	223	271,5	544,5	238,5	265	2,3301	7,9477	6,17538	6,91453	3,07819	7,41977	7,13875	6,78567	7,74299	7,45908	6,4551	7,64604	7,49404	3,07819
7130	2	151922350	151944805	GC02P152039	TNFAIP6	tumor necrosis factor. alpha-induced protein 6	GO:0005515#protein binding && parent = molecular_function|GO:0005540#hyaluronic acid binding && parent = molecular_function|GO:0005576#extracellular region && parent = cellular_component|GO:0006954#inflammatory response && parent = biological_process|GO:0007155#cell adhesion && parent = biological_process|GO:0007165#signal transduction && parent = biological_process|GO:0007267#cell-cell signaling…	199,5	143,75	415,25	2448,5	168,75	336	99,75	279,75	374,5	5160	216,25	309,5	2,29488	7,96404	8,43686	6,90645	4,3466	8,20554	7,21196	8,96404	7,47629	7,05546	3,27113	7,84772	7,33049	3,27113
4703	2	152050100	152299192	GC02M152167	NEB	nebulin	|GO:0003779#actin binding && parent = molecular_function|GO:0007525#somatic muscle development && parent = biological_process|GO:0008307#structural constituent of muscle && parent = molecular_function|GO:0015629#actin cytoskeleton && parent = cellular_component|GO:0030018#Z disc && parent = cellular_component|GO:0030832#regulation of actin filament length && parent = biological_process	91	269	198	198	244,5	204	164,5	407	16577	199	184,5	203	0,964223	8,66554	7,10187	7,54398	7,54398	7,23964	7,50091	7,81139	6,50445	1,15644	7,53671	7,64586	7,508	1,15644
9595	2	157979377	158008850	GC02M158096	PSCDBP	pleckstrin homology. Sec7 and coiled-coil domains. binding protein	GO:0005515#protein binding && parent = molecular_function|GO:0005938#cell cortex && parent = cellular_component|GO:0016020#membrane && parent = cellular_component|GO:0030155#regulation of cell adhesion && parent = biological_process	79,5	963,5	717,5	4394,5	152	26	204,5	115,5	253,5	53,5	370	64	2,10069	8,63995	5,04069	5,466	2,85135	7,70491	10,2524	7,27688	8,10108	6,96699	9,21137	6,42145	8,95283	2,85135
9936	2	160333609	160362999	GC02M160451	CD302	CD302 antigen	GO:0004872#receptor activity && parent = molecular_function|GO:0005529#sugar binding && parent = molecular_function|GO:0016021#integral to membrane && parent = cellular_component	226	645,5	548	4575	355,5	1916,5	449	94,5	225,5	274	435	189,5	2,59536	8,05334	6,53925	6,77549	3,71397	7,39982	4,96926	7,06295	9,31128	8,05654	7,77549	7,10865	8,30747	3,71397
4065	2	160368121	160469493	GC02M160485	LY75	lymphocyte antigen 75	GO:0004872#receptor activity && parent = molecular_function|GO:0005529#sugar binding && parent = molecular_function|GO:0005887#integral to plasma membrane && parent = cellular_component|GO:0006897#endocytosis && parent = biological_process|GO:0006954#inflammatory response && parent = biological_process|GO:0016020#membrane && parent = cellular_component	60,5	1102,5	205,5	2183,5	90,5	40	840,5	40,5	63,5	110	222,5	100,5	2,42107	8,80712	4,61942	7,04299	3,63356	8,22614	9,40406	5,01088	9,38614	8,7373	7,94463	6,92833	8,07494	3,63356
1803	2	162557002	162639298	GC02M162674	DPP4	dipeptidyl-peptidase 4 (CD26. adenosine deaminase complexing protein 2)	GO:0004177#aminopeptidase activity && parent = molecular_function|GO:0004274#dipeptidyl-peptidase IV activity && parent = molecular_function|GO:0004287#prolyl oligopeptidase activity && parent = molecular_function|GO:0006508#proteolysis && parent = biological_process|GO:0006955#immune response && parent = biological_process|GO:0016020#membrane && parent = cellular_component|GO:0016021#integral to…	17,5	27	37,5	22,5	37	51,5	42	44,5	82	2591,5	22,5	47	1,06575	8,49799	7,87239	7,39845	8,13542	7,41782	6,94077	7,23496	7,15154	6,26972	1,2877	8,13542	7,07268	1,2877
2641	2	162707634	162717003	GC02M162824	GCG	glucagon	GO:0005179#hormone activity && parent = molecular_function|GO:0005576#extracellular region && parent = cellular_component|GO:0005625#soluble fraction && parent = cellular_component|GO:0007165#signal transduction && parent = biological_process|GO:0007186#G-protein coupled receptor protein signaling pathway && parent = biological_process|GO:0007631#feeding behavior && parent = biological_process|GO…	14	39,5	147	25	88,5	48,5	8527,5	68,5	220,5	43	28	75	0,682667	10,0622	8,56577	6,66988	9,2257	7,40195	8,26964	0,811648	7,77152	6,08492	8,44329	9,0622	7,64074	0,811648
2191	2	162735441	162808291	GC02M162852	FAP	fibroblast activation protein. alpha	GO:0004177#aminopeptidase activity && parent = molecular_function|GO:0004222#metalloendopeptidase activity && parent = molecular_function|GO:0004274#dipeptidyl-peptidase IV activity && parent = molecular_function|GO:0004287#prolyl oligopeptidase activity && parent = molecular_function|GO:0006508#proteolysis && parent = biological_process|GO:0016020#membrane && parent = cellular_component|GO:00160…	61	61	172,5	47	504,5	1721	260,5	71	196	4654	103	86	1,96086	8,98459	8,98459	7,48488	9,36074	5,93662	4,1663	6,89019	8,76558	7,30062	2,73107	8,22883	8,48906	2,73107
25801	2	162908895	162925875	GC02P163026	GCA	grancalcin. EF-hand calcium binding protein	GO:0005509#calcium ion binding && parent = molecular_function|GO:0005737#cytoplasm && parent = cellular_component|GO:0005886#plasma membrane && parent = cellular_component|GO:0006944#membrane fusion && parent = biological_process	228,5	328,5	2603,5	10308,5	310	249,5	313,5	246	123	202,5	215	213,5	1,75984	7,82899	7,30529	4,3188	2,33349	7,38891	7,70214	7,37272	7,72252	8,72252	8,00326	7,91684	7,92695	2,33349
10324	2	170074457	170091018	GC02P170191	KBTBD10	kelch repeat and BTB (POZ) domain containing 10	GO:0005515#protein binding && parent = molecular_function|GO:0005856#cytoskeleton && parent = cellular_component|GO:0006941#striated muscle contraction && parent = biological_process	18,5	71,5	98,5	23	80	62	83,5	149,5	3494,5	122	48	41	1,29643	9,15441	7,20399	6,74181	8,8403	7,04193	7,40967	6,98016	6,13986	1,59299	6,43313	7,7789	8,00631	1,59299
79901	2	172087232	172122883	GC02P172204	CYBRD1	cytochrome b reductase 1	GO:0006118#electron transport && parent = biological_process|GO:0016021#integral to membrane && parent = cellular_component	16	25	94	44,5	24	760	22,5	34,5	77,5	581	27	34	2,24587	9,01074	8,36688	6,45615	7,53501	8,42578	3,44089	8,51889	7,90222	6,73462	3,82835	8,25585	7,92328	3,44089
7456	2	175132548	175255873	GC02M175249	WASPIP	Wiskott-Aldrich syndrome protein interacting protein	GO:0003779#actin binding && parent = molecular_function|GO:0005522#profilin binding && parent = molecular_function|GO:0006461#protein complex assembly && parent = biological_process|GO:0008154#actin polymerization and/or depolymerization && parent = biological_process|GO:0015629#actin cytoskeleton && parent = cellular_component	138	902,5	333,75	2506	167,75	183,75	109,75	43,5	117	172	154,5	119,25	2,45708	7,62111	4,91186	6,34701	3,43847	7,33947	7,20804	7,95156	9,2867	7,85927	7,30337	7,45818	7,83179	3,43847
1123	2	175372337	175578361	GC02M175489	CHN1	chimerin (chimaerin) 1	GO:0005070#SH3/SH2 adaptor activity && parent = molecular_function|GO:0005096#GTPase activator activity && parent = molecular_function|GO:0007242#intracellular signaling cascade && parent = biological_process|GO:0008270#zinc ion binding && parent = molecular_function|GO:0019992#diacylglycerol binding && parent = molecular_function|GO:0046872#metal ion binding && parent = molecular_function	9769	603,5	104	38,5	74,5	114,5	190,5	85,5	72,5	61,5	108	98,5	0,977292	1,18995	5,20673	7,7435	9,17716	8,22477	7,60474	6,87029	8,02609	8,26403	8,50143	7,68905	7,82189	1,18995
7273	2	179318291	179380394	GC02M179216	TTN	titin	GO:0000004#biological process unknown && parent = biological_process|GO:0000794#condensed nuclear chromosome && parent = cellular_component|GO:0004601#peroxidase activity && parent = molecular_function|GO:0004674#protein serine/threonine kinase activity &	193	671	626,5	424,5	441	435	305	3155	54293,5	256,5	530,5	431	0,877007	9,19899	7,40128	7,50028	8,06183	8,00682	8,02658	8,53878	5,16803	1,06296	8,78864	7,74024	8,03991	1,06296
54431	2	183289241	183351735	GC02P183406	DNAJC10	DnaJ (Hsp40) homolog. subfamily C. member 10	GO:0005489#electron transporter activity && parent = molecular_function|GO:0005783#endoplasmic reticulum && parent = cellular_component|GO:0006118#electron transport && parent = biological_process|GO:0006457#protein folding && parent = biological_process|GO:0006605#protein targeting && parent = biological_process|GO:0015031#protein transport && parent = biological_process|GO:0016853#isomerase act…	32	264,75	55,25	130,5	69,5	235,25	194,75	51,25	85	1556	18,25	56,75	2,32062	8,74544	5,69695	7,95754	6,71753	7,6265	5,86739	6,13996	8,06596	7,33605	3,14181	9,55561	7,91889	3,14181
3685	2	187163044	187253872	GC02P187280	ITGAV	integrin. alpha V (vitronectin receptor. alpha polypeptide. antigen CD51)	GO:0004872#receptor activity && parent = molecular_function|GO:0005509#calcium ion binding && parent = molecular_function|GO:0005515#protein binding && parent = molecular_function|GO:0007155#cell adhesion && parent = biological_process|GO:0007160#cell-matrix adhesion && parent = biological_process|GO:0007229#integrin-mediated signaling pathway && parent = biological_process|GO:0008305#integrin co…	1065,5	936	107,5	244,5	384,5	2415	880	289	69	5195	101	123	2,5116	5,98201	6,16896	9,29113	8,10563	7,45249	4,80152	6,25797	7,8644	9,9308	3,69642	9,38111	9,09681	3,69642
1281	2	189547343	189585717	GC02P189664	COL3A1	collagen. type III. alpha 1 (Ehlers-Danlos syndrome type IV. autosomal dominant)	GO:0005201#extracellular matrix structural constituent && parent = molecular_function|GO:0005581#collagen && parent = cellular_component|GO:0005586#collagen type III && parent = cellular_component|GO:0005737#cytoplasm && parent = cellular_component|GO:0006817#phosphate transport && parent = biological_process|GO:0008015#circulation && parent = biological_process|GO:0009887#organ morphogenesis && …	87	1756	244	154,5	1922	28529	1777,5	1042,5	309,5	62031	1901	998	1,57188	11,7494	7,41425	10,2616	10,9209	7,28394	3,39219	7,3967	8,1665	9,91854	2,27163	7,29979	8,22943	2,27163
1290	2	189606729	189625912	GC02M189722	COL5A2	collagen. type V. alpha 2	GO:0005201#extracellular matrix structural constituent && parent = molecular_function|GO:0005581#collagen && parent = cellular_component|GO:0005588#collagen type V && parent = cellular_component|GO:0005737#cytoplasm && parent = cellular_component|GO:0006817#phosphate transport && parent = biological_process	250,25	314,75	194,75	94,5	243,5	3668,75	338,5	337,75	193,25	10515,8	266	129,75	1,76021	7,80731	7,47647	8,16905	9,21229	7,84676	3,93346	7,37152	7,37472	8,18021	2,41427	7,71925	8,75494	2,41427
4632	2	210863121	210888142	GC02M210980	MYL1	myosin. light polypeptide 1. alkali; skeletal. fast	GO:0003774#motor activity && parent = molecular_function|GO:0005509#calcium ion binding && parent = molecular_function|GO:0005859#muscle myosin && parent = cellular_component|GO:0007517#muscle development && parent = biological_process|GO:0008307#structural constituent of muscle && parent = molecular_function|GO:0016459#myosin && parent = cellular_component	97,5	244	571	199,5	142	139,5	288	444,5	34404,5	107	280	350,5	0,64097	9,21929	7,89588	6,66927	8,18637	8,67687	8,7025	7,65669	7,03058	0,75631	9,08515	7,69734	7,37335	0,75631
2335	2	215933408	216009036	GC02M216050	FN1	fibronectin 1	GO:0005201#extracellular matrix structural constituent && parent = molecular_function|GO:0005518#collagen binding && parent = molecular_function|GO:0005576#extracellular region && parent = cellular_component|GO:0005578#extracellular matrix (sensu Metazoa)	1001	1459	293,5	132	860,5	43267,5	4169	1528	219,5	75101,5	21327	27037	2,16426	9,62548	9,08195	11,3955	12,5483	9,84368	4,19171	7,56722	9,01528	11,8146	3,39616	5,21232	4,87006	3,39616
3579	2	218698990	218710220	GC02P218816	IL8RB	interleukin 8 receptor. beta	GO:0001584#rhodopsin-like receptor activity && parent = molecular_function|GO:0004872#receptor activity && parent = molecular_function|GO:0004918#interleukin-8 receptor activity && parent = molecular_function|GO:0005737#cytoplasm && parent = cellular_component|GO:0005886#plasma membrane && parent = cellular_component|GO:0005887#integral to plasma membrane && parent = cellular_component|GO:0006928…	19,5	37,5	375,5	11284,5	35,5	57,5	95	107,5	135	46	205,5	54	0,72608	10,0449	9,10147	5,77762	0,868231	9,18054	8,4848	7,76043	7,58209	7,25347	8,80672	6,64729	8,5754	0,868231
1593	2	219354948	219388259	GC02P219472	CYP27A1	cytochrome P450. family 27. subfamily A. polypeptide 1	GO:0005506#iron ion binding && parent = molecular_function|GO:0005739#mitochondrion && parent = cellular_component|GO:0006118#electron transport && parent = biological_process|GO:0008395#steroid hydroxylase activity && parent = molecular_function|GO:0016020#membrane && parent = cellular_component|GO:0020037#heme binding && parent = molecular_function|GO:0046872#metal ion binding && parent = molec…	276,5	321,5	155	474,5	106,5	87	56,5	211	174,5	147	2922	11023,5	1,58188	7,43251	7,21497	8,26752	6,65338	8,80893	9,1007	9,72346	7,82255	8,09656	8,34397	4,0309	2,11535	2,11535
8941	2	219532620	219535120	GC02P219649	CDK5R2	cyclin-dependent kinase 5. regulatory subunit 2 (p39)	GO:0000079#regulation of cyclin dependent protein kinase activity && parent = biological_process|GO:0016533#cyclin-dependent protein kinase 5 activator complex && parent = cellular_component|GO:0016534#cyclin-dependent protein kinase 5 activator activity && parent = molecular_function	955,5	115	73	30,5	35	17	65	72,5	44,5	14,5	157	26	2,23733	2,98603	6,04065	6,69632	7,9554	7,75686	8,79868	6,86377	6,70623	7,41041	9,02816	5,59152	8,1857	2,98603
1674	2	219991342	219999703	GC02P220109	DES	desmin	GO:0005198#structural molecule activity && parent = molecular_function|GO:0005200#structural constituent of cytoskeleton && parent = molecular_function|GO:0005882#intermediate filament && parent = cellular_component|GO:0006936#muscle contraction && parent = biological_process|GO:0007010#cytoskeleton organization and biogenesis && parent = biological_process|GO:0007517#muscle development && parent…	123	384	313,5	199	176,5	40,5	214,5	42123	27499,5	27	1273	262	1,28688	10,4928	8,8503	9,14295	9,79864	9,97174	12,0954	9,69043	2,07295	2,68815	12,6804	7,12125	9,40184	2,07295
6508	2	220200530	220214936	GC02P220317	SLC4A3	solute carrier family 4. anion exchanger. member 3	GO:0005452#inorganic anion exchanger activity && parent = molecular_function|GO:0005624#membrane fraction && parent = cellular_component|GO:0005887#integral to plasma membrane && parent = cellular_component|GO:0006820#anion transport && parent = biological_process|GO:0015297#antiporter activity && parent = molecular_function|GO:0016020#membrane && parent = cellular_component|GO:0016021#integral t…	77,5	25,5	41,5	25	34	33	29	4128,5	72,5	28,5	34	41,5	0,781718	6,66373	8,26743	7,56482	8,296	7,85239	7,89546	8,08187	0,928452	6,75995	8,10696	7,85239	7,56482	0,928452
7857	2	224169903	224175365	GC02M224287	SCG2	secretogranin II (chromogranin C)	GO:0005509#calcium ion binding && parent = molecular_function|GO:0009306#protein secretion && parent = biological_process	1645	136	213,5	128,5	239	212,5	250,5	60,5	218	189,5	146	41	2,74958	3,83058	7,42698	6,77635	7,50882	6,61358	6,78313	6,54578	8,59558	6,74626	6,94839	7,32462	9,1569	3,83058
5270	2	224548121	224612237	GC02M224665	SERPINE2	serpin peptidase inhibitor. clade E (nexin. plasminogen activator inhibitor type 1). member 2	GO:0004867#serine-type endopeptidase inhibitor activity && parent = molecular_function|GO:0005576#extracellular region && parent = cellular_component|GO:0007399#nervous system development && parent = biological_process|GO:0008201#heparin binding && parent = molecular_function|GO:0030154#cell differentiation && parent = biological_process|GO:0030162#regulation of proteolysis && parent = biological…	6219,5	1231	658	329,5	809,5	6965	1827	627,5	599	18673,5	642	501,5	2,37748	5,02915	7,36612	8,26979	9,2676	7,97084	4,86582	6,79647	8,33826	8,40532	3,44303	8,3053	8,66162	3,44303
6364	2	228386801	228390514	GC02P228504	CCL20	chemokine (C-C motif) ligand 20	GO:0005615#extracellular space && parent = cellular_component|GO:0006935#chemotaxis && parent = biological_process|GO:0006954#inflammatory response && parent = biological_process|GO:0007165#signal transduction && parent = biological_process|GO:0007267#cell-cell signaling && parent = biological_process|GO:0007600#sensory perception && parent = biological_process|GO:0008009#chemokine activity && pa…	9	63,5	40,5	28,5	82	29,5	1002,5	55	78,5	134,5	30,5	47,5	2,15276	9,62805	6,80929	7,45812	7,96508	6,44042	7,91533	2,82859	7,01661	6,50335	5,72651	7,86723	7,22812	2,82859
81618	2	231437864	231452212	GC02P231555	ITM2C	integral membrane protein 2C	GO:0016020#membrane && parent = cellular_component|GO:0016021#integral to membrane && parent = cellular_component	8751,5	1217	491	92,5	49,5	110,5	312,5	938,5	96,5	2659,5	1031,5	481,5	2,25259	3,14383	5,99003	7,29956	9,70776	10,6098	9,45124	7,95143	6,36493	9,64668	4,8622	6,22861	7,32775	3,14383
6694	2	234624084	234650515	GC02P234741	SPP2	secreted phosphoprotein 2. 24kDa	GO:0001501#skeletal development && parent = biological_process|GO:0004866#endopeptidase inhibitor activity && parent = molecular_function|GO:0005615#extracellular space && parent = cellular_component|GO:0046849#bone remodeling && parent = biological_process	81,5	303	352	298,5	229,5	124	276	354	294	325	512	7069	1,92108	8,89125	6,99681	6,78055	7,01839	7,39763	8,28578	7,13145	6,77237	7,04031	6,89568	6,23998	2,45269	2,45269
1293	2	237897399	237987559	GC02M238014	COL6A3	collagen. type VI. alpha 3	GO:0004867#serine-type endopeptidase inhibitor activity && parent = molecular_function|GO:0005198#structural molecule activity && parent = molecular_function|GO:0005515#protein binding && parent = molecular_function|GO:0005578#extracellular matrix (sensu Metazoa) && parent = cellular_component|GO:0005589#collagen type VI && parent = cellular_component|GO:0005737#cytoplasm && parent = cellular_com…	170	2537	252	130,5	1744,5	25922,5	1594,5	1293	1141,5	15601	4877	485	2,22277	10,58	6,68051	10,0121	10,9615	7,22082	3,3275	7,35053	7,65291	7,8327	4,06007	5,73764	9,06758	3,3275
189	2	241456834	241468591	GC02P241528	AGXT	alanine-glyoxylate aminotransferase (oxalosis I; hyperoxaluria I; glycolicaciduria; serine-pyruvate	GO:0004760#serine-pyruvate transaminase activity && parent = molecular_function|GO:0005739#mitochondrion && parent = cellular_component|GO:0005777#peroxisome && parent = cellular_component|GO:0008152#metabolism && parent = biological_process|GO:0008453#alanine-glyoxylate transaminase activity && parent = molecular_function|GO:0008483#transaminase activity && parent = molecular_function|GO:0016740…	102,5	190,5	105,5	557	119,5	229,5	110	342,5	203,5	224,5	294,5	13435,5	1,13043	8,40905	7,51488	8,36743	5,967	8,18766	7,24618	8,30717	6,66857	7,41965	7,27796	6,88641	1,37477	1,37477
6529	3	11009455	11055934	GC03P011009	SLC6A1	solute carrier family 6 (neurotransmitter transporter. GABA). member 1	GO:0005328#neurotransmitter:sodium symporter activity && parent = molecular_function|GO:0005332#gamma-aminobutyric acid:sodium symporter activity && parent = molecular_function|GO:0005624#membrane fraction && parent = cellular_component|GO:0005887#integral to plasma membrane && parent = cellular_component|GO:0006836#neurotransmitter transport && parent = biological_process|GO:0007268#synaptic tra…	2337	144,5	371,5	109,5	21	151,5	73,5	268,5	351	308	183	1263,5	2,62646	3,88272	7,89823	6,53594	8,29837	10,6808	7,82999	8,87349	7,00438	6,61783	6,80637	7,55746	4,76995	3,88272
7079	3	12169572	12175647	GC03M012169	TIMP4	TIMP metallopeptidase inhibitor 4	GO:0000004#biological process unknown && parent = biological_process|GO:0004857#enzyme inhibitor activity && parent = molecular_function|GO:0005578#extracellular matrix (sensu Metazoa) && parent = cellular_component|GO:0008191#metalloendopeptidase inhibitor activity && parent = molecular_function	41,5	293	453,5	47	110,5	2197	198,5	1065	129,5	12	419	192	2,57985	9,53754	6,71783	6,08762	9,35799	8,12468	3,81126	7,27959	4,85594	7,89577	11,3276	6,20178	7,32762	3,81126
5468	3	12305435	12450840	GC03P012305	PPARG	peroxisome proliferative activated receptor. gamma	GO:0003700#transcription factor activity && parent = molecular_function|GO:0003707#steroid hormone receptor activity && parent = molecular_function|GO:0005515#protein binding && parent = molecular_function|GO:0005634#nucleus && parent = cellular_component	29	114	29,5	23,5	81	2311,5	234,5	42	68,5	76	219	73,5	1,80473	8,63588	6,66097	8,61121	8,93927	7,15401	2,31924	5,62041	8,10154	7,39583	7,24593	5,71907	7,29418	2,31924
10777	3	35657513	35810991	GC03P035657	ARPP-21	NULL	GO:0000004#biological process unknown && parent = biological_process|GO:0003676#nucleic acid binding && parent = molecular_function|GO:0005554#molecular function unknown && parent = molecular_function|GO:0008372#cellular component unknown && parent = cellular_component	1624	37,5	71,5	21,5	191	66	47	50,5	303	23	47,5	126,5	2,07567	2,75962	8,19613	7,26508	8,99869	5,84752	7,38056	7,87036	7,76674	5,18178	8,90139	7,8551	6,44196	2,75962
1524	3	39279989	39296531	GC03M039279	CX3CR1	chemokine (C-X3-C motif) receptor 1	GO:0001584#rhodopsin-like receptor activity && parent = molecular_function|GO:0005515#protein binding && parent = molecular_function|GO:0005886#plasma membrane && parent = cellular_component|GO:0005887#integral to plasma membrane && parent = cellular_component|GO:0006935#chemotaxis && parent = biological_process|GO:0006968#cellular defense response && parent = biological_process|GO:0007155#cell a…	1705	275	735,5	14053	237	141,5	118	340	334,5	53	530	323	1,55614	5,02252	7,65479	6,23549	1,97948	7,86933	8,61341	8,87543	7,34868	7,37221	10,0302	6,70822	7,42268	1,97948
25924	3	39826306	40276808	GC03P039826	MYRIP	myosin VIIA and Rab interacting protein	GO:0003779#actin binding && parent = molecular_function|GO:0005515#protein binding && parent = molecular_function|GO:0006886#intracellular protein transport && parent = biological_process|GO:0008270#zinc ion binding && parent = molecular_function|GO:0017137#Rab GTPase binding && parent = molecular_function|GO:0046872#metal ion binding && parent = molecular_function	399	35,5	24	21,5	34,5	26	132	29	87	16	28	21,5	2,64327	3,74111	7,23161	7,7964	7,95509	7,27283	7,68092	5,33696	7,52338	5,93842	8,38136	7,574	7,95509	3,74111
7123	3	45042773	45052566	GC03P045043	CLEC3B	C-type lectin domain family 3. member B	GO:0001501#skeletal development && parent = biological_process|GO:0005529#sugar binding && parent = molecular_function|GO:0005576#extracellular region && parent = cellular_component|GO:0005615#extracellular space && parent = cellular_component	719,5	836,5	169,5	42	731,5	2002,5	148,5	12572,5	489,5	35,5	19070	2598	2,00215	7,77777	7,5604	9,86348	11,8763	7,75391	6,30104	10,0543	3,65064	8,33346	12,1189	3,04961	5,92544	3,04961
1230	3	46218203	46224836	GC03M046218	CCR1	chemokine (C-C motif) receptor 1	GO:0001584#rhodopsin-like receptor activity && parent = molecular_function|GO:0004872#receptor activity && parent = molecular_function|GO:0005515#protein binding && parent = molecular_function|GO:0005886#plasma membrane && parent = cellular_component|GO:0005887#integral to plasma membrane && parent = cellular_component|GO:0006935#chemotaxis && parent = biological_process|GO:0006954#inflammatory r…	188,25	442,25	477,5	3204,75	234,5	223,25	126,5	253,75	281	115,75	495	442,5	2,67382	7,78021	6,548	6,43736	3,69072	7,46327	7,5342	8,35372	7,34945	7,20229	8,48185	6,38543	6,54718	3,69072
4057	3	46452500	46481399	GC03M046452	LTF	lactotransferrin	GO:0004252#serine-type endopeptidase activity && parent = molecular_function|GO:0005576#extracellular region && parent = cellular_component|GO:0005615#extracellular space && parent = cellular_component|GO:0006810#transport && parent = biological_process|GO:0006811#ion transport && parent = biological_process|GO:0006826#iron ion transport && parent = biological_process|GO:0006879#iron ion homeosta…	32	97,5	42882	589,5	40,5	147,5	95,5	85,5	69	36	788	104,5	0,391316	10,8479	9,24058	0,459826	6,64456	10,5081	8,64334	9,27048	9,43006	9,73939	10,678	6,22586	9,14055	0,459826
4634	3	46874370	46879935	GC03M046874	MYL3	myosin. light polypeptide 3. alkali; ventricular. skeletal. slow	GO:0003774#motor activity && parent = molecular_function|GO:0005509#calcium ion binding && parent = molecular_function|GO:0005859#muscle myosin && parent = cellular_component|GO:0006936#muscle contraction && parent = biological_process|GO:0007517#muscle development && parent = biological_process|GO:0008307#structural constituent of muscle && parent = molecular_function|GO:0016459#myosin && parent…	173,5	185	129,5	423	349,5	172,5	200,5	66361	10797,5	484	313	433,5	0,899908	9,74923	9,65664	10,1712	8,46351	8,73888	9,75757	9,54057	1,16998	3,78962	8,26916	8,89801	8,42814	1,16998
820	3	48239865	48241979	GC03P048240	CAMP	cathelicidin antimicrobial peptide	GO:0005576#extracellular region && parent = cellular_component|GO:0009613#response to pest|GO:0042742#defense response to bacteria && parent = biological_process	54	143	29193	2265	79	162	88	168,5	240,5	89	201	138,5	0,739999	9,98746	8,58248	0,909018	4,59706	9,43857	8,4025	9,28292	8,34575	7,83246	9,26662	8,0913	8,62861	0,909018
7384	3	48611435	48622102	GC03M048611	UQCRC1	ubiquinol-cytochrome c reductase core protein I	GO:0005739#mitochondrion && parent = cellular_component|GO:0005746#mitochondrial electron transport chain && parent = cellular_component|GO:0006118#electron transport && parent = biological_process|GO:0006119#oxidative phosphorylation && parent = biological_process|GO:0008121#ubiquinol-cytochrome-c reductase activity && parent = molecular_function|GO:0009060#aerobic respiration && parent = biolog…	3995	209	331	1339	128,5	1261,5	180	28215,5	2014	1640	2515	9988	2,16729	5,86444	10,1211	9,45773	7,44148	10,8228	7,52749	10,3366	3,04422	6,85257	7,14894	6,53207	4,54244	3,04422
10991	3	50217708	50233406	GC03P050217	SLC38A3	solute carrier family 38. member 3	GO:0005279#amino acid-polyamine transporter activity && parent = molecular_function|GO:0005290#L-histidine transporter activity && parent = molecular_function|GO:0005887#integral to plasma membrane && parent = cellular_component|GO:0006811#ion transport &	309,5	215,5	401	293	101,5	163,5	364,5	103,5	455,5	68	260	7338	1,73088	6,75536	7,27761	6,3817	6,8344	8,36382	7,67601	6,51938	8,33567	6,19785	8,94169	7,00679	2,18798	2,18798
3373	3	50312324	50316008	GC03M050312	HYAL1	hyaluronoglucosaminidase 1	GO:0004415#hyalurononglucosaminidase activity && parent = molecular_function|GO:0005615#extracellular space && parent = cellular_component|GO:0005764#lysosome && parent = cellular_component|GO:0005975#carbohydrate metabolism && parent = biological_process|GO:0016798#hydrolase activity	162	252,5	200	57,5	93	218	490	1192,5	255	272,5	757	2887	2,70451	8,10381	7,46352	7,7998	9,59817	8,9045	7,67547	6,50702	5,22388	7,4493	7,35354	5,87951	3,9483	3,9483
95	3	51992602	51998257	GC03P051992	ACY1	aminoacylase 1	GO:0004046#aminoacylase activity && parent = molecular_function|GO:0005829#cytosol && parent = cellular_component|GO:0006508#proteolysis && parent = biological_process|GO:0006520#amino acid metabolism && parent = biological_process|GO:0008237#metallopeptidase activity && parent = molecular_function|GO:0008270#zinc ion binding && parent = molecular_function|GO:0016787#hydrolase activity && parent …	304	214,5	115	228,5	131	1668,5	359,5	859,5	663,5	386	392,5	14448,5	1,64985	7,67302	8,17611	9,07546	8,0849	8,88752	5,21661	7,4311	6,17359	6,54699	7,32849	7,3044	2,10231	2,10231
7134	3	52460157	52463098	GC03M052460	TNNC1	troponin C type 1 (slow)	GO:0005509#calcium ion binding && parent = molecular_function|GO:0007517#muscle development && parent = biological_process	10	76	34	36,5	15,5	19,5	17	68602	13217,5	32,5	1421	50	0,792802	13,8209	10,8949	12,0554	11,953	13,1886	12,8574	13,0554	1,07687	3,45267	12,1205	6,67014	11,499	1,07687
3697	3	52786647	52801117	GC03P052787	ITIH1	inter-alpha (globulin) inhibitor H1	GO:0004867#serine-type endopeptidase inhibitor activity && parent = molecular_function|GO:0005509#calcium ion binding && parent = molecular_function|GO:0005515#protein binding && parent = molecular_function|GO:0005576#extracellular region && parent = cellular_component|GO:0030212#hyaluronan metabolism && parent = biological_process|GO:0045321#immune cell activation && parent = biological_process	57	333	54	137	78,5	798,5	51	347,5	96,5	156	129	20655,5	0,741672	9,39143	6,84494	9,46943	8,12629	8,9297	5,58317	9,5519	6,78345	8,63187	7,93892	8,2131	0,890084	0,890084
3699	3	52803853	52817854	GC03P052803	ITIH3	inter-alpha (globulin) inhibitor H3	GO:0004867#serine-type endopeptidase inhibitor activity && parent = molecular_function|GO:0005576#extracellular region && parent = cellular_component|GO:0030212#hyaluronan metabolism && parent = biological_process	215	202	279	249	148,5	237	128	583	239	164,5	369	13066	1,26229	7,46902	7,559	7,09309	7,25721	8,0029	7,32847	8,21721	6,02986	7,31635	7,85527	6,68974	1,54368	1,54368
3700	3	52822046	52839734	GC03M052822	ITIH4	inter-alpha (globulin) inhibitor H4 (plasma Kallikrein-sensitive glycoprotein)	GO:0004867#serine-type endopeptidase inhibitor activity && parent = molecular_function|GO:0005576#extracellular region && parent = cellular_component|GO:0006953#acute-phase response && parent = biological_process|GO:0030212#hyaluronan metabolism && parent = biological_process	258	254,5	390	314	258,75	276,5	331,25	292	461,75	274,75	308,25	11042	1,60104	7,40977	7,42947	6,81366	7,12637	7,40558	7,30986	7,04922	7,23117	6,57003	7,31902	7,15304	1,99028	1,99028
5580	3	53170262	53201771	GC03P053170	PRKCD	protein kinase C. delta	GO:0000166#nucleotide binding && parent = molecular_function|GO:0004674#protein serine/threonine kinase activity && parent = molecular_function|GO:0004701#diacylglycerol-activated phospholipid-dependent protein kinase C activity && parent = molecular_function|GO:0005515#protein binding && parent = molecular_function|GO:0005524#ATP binding && parent = molecular_function|GO:0005737#cytoplasm && par…	220,5	175,5	798,5	2749,5	87,5	158,5	100,5	229	232,5	205	1072,5	308	2,67822	7,52328	7,85259	5,66677	3,88296	8,8567	7,99958	8,65686	7,46871	7,44683	7,62843	5,24115	7,04113	3,88296
8309	3	58465903	58497956	GC03M058465	ACOX2	acyl-Coenzyme A oxidase 2. branched chain	GO:0003995#acyl-CoA dehydrogenase activity && parent = molecular_function|GO:0003997#acyl-CoA oxidase activity && parent = molecular_function|GO:0005777#peroxisome && parent = cellular_component|GO:0006118#electron transport && parent = biological_process|GO:0006629#lipid metabolism && parent = biological_process|GO:0006631#fatty acid metabolism && parent = biological_process|GO:0006635#fatty aci…	202,5	471	72,5	38	200,5	643,5	240	927,5	184,5	508	500	5664,5	2,25301	7,82792	6,61011	9,30979	10,2418	7,84224	6,1599	7,58281	5,63249	7,96222	6,50101	6,52391	3,02196	3,02196
5793	3	61522282	62254737	GC03P061522	PTPRG	protein tyrosine phosphatase. receptor type. G	GO:0004089#carbonate dehydratase activity && parent = molecular_function|GO:0004725#protein tyrosine phosphatase activity && parent = molecular_function|GO:0005001#transmembrane receptor protein tyrosine phosphatase activity && parent = molecular_function|GO:0005887#integral to plasma membrane && parent = cellular_component|GO:0006470#protein amino acid dephosphorylation && parent = biological_pr…	129,5	18,5	55	15	59,5	748	72	52	116	171,5	112,5	21	2,64324	6,24344	9,05079	7,47889	9,35336	7,36543	3,71335	7,09032	7,55981	6,40227	5,83818	6,44647	8,86793	3,71335
2632	3	81621547	81893435	GC03M081621	GBE1	glucan (1.4-alpha-). branching enzyme 1 (glycogen branching enzyme. Andersen disease. glycogen stora	GO:0003844#1|GO:0004553#hydrolase activity|GO:0004556#alpha-amylase activity && parent = molecular_function|GO:0005975#carbohydrate metabolism && parent = biological_process|GO:0005978#glycogen biosynthesis && parent = biological_process|GO:0006091#generation of precursor metabolites and energy && parent = biological_process|GO:0016757#transferase activity	315,5	470	796,5	765,5	183,5	6910,5	214,5	490	502	5717	474	1264	2,51843	8,36087	7,78585	7,02484	7,08211	9,14273	3,90779	8,91753	7,72573	7,69082	4,18132	7,77362	6,35859	3,90779
29114	3	113200275	113215424	GC03P113201	TAGLN3	transgelin 3	GO:0007417#central nervous system development && parent = biological_process|GO:0007517#muscle development && parent = biological_process	8229,5	649	696	576	675	941,5	461,5	955	436	446	401	1007	2,58203	3,49295	7,15746	7,05659	7,32961	7,10079	6,62072	7,64935	6,60018	7,73135	7,69864	7,85208	6,52369	3,49295
2596	3	116825141	116922842	GC03P116825	GAP43	growth associated protein 43	GO:0001558#regulation of cell growth && parent = biological_process|GO:0005516#calmodulin binding && parent = molecular_function|GO:0007205#protein kinase C activation && parent = biological_process|GO:0007399#nervous system development && parent = biological_process|GO:0009611#response to wounding && parent = biological_process|GO:0016020#membrane && parent = cellular_component|GO:0030154#cell d…	5373,25	342,5	330,5	310,5	409,25	278,25	151,5	395	652	279	221,75	558,5	2,40019	3,19194	7,16356	7,21501	7,30507	6,90668	7,46328	8,34035	6,95781	6,23479	7,4594	7,79073	6,45811	3,19194
11167	3	121595816	121652515	GC03M121595	FSTL1	follistatin-like 1	GO:0005509#calcium ion binding && parent = molecular_function|GO:0005615#extracellular space && parent = cellular_component|GO:0008201#heparin binding && parent = molecular_function	709,5	3760	1053,5	542,5	3313,5	27901	1496	1321,5	2104,5	36274,5	2629	762,5	2,18865	9,039	6,63314	8,46868	9,42618	6,81552	3,74163	7,96276	8,1417	7,4704	3,36299	7,14936	8,93506	3,36299
3059	3	122832936	122862405	GC03M122832	HCLS1	hematopoietic cell-specific Lyn substrate 1	GO:0003700#transcription factor activity && parent = molecular_function|GO:0005665#DNA-directed RNA polymerase II|GO:0006355#regulation of transcription|GO:0007242#intracellular signaling cascade && parent = biological_process	448	3623	4387	13596	598	357,5	539	1318,5	312	538,5	1219,5	937	2,46585	8,42513	5,40951	5,13346	3,50159	8,00848	8,75068	8,15834	6,8678	8,94708	8,15968	6,98041	7,36057	3,50159
1475	3	123526700	123543503	GC03P123526	CSTA	cystatin A (stefin A)	GO:0004869#cysteine protease inhibitor activity && parent = molecular_function|GO:0005622#intracellular && parent = cellular_component	37,5	606	2925,5	8542,5	2504,5	485	182	366	479	658,5	935,5	369,5	2,48264	11,3968	7,38249	5,1112	3,56522	5,33536	7,70382	9,11787	8,10997	7,72178	7,26263	6,75607	8,09623	3,56522
8997	3	125296274	125922725	GC03P125297	KALRN	kalirin. RhoGEF kinase	GO:0000166#nucleotide binding && parent = molecular_function|GO:0003824#catalytic activity && parent = molecular_function|GO:0004674#protein serine/threonine kinase activity && parent = molecular_function|GO:0004713#protein-tyrosine kinase activity && par	2162,5	136	169	16,5	49	149,5	134	124,5	152,5	113,5	180,5	116,5	2,23123	2,92754	6,91856	6,60514	9,96163	8,39131	6,78202	6,93993	7,04602	6,75336	7,17947	6,51017	7,14184	2,92754
56667	3	126106978	126136270	GC03M126106	MUC13	mucin 13. epithelial transmembrane	GO:0016020#membrane && parent = cellular_component|GO:0016021#integral to membrane && parent = cellular_component	88,5	162,5	145	106,5	220	100	2590	266,5	132	180,5	66	141	2,24557	7,81362	6,93693	7,10132	7,54652	6,49987	7,63737	2,94249	6,22323	7,23683	6,78537	8,23683	7,14167	2,94249
10840	3	127305097	127382719	GC03M127306	ALDH1L1	aldehyde dehydrogenase 1 family. member L1	GO:0004479#methionyl-tRNA formyltransferase activity && parent = molecular_function|GO:0005489#electron transporter activity && parent = molecular_function|GO:0005737#cytoplasm && parent = cellular_component|GO:0006412#protein biosynthesis && parent = biological_process|GO:0006730#one-carbon compound metabolism && parent = biological_process|GO:0009058#biosynthesis && parent = biological_process|…	656	172,5	105	196,5	149	3910,5	368,5	526,5	98,5	39	358,5	10918	1,77257	6,50996	8,43706	9,15327	8,24913	8,64834	3,93437	7,34199	6,82722	9,24546	10,5821	7,38168	2,45309	2,45309
7018	3	134947924	134980325	GC03P134947	TF	transferrin	GO:0005576#extracellular region && parent = cellular_component|GO:0006810#transport && parent = biological_process|GO:0006811#ion transport && parent = biological_process|GO:0006826#iron ion transport && parent = biological_process|GO:0006879#iron ion homeostasis && parent = biological_process|GO:0008199#ferric iron binding && parent = molecular_function|GO:0030139#endocytic vesicle && parent = c…	7346,5	155,25	502,5	143,75	298,5	7057	64,5	357,75	209,25	148,25	330,75	72104,5	1,03794	4,63204	10,1964	8,50191	10,3075	9,2533	4,69005	11,4637	8,99208	9,7658	10,263	9,10529	1,33708	1,33708
51208	3	139211695	139235184	GC03P139200	CLDN18	claudin 18	GO:0005198#structural molecule activity && parent = molecular_function|GO:0005923#tight junction && parent = cellular_component|GO:0016020#membrane && parent = cellular_component|GO:0016021#integral to membrane && parent = cellular_component|GO:0016338#calcium-independent cell-cell adhesion && parent = biological_process|GO:0042802#protein self binding && parent = molecular_function	29	41	51,5	46,5	30	128,5	101,5	60,5	197	159,5	1608	184,5	2,19817	8,70514	8,20557	7,87662	8,02396	8,65623	6,5575	6,89779	7,64426	5,94107	6,24571	2,91207	6,03565	2,91207
60467	3	140305716	140326693	GC03P140305	BPESC1	blepharophimosis. epicanthus inversus and ptosis. candidate 1	GO:0000004#biological process unknown && parent = biological_process|GO:0005529#sugar binding && parent = molecular_function|GO:0005554#molecular function unknown && parent = molecular_function|GO:0008372#cellular component unknown && parent = cellular_component	6,5	9,5	67	7	28,5	14,5	9,5	11	204	29,5	27	12	2,5899	8,62417	8,07668	5,25852	8,51725	6,49172	7,46663	8,07668	7,86518	3,65218	6,44197	6,56972	7,73965	3,65218
5352	3	147269917	147361972	GC03M147269	PLOD2	procollagen-lysine. 2-oxoglutarate 5-dioxygenase 2	GO:0005506#iron ion binding && parent = molecular_function|GO:0005783#endoplasmic reticulum && parent = cellular_component|GO:0006464#protein modification && parent = biological_process|GO:0008475#procollagen-lysine 5-dioxygenase activity && parent = molecular_function|GO:0016020#membrane && parent = cellular_component|GO:0016491#oxidoreductase activity && parent = molecular_function|GO:0016702#o…	138	139	145	113,5	183,5	930,25	205,5	97,5	230,75	13656,8	151,75	104,25	1,06539	7,93126	7,92084	7,85988	8,21324	7,52015	5,17831	7,35679	8,43245	7,1896	1,30246	7,79423	8,33588	1,30246
7545	3	148609870	148617194	GC03P148609	ZIC1	Zic family member 1 (odd-paired homolog. Drosophila)	GO:0003700#transcription factor activity && parent = molecular_function|GO:0005634#nucleus && parent = cellular_component|GO:0007389#pattern specification && parent = biological_process|GO:0007399#nervous system development && parent = biological_process|GO:0007420#brain development && parent = biological_process|GO:0007610#behavior && parent = biological_process|GO:0008270#zinc ion binding && pa…	405	39,5	29,5	23	33	25	35,5	31,5	60,5	33,5	19,5	37	2,61361	3,54522	6,90322	7,32436	7,68344	7,16261	7,56314	7,05725	7,22972	6,28814	7,14091	7,9216	6,99755	3,54522
1360	3	150028277	150060660	GC03P150028	CPB1	carboxypeptidase B1 (tissue)	GO:0004180#carboxypeptidase activity && parent = molecular_function|GO:0004182#carboxypeptidase A activity && parent = molecular_function|GO:0006508#proteolysis && parent = biological_process|GO:0008237#metallopeptidase activity && parent = molecular_function|GO:0008270#zinc ion binding && parent = molecular_function|GO:0046872#metal ion binding && parent = molecular_function|GO:0050425#carboxype…	170	367	1193	246,5	667,5	793,5	90537,5	183	257	348,5	282	274,5	0,445761	9,57686	8,46662	6,76587	9,04081	7,60363	7,35417	0,520024	9,47055	8,98063	8,54124	8,8467	8,88559	0,520024
7104	3	150675123	150703758	GC03P150674	TM4SF4	transmembrane 4 L six family member 4	GO:0005624#membrane fraction && parent = cellular_component|GO:0005887#integral to plasma membrane && parent = cellular_component|GO:0006487#protein amino acid N-linked glycosylation && parent = biological_process|GO:0008285#negative regulation of cell proliferation && parent = biological_process|GO:0016020#membrane && parent = cellular_component	105	111,5	172,5	146,5	144,5	164,5	626	148	153,5	86,5	99	6390	1,52226	7,83514	7,74849	7,11893	7,35463	7,37446	7,18744	5,25937	7,33993	7,28729	8,11476	7,92003	1,90779	1,90779
5217	3	151165380	151171586	GC03M151165	PFN2	profilin 2	GO:0003779#actin binding && parent = molecular_function|GO:0005515#protein binding && parent = molecular_function|GO:0005546#phosphatidylinositol-4|GO:0007010#cytoskeleton organization and biogenesis && parent = biological_process|GO:0008064#regulation of actin polymerization and/or depolymerization && parent = biological_process|GO:0015629#actin cytoskeleton && parent = cellular_component|GO:003…	12183,5	877	506,5	357	703,5	1938	1311	918	1068	4403,5	956,5	646	2,61752	3,70379	7,5	8,29201	8,79665	7,81803	6,35608	6,91998	7,43408	7,21574	5,172	7,37481	7,94104	3,70379
53829	3	152526785	152529643	GC03M152526	P2RY13	purinergic receptor P2Y. G-protein coupled. 13	GO:0000004#biological process unknown && parent = biological_process|GO:0001584#rhodopsin-like receptor activity && parent = molecular_function|GO:0004872#receptor activity && parent = molecular_function|GO:0007165#signal transduction && parent = biological_process|GO:0007186#G-protein coupled receptor protein signaling pathway && parent = biological_process|GO:0016020#membrane && parent = cellul…	28	102,5	279	8413	32	43	25	132	77	19,5	72,5	67	0,734649	9,10883	7,23671	5,79207	0,877785	8,91619	8,48992	9,27233	6,8718	7,6494	9,63079	7,73628	7,8501	0,877785
13	3	153014550	153028967	GC03P153014	AADAC	arylacetamide deacetylase (esterase)	GO:0005789#endoplasmic reticulum membrane && parent = cellular_component|GO:0005792#microsome && parent = cellular_component|GO:0008152#metabolism && parent = biological_process|GO:0016020#membrane && parent = cellular_component|GO:0016021#integral to membrane && parent = cellular_component|GO:0016298#lipase activity && parent = molecular_function|GO:0019213#deacetylase activity && parent = molec…	56,5	110,5	99,5	179	54	173,5	566	79,5	217	133,5	110,5	1966	2,46098	8,51174	7,54402	7,6953	6,84811	8,57703	6,89313	5,18726	8,01904	6,57037	7,27123	7,54402	3,39087	3,39087
4154	3	153468518	153666258	GC03P153468	MBNL1	muscleblind-like (Drosophila)	GO:0001701#embryonic development (sensu Mammalia) && parent = biological_process|GO:0003676#nucleic acid binding && parent = molecular_function|GO:0003725#double-stranded RNA binding && parent = molecular_function|GO:0005634#nucleus && parent = cellular_component|GO:0005737#cytoplasm && parent = cellular_component|GO:0007399#nervous system development && parent = biological_process|GO:0007517#mus…	453	2682	481	5297,5	475,5	1433	419,5	185,5	222	1302	200	20	2,63907	7,50078	4,93505	7,41425	3,95305	7,43084	5,83932	7,61162	8,78887	8,52973	5,97763	8,68029	12,0022	3,95305
4311	3	156280503	156381874	GC03P156280	MME	membrane metallo-endopeptidase (neutral endopeptidase. enkephalinase. CALLA. CD10)	GO:0004245#neprilysin activity && parent = molecular_function|GO:0005886#plasma membrane && parent = cellular_component|GO:0005887#integral to plasma membrane && parent = cellular_component|GO:0006508#proteolysis && parent = biological_process|GO:0007267#cell-cell signaling && parent = biological_process|GO:0008237#metallopeptidase activity && parent = molecular_function|GO:0008270#zinc ion bindi…	52,75	63,25	156,75	2214,5	75,25	4829,75	66,25	83,25	129,25	406,5	79,5	103,25	1,80637	9,09725	8,83535	7,52602	3,70558	8,58472	2,58061	8,7685	8,43897	7,80432	6,15123	8,50546	8,12835	2,58061
5806	3	158637300	158644069	GC03P158637	PTX3	pentraxin-related gene. rapidly induced by IL-1 beta	GO:0005576#extracellular region && parent = cellular_component|GO:0006954#inflammatory response && parent = biological_process	10	93	456	67,5	473	7661	141,5	140,5	422,5	17436,5	114	174	1,43208	12,8409	9,62368	7,32995	10,086	7,27714	3,25952	9,01818	9,02841	7,44003	2,07302	9,32995	8,7199	2,07302
29970	3	160474237	161097841	GC03P160474	SCHIP1	schwannomin interacting protein 1	GO:0000004#biological process unknown && parent = biological_process|GO:0005554#molecular function unknown && parent = molecular_function|GO:0005737#cytoplasm && parent = cellular_component|GO:0008372#cellular component unknown && parent = cellular_component	3294,5	214	166,5	96	455	163,5	184,5	480,5	766	482,5	538	224	2,71213	3,81276	7,75713	8,11922	8,91364	6,66888	8,14545	7,97112	6,59021	5,9174	6,58422	6,42714	7,69125	3,81276
5276	3	168642416	168674512	GC03M168642	SERPINI2	serpin peptidase inhibitor. clade I (pancpin). member 2	GO:0004867#serine-type endopeptidase inhibitor activity && parent = molecular_function|GO:0006928#cell motility && parent = biological_process	270	330	512	382	413	435,5	4479,5	564,5	479,5	201,5	311,5	510	2,6886	7,72959	7,44008	6,8064	7,22897	7,1164	7,03987	3,67728	6,66557	6,90101	8,15177	7,52331	6,81205	3,67728
5274	3	168936216	169026048	GC03P168936	SERPINI1	serpin peptidase inhibitor. clade I (neuroserpin). member 1	GO:0004867#serine-type endopeptidase inhibitor activity && parent = molecular_function|GO:0007417#central nervous system development && parent = biological_process|GO:0007422#peripheral nervous system development && parent = biological_process	4142	290	226	183	31,5	301,5	689	124,5	211,5	92	59	239	2,09888	2,76861	6,60481	6,96454	7,26902	9,80744	6,54871	5,35636	7,82472	7,06021	8,26116	8,90208	6,88385	2,76861
6514	3	172196830	172227462	GC03M172196	SLC2A2	solute carrier family 2 (facilitated glucose transporter). member 2	GO:0005215#transporter activity && parent = molecular_function|GO:0005351#sugar porter activity && parent = molecular_function|GO:0005355#glucose transporter activity && parent = molecular_function|GO:0005624#membrane fraction && parent = cellular_component|GO:0005887#integral to plasma membrane && parent = cellular_component|GO:0005975#carbohydrate metabolism && parent = biological_process|GO:00…	11,5	13	9	20,5	30,5	16,5	21	23,5	102	30	20	665	1,83485	8,22193	8,04505	8,57556	7,38794	6,81475	7,70109	7,35317	7,1909	5,07306	6,8386	7,42356	2,36828	2,36828
8743	3	173706158	173723963	GC03M173706	TNFSF10	tumor necrosis factor (ligand) superfamily. member 10	GO:0005164#tumor necrosis factor receptor binding && parent = molecular_function|GO:0005615#extracellular space && parent = cellular_component|GO:0005625#soluble fraction && parent = cellular_component|GO:0005887#integral to plasma membrane && parent = cellular_component|GO:0006915#apoptosis && parent = biological_process|GO:0006917#induction of apoptosis && parent = biological_process|GO:0006955…	97,75	846,25	167,5	5661,25	385,75	362,25	267,25	129,25	343,5	63,75	366,75	354,5	2,13796	8,66996	5,55605	7,89297	2,81408	6,68947	6,78015	7,21894	8,26697	6,85682	9,28664	6,76234	6,81135	2,81408
27074	3	184322697	184363317	GC03M184322	LAMP3	lysosomal-associated membrane protein 3	GO:0005765#lysosomal membrane && parent = cellular_component|GO:0008283#cell proliferation && parent = biological_process	52,5	1121	50	68	114	29,5	312,5	207,5	457,5	87	6957	200,5	1,59808	9,1212	4,70487	9,19159	8,74798	8,00255	9,9528	6,54773	7,13848	5,99782	8,3925	2,07119	7,18799	2,07119
79929	3	185016363	185026059	GC03M185017	MAP6D1	MAP6 domain containing 1		1533,5	93	283	137,5	88	90	67,5	253,5	351,5	374	49	114,5	2,74085	3,90433	7,94778	6,34228	7,38365	8,02751	7,99509	8,41012	6,5011	6,02956	5,94005	8,87223	7,64774	3,90433
197	3	187813580	187821799	GC03P187813	AHSG	alpha-2-HS-glycoprotein	GO:0001501#skeletal development && parent = biological_process|GO:0004869#cysteine protease inhibitor activity && parent = molecular_function|GO:0005615#extracellular space && parent = cellular_component|GO:0006907#pinocytosis && parent = biological_process|GO:0006953#acute-phase response && parent = biological_process|GO:0019210#kinase inhibitor activity && parent = molecular_function|GO:0030502…	81,25	51,5	179,5	88,75	154,75	66,75	50,5	208,5	238,25	120	26,5	50770	0,243267	9,5662	10,224	8,42266	9,43882	8,6367	9,8498	10,2523	8,20659	8,01416	9,00361	11,1826	0,278807	0,278807
26998	3	187840842	187853490	GC03P187840	FETUB	fetuin B	GO:0000004#biological process unknown && parent = biological_process|GO:0004869#cysteine protease inhibitor activity && parent = molecular_function|GO:0005554#molecular function unknown && parent = molecular_function|GO:0005576#extracellular region && parent = cellular_component	17	30,5	34	64	113	35	27,5	27	78,5	41,5	19	1309	1,71339	8,4365	7,59322	7,4365	6,52396	5,70378	7,39468	7,7426	7,76907	6,22934	7,14892	8,27603	2,16971	2,16971
3827	3	187917813	187944435	GC03P187917	KNG1	kininogen 1	GO:0004869#cysteine protease inhibitor activity && parent = molecular_function|GO:0005102#receptor binding && parent = molecular_function|GO:0005576#extracellular region && parent = cellular_component|GO:0005615#extracellular space && parent = cellular_co	74	76	72	36,5	47,5	168	84,5	127,5	72,5	53	34,5	5733	0,977932	7,45213	7,41366	7,49166	8,47176	8,09173	6,26927	7,2607	6,66723	7,48168	7,93366	8,55306	1,17651	1,17651
9370	3	188043156	188058944	GC03P188044	ADIPOQ	adiponectin. C1Q and collagen domain containing	GO:0005179#hormone activity && parent = molecular_function|GO:0005576#extracellular region && parent = cellular_component|GO:0005615#extracellular space && parent = cellular_component|GO:0005737#cytoplasm && parent = cellular_component|GO:0006091#generation of precursor metabolites and energy && parent = biological_process|GO:0006817#phosphate transport && parent = biological_process	146,5	609	147	142,5	639,5	25709,5	102	796	238	164	94	295	0,873207	8,50634	6,4508	8,50142	8,54628	6,3803	1,05108	9,02867	6,06447	7,80628	8,34354	9,14651	7,49652	1,05108
23527	3	196476767	196645041	GC03M196476	CENTB2	centaurin. beta 2	GO:0005096#GTPase activator activity && parent = molecular_function|GO:0008270#zinc ion binding && parent = molecular_function|GO:0043087#regulation of GTPase activity && parent = biological_process|GO:0046872#metal ion binding && parent = molecular_function	177	517,5	194,5	2152,5	195,5	231	174,5	39,5	78,5	417	135,5	77,5	2,60726	7,23983	5,69202	7,10381	3,63564	7,09641	6,85568	7,26035	9,40365	8,41281	6,00353	7,62528	8,43131	3,63564
10460	4	1693063	1716693	GC04P001690	TACC3	transforming. acidic coiled-coil containing protein 3		14,5	250,5	959,5	1267,5	21	35,5	41,5	70	86	56	66	85	2,25912	9,92911	5,81842	3,88095	3,47932	9,39477	8,63734	8,41205	7,6578	7,36082	7,97973	7,74269	7,3777	3,47932
3083	4	3413523	3421009	GC04P003480	HGFAC	HGF activator	GO:0004252#serine-type endopeptidase activity && parent = molecular_function|GO:0004263#chymotrypsin activity && parent = molecular_function|GO:0004295#trypsin activity && parent = molecular_function|GO:0005576#extracellular region && parent = cellular_component|GO:0005615#extracellular space && parent = cellular_component|GO:0006508#proteolysis && parent = biological_process|GO:0006928#cell moti…	51	58,5	85,5	47	68	69	147	84,5	106	85	55,5	2969	1,52358	7,75278	7,55484	7,00735	7,87061	7,33774	7,31668	6,22553	7,02432	6,69728	7,01581	7,63078	1,88944	1,88944
6286	4	6746466	6749797	GC04P006812	S100P	S100 calcium binding protein P	GO:0000287#magnesium ion binding && parent = molecular_function|GO:0005509#calcium ion binding && parent = molecular_function|GO:0005634#nucleus && parent = cellular_component|GO:0005737#cytoplasm && parent = cellular_component|GO:0048306#calcium-dependent protein binding && parent = molecular_function	40,5	43,5	10594,5	17320	1493,5	64	3961	337	88,5	82	800	116	1,87336	11,6261	11,523	3,59495	2,88582	6,42149	10,966	5,01433	8,56937	10,4984	10,6084	7,32212	10,108	2,88582
26234	4	15215251	15266111	GC04M015282	FBXL5	F-box and leucine-rich repeat protein 5	GO:0000151#ubiquitin ligase complex && parent = cellular_component|GO:0004842#ubiquitin-protein ligase activity && parent = molecular_function|GO:0016567#protein ubiquitination && parent = biological_process	488,5	456,25	693,5	3942,5	214	326	203	202,25	189	540	433,25	218,75	2,66167	6,67837	6,77691	6,17284	3,66569	7,86912	7,26186	7,94525	7,95059	8,04835	6,53377	6,85153	7,83745	3,66569
683	4	15313738	15342893	GC04P015380	BST1	bone marrow stromal cell antigen 1	GO:0003953#NAD+ nucleosidase activity && parent = molecular_function|GO:0006959#humoral immune response && parent = biological_process|GO:0007275#development && parent = biological_process|GO:0016787#hydrolase activity && parent = molecular_function|GO:0019898#extrinsic to membrane && parent = cellular_component	37	48	1194	1603,5	115,5	98,5	31,5	118,5	104,5	533	39	49	2,34721	9,09341	8,7179	4,08128	3,65585	7,45111	7,68081	9,32558	7,41412	7,5955	5,24487	9,01746	8,68815	3,65585
10568	4	25266570	25289464	GC04P025333	SLC34A2	solute carrier family 34 (sodium phosphate). member 2	GO:0005624#membrane fraction && parent = cellular_component|GO:0005887#integral to plasma membrane && parent = cellular_component|GO:0006796#phosphate metabolism && parent = biological_process|GO:0006811#ion transport && parent = biological_process|GO:0006814#sodium ion transport && parent = biological_process|GO:0006817#phosphate transport && parent = biological_process|GO:0015293#symporter acti…	197	173,5	426	162	427	155,5	278,5	410,5	606	138,5	7706,5	450	1,90253	7,72278	7,90604	6,61012	8,00498	6,60674	8,06406	7,22329	6,66359	6,10165	8,23109	2,43297	6,53105	2,43297
7096	4	38474271	38482807	GC04M038620	TLR1	toll-like receptor 1	GO:0004888#transmembrane receptor activity && parent = molecular_function|GO:0005886#plasma membrane && parent = cellular_component|GO:0005887#integral to plasma membrane && parent = cellular_component|GO:0007165#signal transduction && parent = biological	88	216,5	176,5	2698	379	228,5	169,5	147	332	178,5	99,5	185,5	2,49172	8,29042	6,99163	7,28632	3,35217	6,18379	6,9138	7,34471	7,55018	6,37481	7,27007	8,11322	7,21457	3,35217
7345	4	40953685	40965202	GC04P041099	UCHL1	ubiquitin carboxyl-terminal esterase L1 (ubiquitin thiolesterase)	GO:0004197#cysteine-type endopeptidase activity && parent = molecular_function|GO:0004221#ubiquitin thiolesterase activity && parent = molecular_function|GO:0005737#cytoplasm && parent = cellular_component|GO:0006511#ubiquitin-dependent protein catabolism && parent = biological_process|GO:0008242#omega peptidase activity && parent = molecular_function|GO:0016579#protein deubiquitination && parent…	16566	527	321	275,5	673,5	2836	779,5	1005	359,5	12291	1070	432,5	2,17959	3,34421	8,31849	9,03371	9,25424	7,96461	5,8905	7,75374	7,38716	8,8703	3,77483	7,29675	8,60359	3,34421
7363	4	70380472	70396205	GC04M070526	UGT2B4	UDP glucuronosyltransferase 2 family. polypeptide B4	GO:0005783#endoplasmic reticulum && parent = cellular_component|GO:0005792#microsome && parent = cellular_component|GO:0006711#estrogen catabolism && parent = biological_process|GO:0006805#xenobiotic metabolism && parent = biological_process|GO:0008152#metabolism && parent = biological_process|GO:0015020#glucuronosyltransferase activity && parent = molecular_function|GO:0016020#membrane && parent…	4	9,5	79,5	15	12	13,5	3	198	12,5	32,5	75,5	1203,5	1,52857	10,2242	8,97631	5,91135	8,31734	8,63927	8,46935	10,6393	4,59488	8,58038	7,20186	5,98583	1,99121	1,99121
4589	4	71372524	71383302	GC04P071518	MUC7	mucin 7. salivary	|GO:0005515#protein binding && parent = molecular_function	8,5	9	25	14	13,5	15	6,5	28,5	38,5	9,5	12,5	194,5	2,55918	8,02247	7,94	6,46607	7,30257	7,35504	7,20304	8,40949	6,27704	5,84314	7,862	7,46607	3,5063	3,5063
57050	4	71773097	71775131	GC04P071919	SAS10	NULL	GO:0005554#molecular function unknown && parent = molecular_function|GO:0005634#nucleus && parent = cellular_component|GO:0007275#development && parent = biological_process|GO:0007420#brain development && parent = biological_process|GO:0016568#chromatin modification && parent = biological_process	27	98,5	35,5	239	35	101,5	51	32,5	85	886	22	31	2,39114	8,31925	6,45208	7,92439	5,17327	7,94485	6,4088	7,40171	8,05177	6,66474	3,28297	8,6147	8,11994	3,28297
2638	4	72826276	72868752	GC04M072972	GC	group-specific component (vitamin D binding protein)	GO:0003779#actin binding && parent = molecular_function|GO:0005386#carrier activity && parent = molecular_function|GO:0005499#vitamin D binding && parent = molecular_function|GO:0005515#protein binding && parent = molecular_function|GO:0005615#extracellular space && parent = cellular_component|GO:0051180#vitamin transport && parent = biological_process	95,5	133	205	147	38,5	108,5	471	157,5	260,5	42,5	201,5	21152	0,660561	8,57326	8,09541	7,47121	7,95102	9,8839	8,38914	6,27111	7,85148	7,12555	9,7413	7,49606	0,782185	0,782185
213	4	74488867	74505996	GC04P074635	ALB	albumin	GO:0003677#DNA binding && parent = molecular_function|GO:0005386#carrier activity && parent = molecular_function|GO:0005504#fatty acid binding && parent = molecular_function|GO:0005507#copper ion binding && parent = molecular_function|GO:0005515#protein b	15,5	81	115	152	82,5	135	1888,5	140	89,5	91	139	68904	0,33039	12,5086	10,1229	9,61726	9,21482	10,0964	9,38593	5,57972	9,33347	9,97893	9,95496	9,34381	0,390449	0,390449
3576	4	74825138	74828295	GC04P074971	IL8	interleukin 8	GO:0001525#angiogenesis && parent = biological_process|GO:0005153#interleukin-8 receptor binding && parent = molecular_function|GO:0005515#protein binding && parent = molecular_function|GO:0005615#extracellular space && parent = cellular_component|GO:0005	82,25	262,25	2348	1785,75	134,25	78	258,75	60,5	222,75	32050,8	163	203,25	0,955416	9,79382	8,12096	4,95854	5,35345	9,08698	9,87036	8,14034	10,2369	8,35648	1,18769	8,80703	8,48865	1,18769
6372	4	74921276	74923340	GC04P075067	CXCL6	chemokine (C-X-C motif) ligand 6 (granulocyte chemotactic protein 2)	GO:0003964#RNA-directed DNA polymerase activity && parent = molecular_function|GO:0005615#extracellular space && parent = cellular_component|GO:0006278#RNA-dependent DNA replication && parent = biological_process|GO:0006935#chemotaxis && parent = biological_process|GO:0006954#inflammatory response && parent = biological_process|GO:0007165#signal transduction && parent = biological_process|GO:0007…	48,5	104,5	135	146,5	56	134,5	129	178,5	155,5	20192	136	228	0,580039	9,38181	8,27436	7,9049	7,78696	9,17436	7,91026	7,97049	7,50194	7,70095	0,680222	7,89426	7,14883	0,680222
5197	4	74937876	74939065	GC04P075084	PF4V1	platelet factor 4 variant 1	GO:0005576#extracellular region && parent = cellular_component|GO:0006955#immune response && parent = biological_process|GO:0008009#chemokine activity && parent = molecular_function|GO:0008201#heparin binding && parent = molecular_function	52,5	80,5	169,5	970,5	76,5	10,5	79	192	190,5	199,5	64	122	2,78895	8,18258	7,56591	6,49168	3,97424	7,63943	10,5045	7,59304	6,31186	6,32317	6,25658	7,89682	6,96608	3,97424
2919	4	74953972	74955817	GC04P075100	CXCL1	chemokine (C-X-C motif) ligand 1 (melanoma growth stimulating activity. alpha)	GO:0005615#extracellular space && parent = cellular_component|GO:0006935#chemotaxis && parent = biological_process|GO:0006954#inflammatory response && parent = biological_process|GO:0007186#G-protein coupled receptor protein signaling pathway && parent = biological_process|GO:0007242#intracellular signaling cascade && parent = biological_process|GO:0007399#nervous system development && parent = b…	52,5	445	459	697,5	168	105,5	282,5	379	189	48363	341,5	237	0,555042	10,4992	7,4158	7,37111	6,76741	8,82115	9,49236	8,07136	7,64741	8,65122	0,651847	7,79772	8,32472	0,651847
5473	4	75071621	75072764	GC04M075217	PPBP	pro-platelet basic protein (chemokine (C-X-C motif) ligand 7)	GO:0000074#regulation of progression through cell cycle && parent = biological_process|GO:0005355#glucose transporter activity && parent = molecular_function|GO:0005615#extracellular space && parent = cellular_component|GO:0006935#chemotaxis && parent = biological_process|GO:0006955#immune response && parent = biological_process|GO:0007600#sensory perception && parent = biological_process|GO:0008…	52,5	189	6470	30812,5	70	34	64	447	90,5	43,5	274	226	0,984867	10,5134	8,66539	3,56808	1,3164	10,0983	11,1402	10,2276	7,4235	9,72779	10,7847	8,1296	8,40745	1,3164
6374	4	75080223	75083280	GC04M075226	CXCL5	chemokine (C-X-C motif) ligand 5	GO:0005615#extracellular space && parent = cellular_component|GO:0006935#chemotaxis && parent = biological_process|GO:0006954#inflammatory response && parent = biological_process|GO:0007165#signal transduction && parent = biological_process|GO:0007267#cell-cell signaling && parent = biological_process|GO:0008009#chemokine activity && parent = molecular_function|GO:0008284#positive regulation of c…	34,25	88,75	107,25	150,75	96	88,5	25,5	37,25	66,5	1556,5	23,25	23	1,93895	8,00677	6,63312	6,35997	5,86878	6,51984	6,63719	8,43237	7,88563	7,04952	2,50071	8,56564	8,58124	2,50071
2921	4	75121177	75123354	GC04M075267	CXCL3	chemokine (C-X-C motif) ligand 3	GO:0005615#extracellular space && parent = cellular_component|GO:0006935#chemotaxis && parent = biological_process|GO:0006954#inflammatory response && parent = biological_process|GO:0007186#G-protein coupled receptor protein signaling pathway && parent = biological_process|GO:0007600#sensory perception && parent = biological_process|GO:0008009#chemokine activity && parent = molecular_function	33	129	91	26	63	131,5	189,5	131,5	180,5	5448,5	186,5	110	1,31879	8,98864	7,02181	7,52524	9,33259	8,05575	6,99411	6,46698	6,99411	6,53718	1,62139	6,49	7,25167	1,62139
10563	4	78651929	78752010	GC04P078790	CXCL13	chemokine (C-X-C motif) ligand 13 (B-cell chemoattractant)	GO:0005615#extracellular space && parent = cellular_component|GO:0005625#soluble fraction && parent = cellular_component|GO:0006935#chemotaxis && parent = biological_process|GO:0006954#inflammatory response && parent = biological_process|GO:0007204#elevation of cytosolic calcium ion concentration && parent = biological_process|GO:0007267#cell-cell signaling && parent = biological_process|GO:00076…	17,5	3184	53,5	71,5	34	32	19,5	21,5	106	37,5	16,5	18,5	0,900413	8,58971	1,08237	6,97753	6,55912	7,63153	7,719	8,43359	8,29273	5,99108	7,49018	8,6746	8,50954	1,08237
51316	4	84230866	84254913	GC04M084368	PLAC8	placenta-specific 8		338,5	2495	9768	4828,5	471	321	379,5	823	161,5	316	2944	1313	2,59936	8,75662	5,8748	3,90578	4,92227	8,28004	8,8332	8,59167	7,47488	9,82424	8,85585	5,63607	6,80098	3,90578
51170	4	88476788	88531352	GC04M088614	DHRS8	dehydrogenase/reductase (SDR family) member 8	GO:0006694#steroid biosynthesis && parent = biological_process|GO:0008152#metabolism && parent = biological_process|GO:0016491#oxidoreductase activity && parent = molecular_function	483	849,5	946,5	7688,5	396,5	525,5	1556	231,5	164,5	986	934,5	619,5	2,61932	7,61235	6,79776	6,64177	3,61975	7,89706	7,49068	5,92461	8,67336	9,16629	6,58279	6,66018	7,25327	3,61975
124	4	100416546	100431165	GC04M100554	ADH1A	alcohol dehydrogenase 1A (class I). alpha polypeptide	GO:0004024#alcohol dehydrogenase activity|GO:0005737#cytoplasm && parent = cellular_component|GO:0006066#alcohol metabolism && parent = biological_process|GO:0008270#zinc ion binding && parent = molecular_function|GO:0016491#oxidoreductase activity && parent = molecular_function|GO:0046872#metal ion binding && parent = molecular_function	96,5	266	351,5	195,5	402,5	324,5	275	345	636	150	85,5	3937	2,43383	8,62784	7,16502	6,76292	7,60928	6,56746	6,87823	7,11701	6,78985	5,90742	7,99148	8,80245	3,27742	3,27742
125	4	100446551	100461581	GC04M100577	ADH1B	alcohol dehydrogenase IB (class I). beta polypeptide	GO:0004024#alcohol dehydrogenase activity|GO:0005489#electron transporter activity && parent = molecular_function|GO:0005737#cytoplasm && parent = cellular_component|GO:0006066#alcohol metabolism && parent = biological_process|GO:0006069#ethanol oxidation && parent = biological_process|GO:0008270#zinc ion binding && parent = molecular_function|GO:0016491#oxidoreductase activity && parent = molecu…	58	1156,5	124,5	67,5	898	9797	364,75	364	300,5	121,25	1368,75	4336	2,17002	10,5225	6,2049	9,42045	10,3036	6,56988	3,12232	7,86968	7,87265	8,14923	9,45861	5,96181	4,2983	3,12232
55024	4	102560140	103214990	GC04P103069	BANK1	B-cell scaffold protein with ankyrin repeats 1		28	1230	148,5	324,5	154	258,5	16	81	348,5	77,5	77	45,5	2,67211	9,31029	3,8532	6,90332	5,77557	6,85086	6,10362	10,1176	7,77779	5,67263	7,84152	7,85086	8,60985	3,8532
51778	4	120276468	120328383	GC04P120414	MYOZ2	myozenin 2	GO:0000004#biological process unknown && parent = biological_process|GO:0005198#structural molecule activity && parent = molecular_function|GO:0030017#sarcomere && parent = cellular_component|GO:0030346#protein phosphatase 2B binding && parent = molecular_function	11	11	20,5	14,5	41,5	32	17	3229	1000	17	21	65,5	1,22824	9,89809	9,89809	8,99997	9,49954	7,98248	8,35752	9,27006	1,70065	3,39174	9,27006	8,96521	7,3241	1,70065
1909	4	148621579	148685555	GC04P148759	EDNRA	endothelin receptor type A	GO:0000004#biological process unknown && parent = biological_process|GO:0001584#rhodopsin-like receptor activity && parent = molecular_function|GO:0001599#endothelin-A receptor activity && parent = molecular_function|GO:0004435#phosphoinositide phospholip	19	11	94,5	11,5	124	84,5	42,5	28,5	235	13	632	21,5	2,44771	8,56282	9,35132	6,24851	9,28719	5,85655	6,40987	7,40136	7,97786	4,93423	9,11031	3,50697	8,38448	3,50697
7097	4	154824890	154846690	GC04P154966	TLR2	toll-like receptor 2	GO:0001875#lipopolysaccharide receptor activity && parent = molecular_function|GO:0004888#transmembrane receptor activity && parent = molecular_function|GO:0005515#protein binding && parent = molecular_function|GO:0005886#plasma membrane && parent = cellular_component|GO:0005887#integral to plasma membrane && parent = cellular_component|GO:0006917#induction of apoptosis && parent = biological_pro…	44,5	313,5	720	4805,5	162,5	68,5	61,5	73,5	174,5	242,5	384	184	1,93053	9,27547	6,45888	5,25935	2,52073	7,40691	8,65317	8,80869	8,55153	7,30412	6,82936	6,16624	7,22764	2,52073
2244	4	155703595	155711686	GC04P155841	FGB	fibrinogen beta chain	GO:0005576#extracellular region && parent = cellular_component|GO:0005577#fibrinogen complex && parent = cellular_component|GO:0005625#soluble fraction && parent = cellular_component|GO:0007596#blood coagulation && parent = biological_process|GO:0008217#blood pressure regulation && parent = biological_process|GO:0008284#positive regulation of cell proliferation && parent = biological_process	46,5	63,75	136	129,75	99,5	134,75	194,25	83,25	242,25	46,75	113,25	10961,2	0,831916	8,8734	8,4182	7,32509	7,39297	7,77593	7,33842	6,81079	8,03318	6,4922	8,86566	7,58919	0,992433	0,992433
2266	4	155744736	155753352	GC04M155882	FGG	fibrinogen gamma chain	GO:0005509#calcium ion binding && parent = molecular_function|GO:0005577#fibrinogen complex && parent = cellular_component|GO:0007165#signal transduction && parent = biological_process|GO:0008217#blood pressure regulation && parent = biological_process|GO:0008284#positive regulation of cell proliferation && parent = biological_process|GO:0030168#platelet activation && parent = biological_process|…	49	90	174,5	88,5	139,5	134	232	257,5	264	164	202	21722,5	0,642913	9,54965	8,67251	7,71728	8,69675	8,04024	8,09827	7,30638	7,15593	7,11997	7,80681	7,50615	0,757457	0,757457
2891	4	158361296	158506674	GC04P158499	GRIA2	glutamate receptor. ionotropic. AMPA 2	GO:0004872#receptor activity && parent = molecular_function|GO:0004970#ionotropic glutamate receptor activity && parent = molecular_function|GO:0004971#alpha-amino-3-hydroxy-5-methyl-4-isoxazole propionate selective glutamate receptor activity && parent =	2049	16	20,5	17,5	24,5	15,5	15,5	17	31	12	13	23,5	0,751816	0,890023	7,89073	7,53318	7,76144	7,27602	7,93653	7,93653	7,80327	6,93653	8,30577	8,19029	7,33614	0,890023
1363	4	166519543	166638926	GC04P166657	CPE	carboxypeptidase E	GO:0004180#carboxypeptidase activity && parent = molecular_function|GO:0004182#carboxypeptidase A activity && parent = molecular_function|GO:0004183#carboxypeptidase E activity && parent = molecular_function|GO:0005886#plasma membrane && parent = cellular_component|GO:0006464#protein modification && parent = biological_process|GO:0006508#proteolysis && parent = biological_process|GO:0007218#neuro…	6976,75	857	211,25	104,75	391	1090,25	409,5	265,5	223,75	89,75	778,75	148,25	2,17545	2,90227	5,92746	7,94781	8,95981	7,05959	5,58017	6,99289	7,61804	7,86487	9,18277	6,0656	8,45872	2,90227
11199	4	169250281	169345466	GC04P169388	ANXA10	annexin A10	GO:0005509#calcium ion binding && parent = molecular_function|GO:0005544#calcium-dependent phospholipid binding && parent = molecular_function|GO:0050819#negative regulation of coagulation && parent = biological_process	87	134	57,5	37,5	86	63,5	54	244,5	59	1099	103	339	2,65783	7,4219	6,79875	8,01935	8,63602	7,43858	7,87616	8,10995	5,93115	7,9822	3,76287	7,17834	5,4597	3,76287
2823	4	176791078	177161239	GC04M176929	GPM6A	glycoprotein M6A	GO:0005887#integral to plasma membrane && parent = cellular_component|GO:0009986#cell surface && parent = cellular_component|GO:0016020#membrane && parent = cellular_component	5834,5	147	74,25	84,5	109,5	74	108,5	36,75	300,5	110,75	319,75	111	1,37108	1,69654	7,00726	7,99262	7,80606	7,43215	7,99748	7,44538	9,00726	5,97571	7,41577	5,88613	7,41252	1,69654
2180	4	185913743	185984209	GC04M186051	ACSL1	acyl-CoA synthetase long-chain family member 1	GO:0000287#magnesium ion binding && parent = molecular_function|GO:0004467#long-chain-fatty-acid-CoA ligase activity && parent = molecular_function|GO:0006629#lipid metabolism && parent = biological_process|GO:0006631#fatty acid metabolism && parent = biological_process|GO:0007586#digestion && parent = biological_process|GO:0008152#metabolism && parent = biological_process|GO:0016020#membrane && …	391,25	655	1278,25	9139,5	1043,75	11990	422,5	744,25	1283,75	264,5	1030	2671,75	2,53465	8,8387	8,09529	7,13069	4,29274	7,42308	3,9011	8,72783	7,911	7,12449	9,40352	7,44221	6,06707	3,9011
291	4	186301391	186305418	GC04P186439	SLC25A4	solute carrier family 25 (mitochondrial carrier; adenine nucleotide translocator). member 4	GO:0000002#mitochondrial genome maintenance && parent = biological_process|GO:0005215#transporter activity && parent = molecular_function|GO:0005488#binding && parent = molecular_function|GO:0005739#mitochondrion && parent = cellular_component|GO:0005743#mitochondrial inner membrane && parent = cellular_component|GO:0005887#integral to plasma membrane && parent = cellular_component|GO:0006091#gen…	2975	162	53	93	128	238	240,5	9953	4187,5	444	922,5	323,5	2,12934	4,85803	9,05686	10,6688	9,85755	9,39671	8,50189	8,48681	3,11579	4,36483	7,60229	6,5473	8,05909	3,11579
4671	5	393545	70356279	GC05M070300	BIRC1	baculoviral IAP repeat-containing 1	GO:0000166#nucleotide binding && parent = molecular_function|GO:0005524#ATP binding && parent = molecular_function|GO:0005622#intracellular && parent = cellular_component|GO:0006915#apoptosis && parent = biological_process|GO:0006916#anti-apoptosis && parent = biological_process|GO:0007399#nervous system development && parent = biological_process|GO:0017111#nucleoside-triphosphatase activity && p…	21	259,5	54,5	490,5	95,5	56	17	18,5	51	20,5	28,5	27	2,59184	8,35371	4,72643	6,97784	3,80792	6,1686	6,93867	8,65856	8,53657	7,0736	8,38847	7,91314	7,99114	3,80792
11076	5	713890	746421	GC05M000714	TPPP	NULL		1121	47	193,5	22	154,5	82	140	90	206,5	129	132	54	2,71671	3,79773	8,37371	6,33211	9,46886	6,65683	7,57074	6,79901	7,43644	6,2383	6,91707	6,8839	8,17341	3,79773
79888	5	1509322	1577076	GC05M001515	AYTL2	acyltransferase like 2	GO:0003774#motor activity && parent = molecular_function|GO:0005509#calcium ion binding && parent = molecular_function|GO:0007517#muscle development && parent = biological_process|GO:0016459#myosin && parent = cellular_component	338,5	604,5	464,5	1665	77,5	221,5	107,5	55	85	203	3597,5	102	2,38739	6,86118	6,02459	6,40466	4,56289	8,98807	7,47303	8,516	9,48283	8,8548	7,59886	3,45141	8,59177	3,45141
10923	5	32621433	32637819	GC05P032622	SUB1	SUB1 homolog (S. cerevisiae)	GO:0003677#DNA binding && parent = molecular_function|GO:0003697#single-stranded DNA binding && parent = molecular_function|GO:0003713#transcription coactivator activity && parent = molecular_function|GO:0005634#nucleus && parent = cellular_component|GO:0005667#transcription factor complex && parent = cellular_component|GO:0006350#transcription && parent = biological_process|GO:0006357#regulation…	1497	403,5	105	284,5	64,5	201	99,5	35	98	359	15,5	51	2,58855	3,69062	5,58205	7,52423	6,08619	8,22725	6,58743	7,60185	9,1092	7,62377	5,75064	10,2843	8,56605	3,69062
6897	5	33476654	33503951	GC05P033476	TARS	threonyl-tRNA synthetase	GO:0000166#nucleotide binding && parent = molecular_function|GO:0004829#threonine-tRNA ligase activity && parent = molecular_function|GO:0005489#electron transporter activity && parent = molecular_function|GO:0005506#iron ion binding && parent = molecular_function|GO:0005524#ATP binding && parent = molecular_function|GO:0005625#soluble fraction && parent = cellular_component|GO:0005737#cytoplasm …	153,5	314,5	287	331	101,5	969	711,5	49,5	190,5	2444,5	103,5	53	2,6524	7,86933	6,83451	6,96652	6,76074	8,46609	5,21107	5,6567	9,50207	7,55778	3,8761	8,43794	9,4035	3,8761
26064	5	34692273	34868473	GC05P034692	RAI14	retinoic acid induced 14		103,5	437,5	43	39	229	475	118	75,5	135,5	4840	73,5	173	1,71138	7,73696	5,65731	9,00418	9,14505	6,59124	5,53866	7,5478	8,19204	7,3483	2,18966	8,23077	6,99582	2,18966
6507	5	36642447	36724191	GC05P036642	SLC1A3	solute carrier family 1 (glial high affinity glutamate transporter). member 3	GO:0001504#neurotransmitter uptake && parent = biological_process|GO:0005313#L-glutamate transporter activity && parent = molecular_function|GO:0005624#membrane fraction && parent = cellular_component|GO:0006810#transport && parent = biological_process|GO:0006835#dicarboxylic acid transport && parent = biological_process|GO:0007268#synaptic transmission && parent = biological_process|GO:0015293#s…	3595	586,5	285,5	64,5	472	582	112	322,5	475,5	377,5	400,5	141	2,67459	3,71895	6,33474	7,37338	9,5195	6,64808	6,34585	8,72337	7,19757	6,63742	6,97039	6,88507	8,39117	3,71895
2533	5	39141114	39255424	GC05M039141	FYB	FYN binding protein (FYB-120/130)	GO:0000004#biological process unknown && parent = biological_process|GO:0005102#receptor binding && parent = molecular_function|GO:0005515#protein binding && parent = molecular_function|GO:0005634#nucleus && parent = cellular_component|GO:0006468#protein amino acid phosphorylation && parent = biological_process|GO:0006607#NLS-bearing substrate import into nucleus && parent = biological_process|GO…	34	447,5	216,25	2117,75	245,5	138,75	144,75	101,5	259,25	72,25	112	126,75	2,50678	9,39095	5,67267	6,72185	3,43009	6,53883	7,36207	7,30099	7,81307	6,46021	8,30348	7,67106	7,49257	3,43009
730	5	40945355	41018796	GC05P040945	C7	complement component 7	GO:0005579#membrane attack complex && parent = cellular_component|GO:0005615#extracellular space && parent = cellular_component|GO:0006955#immune response && parent = biological_process|GO:0006957#complement activation|GO:0006958#complement activation|GO:0009618#response to pathogenic bacteria && parent = biological_process|GO:0016020#membrane && parent = cellular_component|GO:0016021#integral to…	47	6323	61	69,5	339,5	527,5	3634	717,5	154,5	109	987,5	317	2,2117	10,3548	3,28304	9,97869	9,79049	7,50216	6,8664	4,08209	6,42259	8,63797	9,14124	5,96179	7,60109	3,28304
729	5	41178092	41249369	GC05M041178	C6	complement component 6	GO:0005579#membrane attack complex && parent = cellular_component|GO:0005615#extracellular space && parent = cellular_component|GO:0006955#immune response && parent = biological_process|GO:0006958#complement activation|GO:0009618#response to pathogenic bacteria && parent = biological_process|GO:0016020#membrane && parent = cellular_component|GO:0016021#integral to membrane && parent = cellular_co…	330	432,5	669,5	268	370	1589	1343	434	367,5	342,5	459,5	6904	2,54927	7,90464	7,5144	6,88402	8,20487	7,73958	5,63706	5,87972	7,50941	7,74936	7,851	7,42704	3,51774	3,51774
2690	5	42459782	42757682	GC05P042459	GHR	growth hormone receptor	GO:0001501#skeletal development && parent = biological_process|GO:0004872#receptor activity && parent = molecular_function|GO:0004903#growth hormone receptor activity && parent = molecular_function|GO:0005515#protein binding && parent = molecular_function|GO:0005887#integral to plasma membrane && parent = cellular_component|GO:0006897#endocytosis && parent = biological_process|GO:0016020#membrane…	85,5	229	168	59	359	2079,5	91	177	378,5	62,5	192,5	1739,5	2,56259	8,60135	7,18	7,62688	9,13656	6,53136	3,99718	8,51141	7,5516	6,45505	9,05342	7,43049	4,25475	3,99718
3001	5	54434229	54441815	GC05P054434	GZMA	granzyme A (granzyme 1. cytotoxic T-lymphocyte-associated serine esterase 3)	GO:0001772#immunological synapse && parent = cellular_component|GO:0004263#chymotrypsin activity && parent = molecular_function|GO:0004277#granzyme A activity && parent = molecular_function|GO:0004295#trypsin activity && parent = molecular_function|GO:0005634#nucleus && parent = cellular_component|GO:0006508#proteolysis && parent = biological_process|GO:0006915#apoptosis && parent = biological_pr…	181,5	891,5	873	4102,5	174,5	325	376,5	248,5	264,5	94	485	427	2,63558	8,17538	5,87912	5,90937	3,67692	8,23213	7,33491	7,1227	7,72211	7,63208	9,12462	6,75737	6,94112	3,67692
10769	5	57785569	57791844	GC05M057785	PLK2	polo-like kinase 2 (Drosophila)	GO:0000166#nucleotide binding && parent = molecular_function|GO:0004674#protein serine/threonine kinase activity && parent = molecular_function|GO:0004871#signal transducer activity && parent = molecular_function|GO:0005515#protein binding && parent = molecular_function|GO:0005524#ATP binding && parent = molecular_function|GO:0006468#protein amino acid phosphorylation && parent = biological_proce…	827	160	48	48	147	23	98,5	131	100,5	4555,5	497	95	1,78599	4,81074	7,18056	8,91752	8,91752	7,30281	9,97892	7,88043	7,46906	7,85143	2,34909	5,54538	7,93263	2,34909
23743	5	78401338	78421029	GC05P078401	BHMT2	betaine-homocysteine methyltransferase 2	GO:0008168#methyltransferase activity && parent = molecular_function|GO:0008898#homocysteine S-methyltransferase activity && parent = molecular_function|GO:0016740#transferase activity && parent = molecular_function	90,5	80,5	119	71	256,5	355	112,5	173	103,5	86,5	129,5	3031	2,04071	7,71094	7,87987	7,31597	8,06104	6,20798	5,73912	7,39701	6,77616	7,5173	7,77616	7,19398	2,64521	2,64521
635	5	78443438	78463863	GC05P078443	BHMT	betaine-homocysteine methyltransferase	GO:0006479#protein amino acid methylation && parent = biological_process|GO:0008168#methyltransferase activity && parent = molecular_function|GO:0008270#zinc ion binding && parent = molecular_function|GO:0008898#homocysteine S-methyltransferase activity && parent = molecular_function|GO:0016740#transferase activity && parent = molecular_function|GO:0047150#betaine-homocysteine S-methyltransferase…	241,5	286,5	308	138	563	201,5	189,5	214,5	468,5	342,5	319	3494	2,61864	7,42696	7,18045	7,07605	8,23431	6,20585	7,6882	7,77678	7,598	6,47093	6,92288	7,02543	3,57217	3,57217
9456	5	78705542	78845456	GC05M078705	HOMER1	homer homolog 1 (Drosophila)	GO:0005515#protein binding && parent = molecular_function|GO:0005887#integral to plasma membrane && parent = cellular_component|GO:0007206#metabotropic glutamate receptor|GO:0007268#synaptic transmission && parent = biological_process	896	13	10	9	239,5	108,5	32	85,5	232	210,5	53,5	15,5	2,47108	3,5593	9,66622	10,0447	10,1967	5,46278	6,60511	8,36666	6,9488	5,50868	5,64898	7,62519	9,41246	3,5593
1160	5	80564937	80597972	GC05P080564	CKMT2	creatine kinase. mitochondrial 2 (sarcomeric)	GO:0004111#creatine kinase activity && parent = molecular_function|GO:0005739#mitochondrion && parent = cellular_component|GO:0006091#generation of precursor metabolites and energy && parent = biological_process|GO:0006936#muscle contraction && parent = biological_process	385,5	204,5	397	207	448,5	545	233	15440,5	3841	293	329	556,5	1,74401	7,63525	8,54988	7,59285	8,53236	7,41688	7,13573	8,36166	2,31141	4,31858	8,03109	7,8639	7,1056	2,31141
1462	5	82803338	82912737	GC05P082803	CSPG2	chondroitin sulfate proteoglycan 2 (versican)	GO:0005509#calcium ion binding && parent = molecular_function|GO:0005529#sugar binding && parent = molecular_function|GO:0005540#hyaluronic acid binding && parent = molecular_function|GO:0005578#extracellular matrix (sensu Metazoa) && parent = cellular_component|GO:0007155#cell adhesion && parent = biological_process|GO:0007275#development && parent = biological_process|GO:0008037#cell recognitio…	292,75	229,25	750,5	4634	531,25	2525,75	435,5	258	403,5	6191,5	240,25	213	2,53054	8,36503	8,71777	7,00684	4,38051	7,5053	5,25605	7,79202	8,54732	7,90213	3,96248	8,65016	8,82384	3,96248
5122	5	95751874	95794708	GC05M095751	PCSK1	proprotein convertase subtilisin/kexin type 1	GO:0004285#proprotein convertase 1 activity && parent = molecular_function|GO:0004289#subtilase activity && parent = molecular_function|GO:0005509#calcium ion binding && parent = molecular_function|GO:0006508#proteolysis && parent = biological_process|GO:0007267#cell-cell signaling && parent = biological_process|GO:0008152#metabolism && parent = biological_process|GO:0008233#peptidase activity &&…	632	18	42,5	11	75,5	136	79	21	129	32	23,5	38	2,50026	3,46969	8,60354	7,36408	9,31404	6,53506	5,68601	6,46969	8,38115	5,76224	7,77347	8,21888	7,52554	3,46969
8974	5	131556204	131590834	GC05M131556	P4HA2	procollagen-proline. 2-oxoglutarate 4-dioxygenase (proline 4-hydroxylase). alpha polypeptide II	GO:0004656#procollagen-proline 4-dioxygenase activity && parent = molecular_function|GO:0005489#electron transporter activity && parent = molecular_function|GO:0005506#iron ion binding && parent = molecular_function|GO:0005515#protein binding && parent = molecular_function|GO:0005783#endoplasmic reticulum && parent = cellular_component|GO:0016491#oxidoreductase activity && parent = molecular_func…	470,5	397	497,5	323,5	654,5	1480	1311	1269,5	709	7276,5	1382	670	2,81923	7,94619	8,19125	7,86569	8,48662	7,46999	6,29286	6,46779	6,5142	7,3546	3,99521	6,3917	7,43622	3,99521
3950	5	135310498	135318622	GC05M135310	LECT2	leukocyte cell-derived chemotaxin 2	GO:0001501#skeletal development && parent = biological_process|GO:0004222#metalloendopeptidase activity && parent = molecular_function|GO:0005615#extracellular space && parent = cellular_component|GO:0005737#cytoplasm && parent = cellular_component|GO:0006508#proteolysis && parent = biological_process|GO:0006935#chemotaxis && parent = biological_process|GO:0007600#sensory perception && parent = b…	40,5	125,5	30	49	154,5	174,5	59,5	150	124	43	52	5095	1,1746	8,40875	6,77706	8,84171	8,13389	6,47714	6,30152	7,85378	6,51978	6,7944	8,32234	8,04816	1,43374	1,43374
7045	5	135392578	135427405	GC05P135392	TGFBI	transforming growth factor. beta-induced. 68kDa	GO:0005178#integrin binding && parent = molecular_function|GO:0005515#protein binding && parent = molecular_function|GO:0005578#extracellular matrix (sensu Metazoa) && parent = cellular_component|GO:0005615#extracellular space && parent = cellular_component|GO:0007155#cell adhesion && parent = biological_process|GO:0007162#negative regulation of cell adhesion && parent = biological_process|GO:000…	277	1965	932	4754,5	1136,5	5043,5	5372,5	1709,5	285	63569,5	3459,5	2285,5	1,79534	10,1518	7,32528	8,4014	6,05051	8,11521	5,96538	5,87421	7,52623	10,1108	2,30954	6,50924	7,1073	2,30954
6695	5	136338887	136862917	GC05M136339	SPOCK1	sparc/osteonectin. cwcv and kazal-like domains proteoglycan (testican) 1	GO:0005509#calcium ion binding && parent = molecular_function|GO:0005578#extracellular matrix (sensu Metazoa) && parent = cellular_component|GO:0005615#extracellular space && parent = cellular_component|GO:0006928#cell motility && parent = biological_process|GO:0007155#cell adhesion && parent = biological_process|GO:0007275#development && parent = biological_process|GO:0007399#nervous system deve…	4101	535	364	373,5	633	8302	237,5	235	351	12524,5	411,5	907	2,25995	5,08071	8,01908	8,57468	8,53751	7,77641	4,06323	9,19069	9,20596	8,62715	3,47001	8,39772	7,25751	3,47001
9499	5	137231472	137251440	GC05P137232	MYOT	myotilin	GO:0003779#actin binding && parent = molecular_function|GO:0005515#protein binding && parent = molecular_function|GO:0006936#muscle contraction && parent = biological_process|GO:0007517#muscle development && parent = biological_process|GO:0008307#structural constituent of muscle && parent = molecular_function|GO:0015629#actin cytoskeleton && parent = cellular_component	61,5	75,5	33	88,5	87,5	35	34,5	167,5	4428	100	48	41,5	1,0912	7,49312	7,19723	8,39124	6,96803	6,98442	8,30635	8,32711	6,04761	1,32319	6,79177	7,85067	8,06059	1,32319
10112	5	137543247	137551259	GC05P137542	KIF20A	kinesin family member 20A	GO:0000166#nucleotide binding && parent = molecular_function|GO:0003777#microtubule motor activity && parent = molecular_function|GO:0005215#transporter activity && parent = molecular_function|GO:0005524#ATP binding && parent = molecular_function|GO:0005795#Golgi stack && parent = cellular_component|GO:0005874#microtubule && parent = cellular_component|GO:0005875#microtubule associated complex &&…	22	119,5	880	102,5	40	58	52	25	43,5	476	131	62	2,55178	9,06641	6,62497	3,74448	6,84636	8,20391	7,66786	7,8254	8,88198	8,0829	4,63102	6,49242	7,57164	3,74448
51237	5	138751080	138753669	GC05M138751	PACAP	NULL		27,5	1621	477,5	42,5	71	71	65,5	104,5	479,5	73,5	88,5	80,5	2,37965	9,24328	3,36197	5,12528	8,61524	7,87489	7,87489	7,99121	7,31728	5,11925	7,82496	7,55703	7,69372	3,36197
929	5	139991504	139992956	GC05M139991	CD14	CD14 antigen	GO:0005886#plasma membrane && parent = cellular_component|GO:0006909#phagocytosis && parent = biological_process|GO:0006915#apoptosis && parent = biological_process|GO:0006954#inflammatory response && parent = biological_process|GO:0007166#cell surface receptor linked signal transduction && parent = biological_process|GO:0016019#peptidoglycan receptor activity && parent = molecular_function|GO:00…	271	1346,5	1384	9379	30,5	28,5	210,5	1707,5	140,5	413,5	4727	18109	2,1417	9,26364	6,95079	6,91117	4,15058	12,4151	12,5129	9,62812	6,60812	10,2114	8,65405	5,13908	3,20137	3,20137
6690	5	147184338	147191453	GC05M147184	SPINK1	serine peptidase inhibitor. Kazal type 1	GO:0004867#serine-type endopeptidase inhibitor activity && parent = molecular_function	35,5	75	501,5	68	192	47	61851,5	272	238,5	111,5	53	42,5	0,248619	11,0531	9,974	7,23271	10,1154	8,61785	10,6482	0,286294	8,11535	8,30497	9,40192	10,4749	10,7934	0,286294
2554	5	161206982	161258990	GC05P161206	GABRA1	gamma-aminobutyric acid (GABA) A receptor. alpha 1	GO:0004890#GABA-A receptor activity && parent = molecular_function|GO:0005216#ion channel activity && parent = molecular_function|GO:0005230#extracellular ligand-gated ion channel activity && parent = molecular_function|GO:0005887#integral to plasma membrane && parent = cellular_component|GO:0006811#ion transport && parent = biological_process|GO:0006821#chloride transport && parent = biological_…	1238	52,5	101	33,5	68	73	109	67,5	140	81,5	68,5	121	2,41433	3,21301	7,77256	6,82859	8,42071	7,39934	7,29698	6,71862	7,40999	6,35752	7,13807	7,38877	6,56794	3,21301
5917	5	167846040	167878885	GC05P167846	RARS	arginyl-tRNA synthetase	GO:0000166#nucleotide binding && parent = molecular_function|GO:0004814#arginine-tRNA ligase activity && parent = molecular_function|GO:0005524#ATP binding && parent = molecular_function|GO:0005625#soluble fraction && parent = cellular_component|GO:0005737#cytoplasm && parent = cellular_component|GO:0006412#protein biosynthesis && parent = biological_process|GO:0006420#arginyl-tRNA aminoacylation…	166	375	70,5	556	56,5	563	382,5	67,5	132	1870,5	39,5	89	2,6731	7,39082	6,21511	8,62631	5,64692	8,94568	5,62887	6,18654	8,68904	7,72147	3,89665	9,46208	8,29013	3,89665
1794	5	168996870	169442959	GC05P168996	DOCK2	dedicator of cytokinesis 2	GO:0005515#protein binding && parent = molecular_function|GO:0005525#GTP binding && parent = molecular_function|GO:0005856#cytoskeleton && parent = cellular_component|GO:0016020#membrane && parent = cellular_component|GO:0030036#actin cytoskeleton organization and biogenesis && parent = biological_process|GO:0030676#Rac guanyl-nucleotide exchange factor activity && parent = molecular_function|GO:…	26	1140	745,5	1934,5	28	85	32,5	98	90,5	94	303	193,5	2,45251	9,97199	4,51761	5,13037	3,75468	9,86508	8,26304	9,65006	8,05772	8,17258	8,11784	6,42926	7,07624	3,75468
3937	5	169607666	169657400	GC05M169607	LCP2	lymphocyte cytosolic protein 2 (SH2 domain containing leukocyte protein of 76kDa)	GO:0005515#protein binding && parent = molecular_function|GO:0006955#immune response && parent = biological_process|GO:0007169#transmembrane receptor protein tyrosine kinase signaling pathway && parent = biological_process|GO:0007242#intracellular signaling cascade && parent = biological_process	40,25	782,75	951,5	2900,5	103,5	56,25	98,25	249	170,25	34,75	606,5	107,5	2,42262	9,66654	5,38505	5,10339	3,49537	8,30397	9,18367	8,37907	7,03745	7,58594	9,87851	5,75309	8,24926	3,49537
6793	5	171403226	171547865	GC05M171403	STK10	serine/threonine kinase 10	GO:0000166#nucleotide binding && parent = molecular_function|GO:0004674#protein serine/threonine kinase activity && parent = molecular_function|GO:0005524#ATP binding && parent = molecular_function|GO:0006468#protein amino acid phosphorylation && parent = biological_process|GO:0016740#transferase activity && parent = molecular_function	104,5	860,25	1033,75	5010,75	202,25	246,5	241,5	470,25	134,75	324	810	243,25	2,49625	9,02995	5,98869	5,72363	3,44649	8,07731	7,79186	7,82143	6,86002	8,66316	7,39746	6,07553	7,81101	3,44649
1482	5	172591743	172594868	GC05M172591	NKX2-5	NK2 transcription factor related. locus 5 (Drosophila)	GO:0000122#negative regulation of transcription from RNA polymerase II promoter && parent = biological_process|GO:0003700#transcription factor activity && parent = molecular_function|GO:0005515#protein binding && parent = molecular_function|GO:0005634#nucleus && parent = cellular_component|GO:0005667#transcription factor complex && parent = cellular_component|GO:0007275#development && parent = bi…	105	106,5	664,5	98,5	59,5	252	76	3462	183,5	96,5	90	235	2,03694	7,72917	7,7087	5,06729	7,82136	8,5486	6,46613	8,19549	2,68602	6,92378	7,85096	7,95156	6,5669	2,68602
8614	5	172674331	172689112	GC05M172674	STC2	stanniocalcin 2	GO:0005179#hormone activity && parent = molecular_function|GO:0005576#extracellular region && parent = cellular_component|GO:0007166#cell surface receptor linked signal transduction && parent = biological_process|GO:0007267#cell-cell signaling && parent = biological_process|GO:0007584#response to nutrient && parent = biological_process	197,5	197,25	459	203,5	273,5	431,75	451,75	265,75	379,5	3493	371,25	384	2,72476	7,89423	7,89605	6,67759	7,85105	7,42454	6,76588	6,70056	7,46601	6,95198	3,74969	6,98369	6,93497	3,74969
51617	5	173405329	173468787	GC05P173405	HMP19	NULL	GO:0005773#vacuole && parent = cellular_component|GO:0005795#Golgi stack && parent = cellular_component|GO:0007212#dopamine receptor signaling pathway && parent = biological_process|GO:0016020#membrane && parent = cellular_component|GO:0016021#integral to membrane && parent = cellular_component|GO:0050780#dopamine receptor binding && parent = molecular_function	2906	36	122	27,5	83	106	109,5	86	56,5	60	168	162	1,67697	2,10971	8,4446	6,68379	8,83317	7,23949	6,88661	6,83974	7,18826	7,79435	7,70764	6,22221	6,27468	2,10971
6620	5	175979816	175990163	GC05M175979	SNCB	synuclein. beta	GO:0004859#phospholipase inhibitor activity && parent = molecular_function|GO:0005737#cytoplasm && parent = cellular_component	3404,5	52,5	99	178,5	61,5	114	39,5	257,5	134,5	49	231	213,5	1,82661	2,33268	8,35166	7,43655	6,58613	8,12339	7,23302	8,76213	6,05748	6,99445	8,4512	6,21416	6,32782	2,33268
3101	5	176240476	176258921	GC05M176240	HK3	hexokinase 3 (white cell)	GO:0000166#nucleotide binding && parent = molecular_function|GO:0004396#hexokinase activity && parent = molecular_function|GO:0005524#ATP binding && parent = molecular_function|GO:0006096#glycolysis && parent = biological_process|GO:0016020#membrane && parent = cellular_component|GO:0016301#kinase activity && parent = molecular_function|GO:0016740#transferase activity && parent = molecular_functi…	24	69,5	1170,5	1996,5	40	49	53,5	117,5	113	50,5	433	82,5	2,19403	9,64507	8,11109	4,03712	3,26678	8,9081	8,61532	8,48857	7,35352	7,40985	8,57182	5,47181	7,86371	3,26678
2161	5	176761746	176769183	GC05M176761	F12	coagulation factor XII (Hageman factor)	GO:0003805#coagulation factor XIa activity && parent = molecular_function|GO:0003806#coagulation factor XIIa activity && parent = molecular_function|GO:0004263#chymotrypsin activity && parent = molecular_function|GO:0004295#trypsin activity && parent = molecular_function|GO:0005576#extracellular region && parent = cellular_component|GO:0005615#extracellular space && parent = cellular_component|GO…	302,5	271	131,5	133,5	106,5	137	325	73	289,5	214,5	43	25167	0,625343	7,11555	7,27419	8,31742	8,29565	8,62163	8,25831	7,01205	9,16652	7,17892	7,61151	9,93008	0,737098	0,737098
4056	5	179153591	179156118	GC05P179153	LTC4S	leukotriene C4 synthase	GO:0004364#glutathione transferase activity && parent = molecular_function|GO:0004464#leukotriene-C4 synthase activity && parent = molecular_function|GO:0005624#membrane fraction && parent = cellular_component|GO:0005792#microsome && parent = cellular_component|GO:0008047#enzyme activator activity && parent = molecular_function|GO:0016020#membrane && parent = cellular_component|GO:0016021#integra…	89	53,5	98	16,5	39,5	44	51	137	52,5	38,5	880,5	443,5	2,52439	6,9731	7,70736	6,83412	9,40444	8,14505	7,9894	7,77641	6,3508	7,73458	8,18204	3,66665	4,65604	3,66665
9945	5	179660305	179712921	GC05M179660	GFPT2	glutamine-fructose-6-phosphate transaminase 2	GO:0004360#glutamine-fructose-6-phosphate transaminase (isomerizing) activity && parent = molecular_function|GO:0005529#sugar binding && parent = molecular_function|GO:0005737#cytoplasm && parent = cellular_component|GO:0005975#carbohydrate metabolism && parent = biological_process|GO:0006002#fructose 6-phosphate metabolism && parent = biological_process|GO:0006112#energy reserve metabolism && pa…	492	416	413,5	217	552,5	910	434	369	565,5	5086	478	474,5	2,72964	7,13253	7,37461	7,38331	8,3135	6,96522	6,24533	7,3135	7,54757	6,93167	3,76273	7,17418	7,18479	3,76273
3133	6	1704132	30569064	GC06P030565	HLA-E	major histocompatibility complex. class I. E	GO:0016020#membrane && parent = cellular_component|GO:0016021#integral to membrane && parent = cellular_component|GO:0019882#antigen presentation && parent = biological_process|GO:0019883#antigen presentation|GO:0019885#antigen processing|GO:0030106#MHC class I receptor activity && parent = molecular_function|GO:0042612#MHC class I protein complex && parent = cellular_component	729,5	4280	2389,5	21973	1813	1191	813,5	2094,5	177,5	1049,5	9432	1876	2,54065	8,57519	6,02255	6,86346	3,66251	7,26179	7,86799	8,41795	7,05356	10,6143	8,05046	4,8826	7,21251	3,66251
8870	6	1957852	30820303	GC06M030818	IER3	immediate early response 3	GO:0005554#molecular function unknown && parent = molecular_function|GO:0006915#apoptosis && parent = biological_process|GO:0006916#anti-apoptosis && parent = biological_process|GO:0008372#cellular component unknown && parent = cellular_component|GO:0009653#morphogenesis && parent = biological_process|GO:0016020#membrane && parent = cellular_component|GO:0016021#integral to membrane && parent = c…	472,5	1373,5	1288	2224,5	774	470	2622,5	1913,5	714	15730	3039	672,5	2,58811	8,63754	7,09807	7,19079	6,40245	7,92552	8,6452	6,16499	6,61971	8,04193	3,58048	5,95233	8,12832	3,58048
4050	6	2795924	31658181	GC06M031656	LTB	lymphotoxin beta (TNF superfamily. member 3)	GO:0000004#biological process unknown && parent = biological_process|GO:0005164#tumor necrosis factor receptor binding && parent = molecular_function|GO:0005615#extracellular space && parent = cellular_component|GO:0006955#immune response && parent = biological_process|GO:0007165#signal transduction && parent = biological_process|GO:0007267#cell-cell signaling && parent = biological_process|GO:00…	54	4152,5	540	6016	198,5	195,5	195	1165	249	87,5	273	279	2,2201	10,1757	3,91082	6,85377	3,376	8,29759	8,31956	8,32326	5,74447	7,97058	9,47937	7,83783	7,80647	3,376
7940	6	2801557	31664665	GC06P031661	LST1	leukocyte specific transcript 1	GO:0000902#cellular morphogenesis && parent = biological_process|GO:0005515#protein binding && parent = molecular_function|GO:0005554#molecular function unknown && parent = molecular_function|GO:0005794#Golgi apparatus && parent = cellular_component|GO:0006955#immune response && parent = biological_process|GO:0008360#regulation of cell shape && parent = biological_process|GO:0008372#cellular comp…	152,25	1049,25	2536	12452,8	123,25	122,25	58,25	1789	213,5	105,5	1033,75	447,75	1,95764	9,00106	6,21622	4,94302	2,64718	9,30591	9,31767	10,3872	5,44642	8,51327	9,53026	6,23769	7,44481	2,64718
199	6	2830620	31692775	GC06P031690	AIF1	allograft inflammatory factor 1	GO:0000004#biological process unknown && parent = biological_process|GO:0005509#calcium ion binding && parent = molecular_function|GO:0005554#molecular function unknown && parent = molecular_function|GO:0005634#nucleus && parent = cellular_component|GO:0006950#response to stress && parent = biological_process|GO:0006954#inflammatory response && parent = biological_process|GO:0007050#cell cycle ar…	98	239	660	11229,5	100,5	90	92,5	113	172	46	245	103	1,05452	8,1268	6,84064	5,37519	1,2865	8,09046	8,24965	8,21013	7,92133	7,31524	9,21795	6,80487	8,05501	1,2865
55937	6	2871254	31733965	GC06P031731	APOM	apolipoprotein M	GO:0005319#lipid transporter activity && parent = molecular_function|GO:0005488#binding && parent = molecular_function|GO:0005887#integral to plasma membrane && parent = cellular_component|GO:0006091#generation of precursor metabolites and energy && parent = biological_process|GO:0006643#membrane lipid metabolism && parent = biological_process|GO:0006869#lipid transport && parent = biological_pro…	445	514,25	894,5	561,5	720	655,5	399	793,5	633,5	518,75	632,5	8160,5	2,54487	7,61299	7,40433	6,60571	7,27751	6,9188	7,0542	7,77041	6,77857	7,10345	7,39176	7,10573	3,41621	3,41621
7280	6	3098902	3102782	GC06M003101	TUBB2A	tubulin. beta 2A	GO:0000166#nucleotide binding && parent = molecular_function|GO:0003924#GTPase activity && parent = molecular_function|GO:0005198#structural molecule activity && parent = molecular_function|GO:0005200#structural constituent of cytoskeleton && parent = molecular_function|GO:0005525#GTP binding && parent = molecular_function|GO:0005737#cytoplasm && parent = cellular_component|GO:0005856#cytoskeleto…	15733	154	902,5	146	646	1686	554	531,5	169	2371,5	908	1655	2,11267	2,80691	9,48163	6,93064	9,5586	7,41303	6,02903	7,63468	7,69449	9,34754	5,53684	6,92187	6,0558	2,80691
63940	6	3373508	32271278	GC06M032266	GPSM3	G-protein signalling modulator 3 (AGS3-like. C. elegans)	GO:0005096#GTPase activator activity && parent = molecular_function|GO:0005554#molecular function unknown && parent = molecular_function|GO:0006955#immune response && parent = biological_process|GO:0007165#signal transduction && parent = biological_process|GO:0008372#cellular component unknown && parent = cellular_component	427,25	1980,25	2550	8151,25	441,5	434,75	411,5	954,5	150	634,75	923,25	602,5	2,63998	8,00936	5,79683	5,43201	3,75549	7,96203	7,98425	8,06355	6,84969	9,51948	7,43825	6,89772	7,51348	3,75549
5696	6	3994551	32920690	GC06M032916	PSMB8	proteasome (prosome. macropain) subunit. beta type. 8 (large multifunctional peptidase 7)	GO:0004298#threonine endopeptidase activity && parent = molecular_function|GO:0005515#protein binding && parent = molecular_function|GO:0005829#cytosol && parent = cellular_component|GO:0005839#proteasome core complex (sensu Eukaryota) && parent = cellular_component|GO:0006508#proteolysis && parent = biological_process|GO:0006511#ubiquitin-dependent protein catabolism && parent = biological_proce…	37,5	855,5	280	3422,5	81	42	315	207,5	64,5	39,5	917,5	841,5	2,41388	9,97948	5,46767	7,07901	3,46746	8,86845	9,81598	6,90909	7,51133	9,19707	9,90451	5,36673	5,49148	3,46746
51299	6	5943233	5952632	GC06M005943	NRN1	neuritin 1		5566	865	534	181	768,5	956	283	714,5	483,5	315,5	736,5	514	2,7688	3,86717	6,55304	7,2489	8,80975	6,7237	6,40873	8,16494	6,82881	7,39223	8,0081	6,78506	7,30397	3,86717
1832	6	7486868	7531945	GC06P007486	DSP	desmoplakin	GO:0005200#structural constituent of cytoskeleton && parent = molecular_function|GO:0005856#cytoskeleton && parent = cellular_component|GO:0005882#intermediate filament && parent = cellular_component|GO:0005913#cell-cell adherens junction && parent = cellular_component|GO:0008544#epidermis development && parent = biological_process	239	608	378	309,5	11434,5	792	3269	1616,5	353	620	792,5	1452,5	2,42852	8,94395	7,59689	8,28258	8,57103	3,36372	7,21547	5,17019	6,18616	8,3813	7,5687	7,21455	6,3405	3,36372
1906	6	12398551	12405070	GC06P012398	EDN1	endothelin 1	GO:0005179#hormone activity && parent = molecular_function|GO:0005615#extracellular space && parent = cellular_component|GO:0005625#soluble fraction && parent = cellular_component|GO:0007165#signal transduction && parent = biological_process|GO:0007267#cell-cell signaling && parent = biological_process|GO:0008217#blood pressure regulation && parent = biological_process|GO:0008284#positive regulat…	118	194	225	67,5	261	232	383,5	291	367	1124	3932,5	110,5	2,39505	8,34727	7,63	7,41613	9,1531	7,20201	7,37193	6,64683	7,04504	6,71028	5,09549	3,28868	8,44201	3,28868
51567	6	24758184	24775094	GC06M024758	TTRAP	TRAF and TNF receptor associated protein	GO:0003714#transcription corepressor activity && parent = molecular_function|GO:0005634#nucleus && parent = cellular_component|GO:0007166#cell surface receptor linked signal transduction && parent = biological_process	670	731,5	287	3789	309,5	538	690	118	45	608	305	55	2,66771	6,27156	6,14487	7,49467	3,77198	7,38579	6,58812	6,22913	8,77694	10,1677	6,41165	7,40692	9,87822	3,77198
9750	6	24912491	25019174	GC06M024912	C6orf32	chromosome 6 open reading frame 32	GO:0005488#binding && parent = molecular_function	230,5	894,75	983,25	7075,5	421,5	204,75	141	287,5	342,5	164,5	309	246,75	2,13326	7,74887	5,79215	5,65608	2,80887	6,8781	7,91977	8,45794	7,43007	7,17753	8,23555	7,32603	7,65058	2,80887
10246	6	26020968	26038818	GC06M026020	SLC17A2	solute carrier family 17 (sodium phosphate). member 2	GO:0005215#transporter activity && parent = molecular_function|GO:0005436#sodium:phosphate symporter activity && parent = molecular_function|GO:0005624#membrane fraction && parent = cellular_component|GO:0005887#integral to plasma membrane && parent = cellular_component|GO:0006796#phosphate metabolism && parent = biological_process|GO:0006810#transport && parent = biological_process|GO:0006811#io…	24,5	45,5	25,5	16,5	56	79	30	42	75,5	35	101	1016	2,04778	8,02787	7,13478	7,97015	8,59818	6,83522	6,33879	7,73568	7,25026	6,40417	7,51329	5,98436	2,65389	2,65389
8334	6	26232351	26232896	GC06P026232	HIST1H2AC	histone 1. H2ac	GO:0000786#nucleosome && parent = cellular_component|GO:0003677#DNA binding && parent = molecular_function|GO:0005634#nucleus && parent = cellular_component|GO:0005694#chromosome && parent = cellular_component|GO:0006334#nucleosome assembly && parent = biological_process|GO:0007001#chromosome organization and biogenesis (sensu Eukaryota) && parent = biological_process	587,5	725	1536,5	9961,5	418,5	1000,5	470	235,5	352,5	443,5	461,5	417,5	2,27307	7,09439	6,791	5,7074	3,01069	7,58375	6,32633	7,41632	8,41325	7,83135	7,50004	7,44265	7,5872	3,01069
3117	6	32713160	32719406	GC06P032649	HLA-DQA1	major histocompatibility complex. class II. DQ alpha 1	GO:0005887#integral to plasma membrane && parent = cellular_component|GO:0006955#immune response && parent = biological_process|GO:0016020#membrane && parent = cellular_component|GO:0016021#integral to membrane && parent = cellular_component|GO:0019884#antigen presentation|GO:0019886#antigen processing|GO:0045012#MHC class II receptor activity && parent = molecular_function	46	1880,5	226,5	329	237	221	280	67,5	292,5	70	229,5	393	2,81091	9,34821	3,99487	7,0484	6,50983	6,98303	7,08387	6,74249	8,79495	6,67948	8,74249	7,02942	6,25338	3,99487
2289	6	35649345	35764692	GC06M035649	FKBP5	FK506 binding protein 5	GO:0003755#peptidyl-prolyl cis-trans isomerase activity && parent = molecular_function|GO:0005488#binding && parent = molecular_function|GO:0005528#FK506 binding && parent = molecular_function|GO:0005634#nucleus && parent = cellular_component|GO:0006457#protein folding && parent = biological_process|GO:0016853#isomerase activity && parent = molecular_function|GO:0051082#unfolded protein binding &…	13,5	37	32,5	33	17,5	898,5	53	28,5	297	10,5	42,5	26,5	1,99566	8,78187	7,32731	7,51439	7,49237	8,40748	2,72539	6,80884	7,70387	4,32244	9,14444	7,12737	7,80884	2,72539
1208	6	35870737	35873080	GC06M035870	CLPS	colipase. pancreatic	GO:0005576#extracellular region && parent = cellular_component|GO:0005625#soluble fraction && parent = cellular_component|GO:0007586#digestion && parent = biological_process|GO:0008047#enzyme activator activity && parent = molecular_function|GO:0016042#lipid catabolism && parent = biological_process	142	218	1190,5	273,5	556,5	560,5	114008	416,5	159,5	186	244,5	511	0,349827	10,0542	9,43577	6,9866	9,10855	8,08371	8,07338	0,40517	8,50178	9,88654	9,66479	9,27026	8,20677	0,40517
222642	6	41118270	41120052	GC06P041118	BZRPL1	benzodiazapine receptor (peripheral)-like 1	GO:0016021#integral to membrane && parent = cellular_component	84	183	1962,5	357	154	158	281,5	212,5	292,5	205	147,5	236	2,81669	8,48557	7,36219	3,93941	6,39811	7,6111	7,57411	6,7409	7,14657	6,6856	7,19841	7,67332	6,99525	3,93941
54210	6	41351689	41362435	GC06M041351	TREM1	triggering receptor expressed on myeloid cells 1	GO:0004872#receptor activity && parent = molecular_function|GO:0005886#plasma membrane && parent = cellular_component|GO:0006959#humoral immune response && parent = biological_process|GO:0007242#intracellular signaling cascade && parent = biological_process|GO:0016021#integral to membrane && parent = cellular_component	130	304,5	1050	6493	59	162	243	140,5	83	143	1164	388	2,0063	8,32267	7,09474	5,30887	2,68037	9,4624	8,00519	7,42023	8,21061	8,97	8,18517	5,16016	6,74513	2,68037
5225	6	41812427	41823099	GC06M041813	PGC	progastricsin (pepsinogen C)	GO:0004194#pepsin A activity && parent = molecular_function|GO:0005615#extracellular space && parent = cellular_component|GO:0006508#proteolysis && parent = biological_process|GO:0007586#digestion && parent = biological_process|GO:0008233#peptidase activity && parent = molecular_function	558	451	796	677,5	429	523,5	1208	993,5	975	533	10134	1070	2,50148	7,54073	7,84787	7,02823	7,26078	7,92002	7,63281	6,42645	6,70848	6,7356	7,60686	3,35794	6,60146	3,35794
10695	6	43004902	43014978	GC06P043003	TNRC5	trinucleotide repeat containing 5		210	285	413,5	3165,5	28	43	76	316,5	70,5	63,5	559,5	210	2,23521	6,93062	6,49005	5,95313	3,01665	9,83751	9,2186	8,39694	6,33881	8,50532	8,65618	5,51687	6,93062	3,01665
27232	6	43036477	43039595	GC06P043037	GNMT	glycine N-methyltransferase	GO:0005542#folic acid binding && parent = molecular_function|GO:0006464#protein modification && parent = biological_process|GO:0016740#transferase activity && parent = molecular_function|GO:0017174#glycine N-methyltransferase activity && parent = molecular_function	25	178,5	47,5	60	58,5	51,5	1317,5	73,5	207	101,5	34	9565,5	1,08078	9,95361	7,11768	9,02761	8,69057	8,7271	8,91096	4,23388	8,39779	6,90398	7,93213	9,51	1,37384	1,37384
4224	6	46869085	46915473	GC06P046869	MEP1A	meprin A. alpha (PABA peptide hydrolase)	GO:0004238#meprin A activity && parent = molecular_function|GO:0005615#extracellular space && parent = cellular_component|GO:0005625#soluble fraction && parent = cellular_component|GO:0005887#integral to plasma membrane && parent = cellular_component|GO:0005902#microvillus && parent = cellular_component|GO:0006508#proteolysis && parent = biological_process|GO:0007586#digestion && parent = biologi…	33	48,5	61,5	27	50,5	34,5	970	45,5	99	17	57	45,5	2,09315	7,58888	7,03336	6,69076	7,87839	6,97506	7,52475	2,71143	7,12548	6,00392	8,54581	6,80039	7,12548	2,71143
10321	6	49803055	49813070	GC06M049805	CRISP3	cysteine-rich secretory protein 3	GO:0005554#molecular function unknown && parent = molecular_function|GO:0005578#extracellular matrix (sensu Metazoa) && parent = cellular_component|GO:0006952#defense response && parent = biological_process|GO:0007283#spermatogenesis && parent = biological_process|GO:0009566#fertilization && parent = biological_process|GO:0016337#cell-cell adhesion && parent = biological_process|GO:0042581#specif…	7	36,5	354	63,5	11	16	136,5	79,5	23,5	5,5	9,5	17	2,48545	9,247	6,86453	3,58675	6,06567	8,59492	8,05436	4,9616	5,74147	7,49977	9,59492	8,80643	7,96689	3,58675
79627	6	72055197	72068692	GC06P072055	OGFRL1	opioid growth factor receptor-like 1	GO:0004872#receptor activity && parent = molecular_function|GO:0016020#membrane && parent = cellular_component	86	103	294	1654	187,5	167	141	153	117	397,5	189,5	150	2,80181	8,20507	7,94483	6,43166	3,93959	7,08059	7,24763	7,49178	7,37394	7,76097	5,99652	7,06528	7,40251	3,93959
4646	6	76515702	76682664	GC06P076515	MYO6	myosin VI	GO:0000004#biological process unknown && parent = biological_process|GO:0000146#microfilament motor activity && parent = molecular_function|GO:0000166#nucleotide binding && parent = molecular_function|GO:0003774#motor activity && parent = molecular_function|GO:0003779#actin binding && parent = molecular_function|GO:0005516#calmodulin binding && parent = molecular_function|GO:0005524#ATP binding &…	36,5	89,5	31,5	21	70,5	47	650	42	71,5	44,5	21,5	24	2,42235	7,39932	6,10533	7,61186	8,19683	6,44959	7,03455	3,24485	7,19683	6,42927	7,11341	8,16288	8,00418	3,24485
7162	6	83130257	83133333	GC06P083130	TPBG	trophoblast glycoprotein	GO:0005887#integral to plasma membrane && parent = cellular_component|GO:0006928#cell motility && parent = biological_process|GO:0007155#cell adhesion && parent = biological_process|GO:0016020#membrane && parent = cellular_component	844	635	251	377	667	1846	603	275	77,5	5981,5	605,5	218,5	2,59067	6,46541	6,8759	8,21497	7,62809	6,80497	5,33632	6,9505	8,08322	9,91039	3,64022	6,94453	8,41502	3,64022
5238	6	83935348	83959654	GC06M083935	PGM3	phosphoglucomutase 3	GO:0000287#magnesium ion binding && parent = molecular_function|GO:0004610#phosphoacetylglucosamine mutase activity && parent = molecular_function|GO:0005975#carbohydrate metabolism && parent = biological_process|GO:0006041#glucosamine metabolism && parent = biological_process|GO:0008372#cellular component unknown && parent = cellular_component|GO:0016853#isomerase activity && parent = molecular_…	13,5	62,5	25,5	26	40	175,5	143,5	26	104,5	1125	35	35	2,10415	9,17263	6,96174	8,2551	8,22708	7,60559	5,47219	5,76261	8,22708	6,22016	2,79181	7,79824	7,79824	2,79181
9892	6	84319331	84475831	GC06M084319	SNAP91	synaptosomal-associated protein. 91kDa homolog (mouse)	GO:0005543#phospholipid binding && parent = molecular_function|GO:0005905#coated pit && parent = cellular_component	3387	119	124,5	46,5	207	125	72,5	77,5	351	23	30	107,5	1,69754	2,16111	6,99208	6,9269	8,34774	6,19341	6,92112	7,70699	7,61078	5,43157	9,36334	8,98001	7,13871	2,16111
4907	6	86216527	86262215	GC06P086216	NT5E	5'-nucleotidase. ecto (CD73)	GO:0000166#nucleotide binding && parent = molecular_function|GO:0005624#membrane fraction && parent = cellular_component|GO:0006259#DNA metabolism && parent = biological_process|GO:0008253#5'-nucleotidase activity && parent = molecular_function|GO:0008270#zinc ion binding && parent = molecular_function|GO:0009166#nucleotide catabolism && parent = biological_process|GO:0016020#membrane && parent =…	155,5	201	78,5	53,5	131,5	331,5	143	97,5	167,5	1592	181,5	170,5	2,71821	7,12722	6,75694	8,11337	8,66652	7,36907	6,03512	7,24812	7,80066	7,01997	3,77136	6,90416	6,99436	3,77136
8936	6	110527714	110607900	GC06M110527	WASF1	WAS protein family. member 1	GO:0003779#actin binding && parent = molecular_function|GO:0006461#protein complex assembly && parent = biological_process|GO:0006928#cell motility && parent = biological_process|GO:0015629#actin cytoskeleton && parent = cellular_component|GO:0030041#actin filament polymerization && parent = biological_process	3325,5	97,5	293	111,5	318	297	78	62,5	365,5	388,5	219,5	97	2,30183	3,0674	8,15943	6,572	7,96586	6,45387	6,55244	8,48135	8,80097	6,25303	6,16499	6,98868	8,16684	3,0674
2697	6	121798486	121812571	GC06P121798	GJA1	gap junction protein. alpha 1. 43kDa (connexin 43)	GO:0004871#signal transducer activity && parent = molecular_function|GO:0005515#protein binding && parent = molecular_function|GO:0005887#integral to plasma membrane && parent = cellular_component|GO:0005922#connexon complex && parent = cellular_component|GO:0006810#transport && parent = biological_process|GO:0006936#muscle contraction && parent = biological_process|GO:0007267#cell-cell signaling…	3015,5	806,5	121,5	88,5	1849	1230,5	318,5	507,5	308	12379	599,5	230	2,17007	5,00084	6,9035	9,63421	10,0914	5,7065	6,294	8,24388	7,57176	8,29224	2,96342	7,33141	8,71354	2,96342
1490	6	132311017	132314147	GC06M132311	CTGF	connective tissue growth factor	GO:0001558#regulation of cell growth && parent = biological_process|GO:0005515#protein binding && parent = molecular_function|GO:0005520#insulin-like growth factor binding && parent = molecular_function|GO:0005578#extracellular matrix (sensu Metazoa) && parent = cellular_component|GO:0005615#extracellular space && parent = cellular_component|GO:0005625#soluble fraction && parent = cellular_compon…	399	1072	193,5	49,5	1078,5	2285,5	792	650	65,5	25712,5	4269,5	335,5	1,69159	8,22279	6,79695	9,26685	11,2337	6,78823	5,70474	7,23368	7,51874	10,8296	2,21285	4,80318	8,47287	2,21285
8876	6	133044424	133076881	GC06M133044	VNN1	vanin 1	GO:0006807#nitrogen compound metabolism && parent = biological_process|GO:0006928#cell motility && parent = biological_process|GO:0016020#membrane && parent = cellular_component|GO:0016810#hydrolase activity|GO:0016811#hydrolase activity	7,5	96	118	757	70,5	95	31,5	27	50	43	18	17,5	2,33085	9,80225	6,12418	5,8265	3,14499	6,56959	6,13928	7,73186	7,95425	7,06528	7,28288	8,53922	8,57986	3,14499
8875	6	133106702	133120726	GC06M133106	VNN2	vanin 2	GO:0006807#nitrogen compound metabolism && parent = biological_process|GO:0006928#cell motility && parent = biological_process|GO:0016020#membrane && parent = cellular_component|GO:0016810#hydrolase activity|GO:0016811#hydrolase activity	18	210	1063	11678,5	34,5	20,5	35	52	63	21	16	68	0,754748	10,2817	6,73742	4,39773	0,940093	9,34314	10,0941	9,32238	8,75122	8,47438	10,0593	10,4517	8,3642	0,940093
6943	6	134251969	134258368	GC06P134251	TCF21	transcription factor 21	GO:0003677#DNA binding && parent = molecular_function|GO:0003702#RNA polymerase II transcription factor activity && parent = molecular_function|GO:0005634#nucleus && parent = cellular_component|GO:0006355#regulation of transcription|GO:0007498#mesoderm development && parent = biological_process	37,5	59	101	20	53,5	81,5	71	771,5	271	579,5	3588	246,5	2,01113	9,30391	8,65009	7,87452	10,2108	8,79126	8,184	8,38298	4,94121	6,45058	5,35406	2,72377	6,58729	2,72377
64577	6	135280221	135312937	GC06M135280	ALDH8A1	aldehyde dehydrogenase 8 family. member A1	GO:0001758#retinal dehydrogenase activity && parent = molecular_function|GO:0005622#intracellular && parent = cellular_component|GO:0008152#metabolism && parent = biological_process|GO:0016491#oxidoreductase activity && parent = molecular_function|GO:0042573#retinoic acid metabolism && parent = biological_process|GO:0042574#retinal metabolism && parent = biological_process	65,5	83,5	58	80,5	36	112	56	134	328	113,5	78	2292	1,97423	7,68774	7,33746	7,86318	7,39024	8,55124	6,91381	7,91381	6,65507	5,36361	6,89461	7,43576	2,55877	2,55877
8676	6	144513361	144551194	GC06P144513	STX11	syntaxin 11	GO:0005484#SNAP receptor activity && parent = molecular_function|GO:0005515#protein binding && parent = molecular_function|GO:0005795#Golgi stack && parent = cellular_component|GO:0006886#intracellular protein transport && parent = biological_process|GO:0006944#membrane fusion && parent = biological_process|GO:0008565#protein transporter activity && parent = molecular_function|GO:0016020#membrane…	17,5	16,5	138,5	608,5	35,5	16,5	18,5	78,5	36	20,5	191,5	18	2,38438	8,4791	8,56398	5,49464	3,35927	7,45863	8,56398	8,39893	6,31376	7,43845	8,25083	5,02718	8,43845	3,35927
6580	6	160462852	160499738	GC06P160513	SLC22A1	solute carrier family 22 (organic cation transporter). member 1	GO:0000166#nucleotide binding && parent = molecular_function|GO:0005524#ATP binding && parent = molecular_function|GO:0005624#membrane fraction && parent = cellular_component|GO:0005887#integral to plasma membrane && parent = cellular_component|GO:0006811#ion transport && parent = biological_process|GO:0006814#sodium ion transport && parent = biological_process|GO:0015075#ion transporter activity…	74,5	50	64	185	69,5	190	74,5	122	336	104,5	20	16944	0,589575	8,52475	9,10006	8,74392	7,21254	8,62498	7,17406	8,52475	7,81318	6,3516	8,03656	10,422	0,695432	0,695432
7058	6	169357800	169396062	GC06M169433	THBS2	thrombospondin 2	GO:0005198#structural molecule activity && parent = molecular_function|GO:0005509#calcium ion binding && parent = molecular_function|GO:0005515#protein binding && parent = molecular_function|GO:0005576#extracellular region && parent = cellular_component|GO:0005578#extracellular matrix (sensu Metazoa) && parent = cellular_component|GO:0007155#cell adhesion && parent = biological_process|GO:0008201…	964,5	618	569,5	276,5	1639,5	2496	1064	481,5	559,5	13109	698,5	157,5	2,2908	6,84336	7,48554	7,60345	8,64587	6,07796	5,4716	6,70172	7,84561	7,62901	3,07873	7,30889	9,45779	3,07873
10551	7	16797960	16811133	GC07M016605	AGR2	anterior gradient 2 homolog (Xenopus laevis)		37,5	21	28,5	64	46	27,5	1950	37	112	50,5	666	33	1,77036	8,12697	8,96347	8,5229	7,35579	7,83223	8,57443	2,42653	8,14634	6,54843	7,69758	3,97641	8,31139	2,42653
3569	7	22733344	22738141	GC07P022540	IL6	interleukin 6 (interferon. beta 2)	GO:0001781#neutrophil apoptosis && parent = biological_process|GO:0005125#cytokine activity && parent = molecular_function|GO:0005138#interleukin-6 receptor binding && parent = molecular_function|GO:0005615#extracellular space && parent = cellular_compone	252	766,5	313	303,5	362	498,5	329	246	321,5	23174,5	724,5	437,5	1,19409	7,9759	6,37103	7,66316	7,70762	7,45333	6,99173	7,59123	8,01066	7,6245	1,45292	6,45233	7,18004	1,45292
29887	7	26298039	26380462	GC07P026104	SNX10	sorting nexin 10	GO:0005515#protein binding && parent = molecular_function|GO:0007242#intracellular signaling cascade && parent = biological_process|GO:0015031#protein transport && parent = biological_process|GO:0035091#phosphoinositide binding && parent = molecular_function	1312,5	518,5	129,5	4558,5	29	94	43	76	38	23	49	223,5	1,74545	4,17983	5,51974	7,52113	2,38359	9,67995	7,98335	9,11167	8,29001	9,29001	10,0144	8,92323	6,7338	2,38359
54504	7	29001773	29152678	GC07M028808	CPVL	carboxypeptidase. vitellogenic-like	GO:0004185#serine carboxypeptidase activity && parent = molecular_function|GO:0006508#proteolysis && parent = biological_process|GO:0008233#peptidase activity && parent = molecular_function	64	782	719	3045,5	157,5	172,5	133,5	611,5	81,5	20,5	360	121,5	2,48381	9,09783	5,4868	5,60798	3,52536	7,79862	7,66738	8,03713	5,84162	8,7491	10,7403	6,60597	8,17302	3,52536
313	7	36519134	36730550	GC07M036325	AOAH	acyloxyacyl hydrolase (neutrophil)	GO:0004465#lipoprotein lipase activity && parent = molecular_function|GO:0006629#lipid metabolism && parent = biological_process|GO:0006954#inflammatory response && parent = biological_process|GO:0016788#hydrolase activity|GO:0050528#acyloxyacyl hydrolase activity && parent = molecular_function	36	94,5	135	1500,5	143	66,5	258,5	90,5	170,5	83,5	30	101,5	2,43694	8,67109	7,27878	6,7642	3,28979	6,68115	7,78574	5,827	7,34117	6,42739	7,45731	8,93413	7,17568	3,28979
5224	7	44068851	44071688	GC07M043875	PGAM2	phosphoglycerate mutase 2 (muscle)	GO:0004083#bisphosphoglycerate phosphatase activity && parent = molecular_function|GO:0004619#phosphoglycerate mutase activity && parent = molecular_function|GO:0006096#glycolysis && parent = biological_process|GO:0006941#striated muscle contraction && parent = biological_process|GO:0008152#metabolism && parent = biological_process|GO:0016787#hydrolase activity && parent = molecular_function|GO:0…	36,5	32,5	55	26	111	36	32	7423	3784	45,5	25,5	153,5	1,29459	9,62643	9,79389	9,03489	10,1158	8,02184	9,64633	9,81625	1,95847	2,93056	9,30846	10,1438	7,55416	1,95847
58498	7	44144989	44147441	GC07M043951	MYL7	myosin. light polypeptide 7. regulatory	GO:0000146#microfilament motor activity && parent = molecular_function|GO:0005509#calcium ion binding && parent = molecular_function|GO:0006939#smooth muscle contraction && parent = biological_process|GO:0007517#muscle development && parent = biological_process|GO:0016459#myosin && parent = cellular_component|GO:0030048#actin filament-based movement && parent = biological_process|GO:0042623#ATPas…	45,5	62,5	97,5	60	44	81	178	33240	129	149	55	96	0,286434	9,84193	9,38394	8,74239	9,44283	9,89029	9,00987	7,87399	0,329091	8,3385	8,13056	9,56836	8,76476	0,329091
10652	7	44207102	44220417	GC07P044013	YKT6	NULL	GO:0005783#endoplasmic reticulum && parent = cellular_component|GO:0005887#integral to plasma membrane && parent = cellular_component|GO:0006903#vesicle targeting && parent = biological_process|GO:0006904#vesicle docking during exocytosis && parent = biological_process	65	92	75	116,5	36	58,5	60,5	107	119,5	1468,5	86	65,5	2,22452	7,40059	6,8994	7,19414	6,55878	8,25304	7,5526	7,5041	6,68149	6,5221	2,90283	6,9967	7,38954	2,90283
816	7	44225421	44331749	GC07M044032	CAMK2B	calcium/calmodulin-dependent protein kinase (CaM kinase) II beta	GO:0000166#nucleotide binding && parent = molecular_function|GO:0004674#protein serine/threonine kinase activity && parent = molecular_function|GO:0004685#calcium- and calmodulin-dependent protein kinase activity && parent = molecular_function|GO:0004713#protein-tyrosine kinase activity && parent = molecular_function|GO:0005516#calmodulin binding && parent = molecular_function|GO:0005524#ATP bind…	4198,5	94,75	225	181,75	132	197,25	100	976	683,5	103	137,5	512,25	2,30197	3,14695	8,61655	7,36883	7,6768	8,13821	7,55873	8,53875	5,25187	5,76581	8,49611	8,07932	6,1819	3,14695
3484	7	45894483	45899791	GC07P045701	IGFBP1	insulin-like growth factor binding protein 1	GO:0001558#regulation of cell growth && parent = biological_process|GO:0005520#insulin-like growth factor binding && parent = molecular_function|GO:0005576#extracellular region && parent = cellular_component|GO:0005615#extracellular space && parent = cellular_component|GO:0007165#signal transduction && parent = biological_process	99,5	89,5	177,5	119,5	105	160	335	333	286,5	113	93,5	2638,5	2,35562	7,8708	8,02361	7,03575	7,60656	7,79318	7,1855	6,11941	6,12805	6,34504	7,68725	7,96053	3,14193	3,14193
23242	7	51051403	51351990	GC07M050858	COBL	cordon-bleu homolog (mouse)		2254	114,5	117	100	407	95	787	122	116	90,5	1196	202	2,61668	3,92988	8,22895	8,19779	8,4243	6,39927	8,4983	5,44793	8,13741	8,21017	8,56831	4,84415	7,40994	3,92988
435	7	65178268	65195756	GC07P064984	ASL	argininosuccinate lyase	GO:0000050#urea cycle && parent = biological_process|GO:0003824#catalytic activity && parent = molecular_function|GO:0004056#argininosuccinate lyase activity && parent = molecular_function|GO:0005737#cytoplasm && parent = cellular_component|GO:0006526#arginine biosynthesis && parent = biological_process|GO:0006527#arginine catabolism && parent = biological_process|GO:0008652#amino acid biosynthes…	400	259,5	656,5	465	285	403	577	680	202,5	551	1367	10493,5	2,10638	7,45865	8,08291	6,74385	7,24142	7,94769	7,44787	6,93008	6,69311	8,44073	6,9966	5,68571	2,7453	2,7453
6804	7	72751475	72771925	GC07M072558	STX1A	syntaxin 1A (brain)	GO:0005515#protein binding && parent = molecular_function|GO:0006836#neurotransmitter transport && parent = biological_process|GO:0006886#intracellular protein transport && parent = biological_process|GO:0006887#exocytosis && parent = biological_process|GO:0008565#protein transporter activity && parent = molecular_function|GO:0016020#membrane && parent = cellular_component|GO:0016021#integral to …	4346	253	217,5	607	284,5	233,5	601	483,5	844	548	260	551	2,75334	3,83983	7,94231	8,16043	6,67975	7,77302	8,05802	6,69408	7,00793	6,2042	6,82727	7,90293	6,81939	3,83983
1364	7	72880009	72884950	GC07P072686	CLDN4	claudin 4	GO:0004888#transmembrane receptor activity && parent = molecular_function|GO:0005198#structural molecule activity && parent = molecular_function|GO:0005886#plasma membrane && parent = cellular_component|GO:0005887#integral to plasma membrane && parent = cellular_component|GO:0005923#tight junction && parent = cellular_component|GO:0009405#pathogenesis && parent = biological_process|GO:0016338#cal…	27,5	113,5	75	135,5	218	105	856	59,5	146,5	54,5	1244,5	45,5	2,55474	9,36256	7,31737	7,9151	7,06177	6,37573	7,42967	4,40245	8,2491	6,94916	8,37573	3,86257	8,63612	3,86257
2006	7	73080371	73122170	GC07P072887	ELN	elastin (supravalvular aortic stenosis. Williams-Beuren syndrome)	GO:0000004#biological process unknown && parent = biological_process|GO:0004519#endonuclease activity && parent = molecular_function|GO:0005201#extracellular matrix structural constituent && parent = molecular_function|GO:0005525#GTP binding && parent = molecular_function|GO:0005578#extracellular matrix (sensu Metazoa) && parent = cellular_component|GO:0005615#extracellular space && parent = cell…	65	140,25	251,75	83,5	143,5	2774	176	387,25	171,75	195,75	864	141,75	2,47274	8,84765	7,73816	6,89417	8,48631	7,70511	3,43226	7,41058	6,27289	7,44585	7,25714	5,11513	7,72281	3,43226
5447	7	75421242	75454108	GC07P075227	POR	P450 (cytochrome) oxidoreductase	GO:0003958#NADPH-hemoprotein reductase activity && parent = molecular_function|GO:0005783#endoplasmic reticulum && parent = cellular_component|GO:0006118#electron transport && parent = biological_process|GO:0010181#FMN binding && parent = molecular_function|GO:0016020#membrane && parent = cellular_component|GO:0016491#oxidoreductase activity && parent = molecular_function	390,5	132	69	546,5	18,5	1059,5	79,5	526	77,5	184,5	1546	4690	2,33623	6,91309	8,47787	9,41374	6,42819	11,3128	5,4731	9,20938	6,48335	9,24614	7,99479	4,92794	3,32689	3,32689
10875	7	76663427	76667080	GC07M076470	FGL2	fibrinogen-like 2	GO:0005577#fibrinogen complex && parent = cellular_component	136	720	489,5	7783,5	461	323,5	146	259	518,5	272	186	225,5	1,97105	8,3755	5,97111	6,5278	2,53676	6,61434	7,12534	8,27314	7,44616	6,44477	7,3755	7,92381	7,64598	2,53676
948	7	80105892	80144259	GC07P079876	CD36	CD36 antigen (collagen type I receptor. thrombospondin receptor)	GO:0004872#receptor activity && parent = molecular_function|GO:0005515#protein binding && parent = molecular_function|GO:0005624#membrane fraction && parent = cellular_component|GO:0005887#integral to plasma membrane && parent = cellular_component|GO:0006629#lipid metabolism && parent = biological_process|GO:0006631#fatty acid metabolism && parent = biological_process|GO:0006810#transport && pare…	31	568,25	533,75	1723,25	636,25	5397	278	398	732,25	137,75	198,25	134	2,46789	10,9081	6,71194	6,8023	5,11141	6,54887	3,46438	7,74338	7,2257	6,34613	8,75641	8,23114	8,79623	3,46438
2913	7	86111165	86332127	GC07P085917	GRM3	glutamate receptor. metabotropic 3	GO:0004872#receptor activity && parent = molecular_function|GO:0005887#integral to plasma membrane && parent = cellular_component|GO:0007165#signal transduction && parent = biological_process|GO:0007186#G-protein coupled receptor protein signaling pathway && parent = biological_process|GO:0007194#negative regulation of adenylate cyclase activity && parent = biological_process|GO:0007268#synaptic …	1785,5	300,5	221,5	140,5	257,5	130	167,5	152,5	94,5	190	303	179	2,83409	3,96935	6,54024	6,9803	7,63704	6,76304	7,7491	7,38345	7,5188	8,20922	7,20161	6,52829	7,28765	3,96935
7980	7	93353081	93358001	GC07M093159	TFPI2	tissue factor pathway inhibitor 2	GO:0004867#serine-type endopeptidase inhibitor activity && parent = molecular_function|GO:0005201#extracellular matrix structural constituent && parent = molecular_function|GO:0005578#extracellular matrix (sensu Metazoa) && parent = cellular_component|GO:0007596#blood coagulation && parent = biological_process	21,75	88,5	45,25	31,25	22,25	97,25	77,75	82,75	74,25	40459,5	224,75	90,25	0,210926	11,1024	9,07772	10,0455	10,5795	11,0696	8,9417	9,26455	9,17463	9,331	0,24113	7,73314	9,04947	0,24113
2791	7	93389034	93393760	GC07P093195	GNG11	guanine nucleotide binding protein (G protein). gamma 11	GO:0004871#signal transducer activity && parent = molecular_function|GO:0005834#heterotrimeric G-protein complex && parent = cellular_component|GO:0007165#signal transduction && parent = biological_process|GO:0007186#G-protein coupled receptor protein signaling pathway && parent = biological_process|GO:0016020#membrane && parent = cellular_component	213	699,5	158	2614,5	366	865	143	769	92	7083,5	1867	412,5	2,50683	8,67176	6,95628	9,10268	5,05415	7,89077	6,64991	9,24659	6,81963	9,8829	3,61622	5,53996	7,71821	3,61622
1278	7	93861808	93898480	GC07P093668	COL1A2	collagen. type I. alpha 2	GO:0000004#biological process unknown && parent = biological_process|GO:0001501#skeletal development && parent = biological_process|GO:0005201#extracellular matrix structural constituent && parent = molecular_function|GO:0005581#collagen && parent = cellular_component|GO:0005584#collagen type I && parent = cellular_component|GO:0005737#cytoplasm && parent = cellular_component|GO:0006817#phosphate…	284	2103,25	906,5	156	1972,5	34105,8	2438	1523	717	67491,5	5858,25	584,25	1,76233	10,4627	7,57407	8,78831	11,3271	7,66666	3,55474	7,36099	8,03977	9,12664	2,57005	6,09622	9,42203	2,57005
5446	7	94827211	94863598	GC07M094633	PON3	paraoxonase 3	GO:0004064#arylesterase activity && parent = molecular_function|GO:0005576#extracellular region && parent = cellular_component|GO:0009605#response to external stimulus && parent = biological_process|GO:0016787#hydrolase activity && parent = molecular_function	371,5	287	1042,5	363	462	567,5	755	802,5	1017,5	503,5	1309,5	9922,5	2,40726	7,95718	8,32949	6,46856	7,99057	7,64265	7,34592	6,93406	6,84604	6,50358	7,51855	6,1396	3,21791	3,21791
6863	7	97199310	97207718	GC07P097006	TAC1	tachykinin. precursor 1 (substance K. substance P. neurokinin 1. neurokinin 2. neuromedin L. neuroki	GO:0005102#receptor binding && parent = molecular_function|GO:0005184#neuropeptide hormone activity && parent = molecular_function|GO:0005615#extracellular space && parent = cellular_component|GO:0007217#tachykinin signaling pathway && parent = biological_process|GO:0007218#neuropeptide signaling pathway && parent = biological_process|GO:0007267#cell-cell signaling && parent = biological_process|…	1087	8,5	91	26,5	87	81,5	31	138,5	246	35	63	60,5	2,34615	3,19334	10,192	6,77168	8,55156	6,83653	6,93075	8,32528	6,16573	5,33696	8,15019	7,3022	7,36061	3,19334
4885	7	98084544	98097114	GC07P097891	NPTX2	neuronal pentraxin II	GO:0005509#calcium ion binding && parent = molecular_function|GO:0005529#sugar binding && parent = molecular_function|GO:0005554#molecular function unknown && parent = molecular_function|GO:0007268#synaptic transmission && parent = biological_process|GO:0008372#cellular component unknown && parent = cellular_component	3456,5	67	111,5	27	190,5	36	486	284,5	159	36,5	177,5	160,5	1,93016	2,51728	8,20629	7,47148	9,51749	6,69873	9,10245	5,34756	6,12009	6,95949	9,08255	6,8007	6,94595	2,51728
29992	7	99809003	99835658	GC07P099615	PILRA	paired immunoglobin-like type 2 receptor alpha	GO:0004872#receptor activity && parent = molecular_function|GO:0005515#protein binding && parent = molecular_function|GO:0005887#integral to plasma membrane && parent = cellular_component|GO:0007171#transmembrane receptor protein tyrosine kinase activation (dimerization) && parent = biological_process|GO:0016020#membrane && parent = cellular_component	76,5	98,5	220,5	2864	127	106	107,5	244	370,5	51	193,5	232,5	2,23168	8,17012	7,80546	6,64288	2,9437	7,43883	7,69959	7,67932	6,49677	5,89418	8,75509	6,83132	6,56643	2,9437
7036	7	100055975	100077095	GC07M099862	TFR2	transferrin receptor 2	GO:0004872#receptor activity && parent = molecular_function|GO:0004998#transferrin receptor activity && parent = molecular_function|GO:0005887#integral to plasma membrane && parent = cellular_component|GO:0006508#proteolysis && parent = biological_process|GO:0006826#iron ion transport && parent = biological_process|GO:0006879#iron ion homeostasis && parent = biological_process|GO:0008233#peptidas…	254,5	36,5	696,5	51	47,5	82,5	143,5	87,5	324,5	51,5	195	13531	0,911366	6,83996	9,64166	5,38751	9,15906	9,26163	8,46516	7,66658	8,38027	6,48941	9,14499	7,22416	1,10751	1,10751
51412	7	100078663	100091986	GC07M099885	ACTL6B	actin-like 6B	GO:0003774#motor activity && parent = molecular_function|GO:0005200#structural constituent of cytoskeleton && parent = molecular_function|GO:0005515#protein binding && parent = molecular_function|GO:0005524#ATP binding && parent = molecular_function|GO:0005634#nucleus && parent = cellular_component|GO:0005884#actin filament && parent = cellular_component|GO:0006325#establishment and/or maintenanc…	861,5	22,75	38,75	28	21,75	65	55,25	89,5	93	38,75	26,25	39	2,18601	2,86523	8,10815	7,33982	7,80859	8,173	6,59357	6,82804	6,13213	6,07678	7,33982	7,9017	7,33054	2,86523
10234	7	102340687	102372631	GC07P102147	LRRC17	leucine rich repeat containing 17		250,5	336,5	331,5	265	622,5	356	243,5	471	776,5	6612	292,5	390	2,29633	7,74597	7,32018	7,34177	7,66479	6,43271	7,23891	7,78686	6,83506	6,1138	3,02377	7,52235	7,10731	3,02377
10135	7	105677891	105712593	GC07M105484	PBEF1	pre-B-cell colony enhancing factor 1	GO:0004516#nicotinate phosphoribosyltransferase activity && parent = molecular_function|GO:0005125#cytokine activity && parent = molecular_function|GO:0007165#signal transduction && parent = biological_process|GO:0007267#cell-cell signaling && parent = biological_process|GO:0008284#positive regulation of cell proliferation && parent = biological_process|GO:0016757#transferase activity|GO:0019363#…	195	456	813	14523	414,5	733	325,5	289	670,5	1378,5	474	477,5	1,86046	8,59392	7,36836	6,53414	2,3752	7,50602	6,68358	7,85473	8,02632	6,81215	5,77236	7,3125	7,30189	2,3752
3912	7	107351498	107431040	GC07M107158	LAMB1	laminin. beta 1	GO:0005198#structural molecule activity && parent = molecular_function|GO:0005201#extracellular matrix structural constituent && parent = molecular_function|GO:0005515#protein binding && parent = molecular_function|GO:0005604#basement membrane && parent = cellular_component|GO:0005606#laminin-1 && parent = cellular_component|GO:0007155#cell adhesion && parent = biological_process|GO:0050679#posit…	144,75	332	113,75	40,25	195,25	3681,25	361,25	143,75	153	4964,75	273,75	99,25	2,03372	8,21481	7,01719	8,56251	10,0613	7,78305	3,54625	6,89538	8,22481	8,13484	3,11473	7,29552	8,75924	3,11473
857	7	115952074	115988466	GC07P115758	CAV1	caveolin 1. caveolae protein. 22kDa	GO:0000004#biological process unknown && parent = biological_process|GO:0000139#Golgi membrane && parent = cellular_component|GO:0005198#structural molecule activity && parent = molecular_function|GO:0005515#protein binding && parent = molecular_function|GO:0005783#endoplasmic reticulum && parent = cellular_component|GO:0005887#integral to plasma membrane && parent = cellular_component|GO:0015485…	190,75	853	127,25	64,5	936,25	9910,25	343,25	964,25	369,25	4886,25	5307,25	198,25	2,36598	9,35021	7,18934	9,93422	10,9145	7,055	3,65104	8,50263	7,01248	8,39729	4,67123	4,552	9,29457	3,65104
5803	7	121300642	121489324	GC07P121108	PTPRZ1	protein tyrosine phosphatase. receptor-type. Z polypeptide 1	GO:0000004#biological process unknown && parent = biological_process|GO:0004089#carbonate dehydratase activity && parent = molecular_function|GO:0005001#transmembrane receptor protein tyrosine phosphatase activity && parent = molecular_function|GO:0005887#integral to plasma membrane && parent = cellular_component|GO:0006470#protein amino acid dephosphorylation && parent = biological_process|GO:00…	2427	75,5	146	128	364,5	172,5	104	199	166,5	103,5	125	140,5	2,3609	3,13553	8,14209	7,19067	7,38049	5,87072	6,95004	7,68005	6,74387	7,00111	7,687	7,41471	7,24607	3,13553
813	7	128166671	128198763	GC07P127973	CALU	calumenin	GO:0000004#biological process unknown && parent = biological_process|GO:0005509#calcium ion binding && parent = molecular_function|GO:0005783#endoplasmic reticulum && parent = cellular_component|GO:0005794#Golgi apparatus && parent = cellular_component|GO:0008372#cellular component unknown && parent = cellular_component	105,5	279	228,5	219	171	1954	71,5	103	236	4278	220,5	101	2,15504	8,39376	6,99074	7,27881	7,34008	7,69701	4,18265	8,95499	8,42836	7,23222	3,05214	7,33023	8,45665	3,05214
1358	7	129693959	129716871	GC07P129500	CPA2	carboxypeptidase A2 (pancreatic)	GO:0004180#carboxypeptidase activity && parent = molecular_function|GO:0004182#carboxypeptidase A activity && parent = molecular_function|GO:0006508#proteolysis && parent = biological_process|GO:0007039#vacuolar protein catabolism && parent = biological_process|GO:0008237#metallopeptidase activity && parent = molecular_function|GO:0008270#zinc ion binding && parent = molecular_function|GO:0046872…	518,5	611,5	1299,5	658,5	1032,5	893	78628	790,5	1082	898	737,5	1157	0,872287	8,28432	8,04631	6,95878	7,93948	7,29059	7,5	1,03976	7,6759	7,22303	7,49195	7,77602	7,12635	1,03976
1357	7	129807590	129815184	GC07P129614	CPA1	carboxypeptidase A1 (pancreatic)	GO:0004180#carboxypeptidase activity && parent = molecular_function|GO:0004182#carboxypeptidase A activity && parent = molecular_function|GO:0006508#proteolysis && parent = biological_process|GO:0008237#metallopeptidase activity && parent = molecular_function|GO:0008270#zinc ion binding && parent = molecular_function|GO:0046872#metal ion binding && parent = molecular_function	7,5	33	266,5	38	61,5	73,5	64567,5	114,5	123	19	30	30	0,130265	13,2196	11,0821	8,06848	10,8785	10,184	9,9268	0,147953	9,28727	9,18396	11,8785	11,2196	11,2196	0,147953
800	7	134114710	134306010	GC07P133921	CALD1	caldesmon 1	GO:0003779#actin binding && parent = molecular_function|GO:0005516#calmodulin binding && parent = molecular_function|GO:0005523#tropomyosin binding && parent = molecular_function|GO:0005856#cytoskeleton && parent = cellular_component|GO:0006928#cell motility && parent = biological_process|GO:0006936#muscle contraction && parent = biological_process|GO:0007517#muscle development && parent = biolog…	56,75	367,75	57,75	113,5	157,5	1773,75	248,5	180,5	222,75	2431	173	333,25	2,54576	9,29759	6,60155	9,27239	8,29759	7,82493	4,33155	7,16703	7,62828	7,32485	3,8768	7,68951	6,74367	3,8768
5764	7	136562636	136679086	GC07M136369	PTN	pleiotrophin (heparin binding growth factor 8. neurite growth-promoting factor 1)	GO:0000074#regulation of progression through cell cycle && parent = biological_process|GO:0004864#protein phosphatase inhibitor activity && parent = molecular_function|GO:0005125#cytokine activity && parent = molecular_function|GO:0005615#extracellular space && parent = cellular_component|GO:0007185#transmembrane receptor protein tyrosine phosphatase signaling pathway && parent = biological_proce…	3315	331	213,5	158	474	139,5	343	443	358,5	510	356	563,5	2,80348	3,92347	7,24758	7,88017	8,31448	6,72952	8,49414	7,1962	6,8271	7,13244	6,62391	7,14253	6,47999	3,92347
6718	7	137337609	137453590	GC07P137218	AKR1D1	aldo-keto reductase family 1. member D1 (delta 4-3-ketosteroid-5-beta-reductase)	GO:0005489#electron transporter activity && parent = molecular_function|GO:0006629#lipid metabolism && parent = biological_process|GO:0006699#bile acid biosynthesis && parent = biological_process|GO:0007586#digestion && parent = biological_process|GO:0008202#steroid metabolism && parent = biological_process|GO:0016491#oxidoreductase activity && parent = molecular_function|GO:0030573#bile acid cat…	98	109,5	201	55	201,5	208,5	89	164,5	313	108	133,5	2164	2,43688	7,73112	7,57104	6,69478	8,56447	6,6912	6,64193	7,8701	6,98389	6,05581	7,59094	7,28514	3,26635	3,26635
6916	7	139124515	139366560	GC07P138982	TBXAS1	thromboxane A synthase 1 (platelet. cytochrome P450. family 5. subfamily A)	GO:0001516#prostaglandin biosynthesis && parent = biological_process|GO:0004796#thromboxane-A synthase activity && parent = molecular_function|GO:0005506#iron ion binding && parent = molecular_function|GO:0006118#electron transport && parent = biological_process|GO:0006633#fatty acid biosynthesis && parent = biological_process|GO:0007596#blood coagulation && parent = biological_process|GO:0016020…	91	34,5	150	1411,5	90,5	27,5	23,5	248	133	50,5	796,5	128	2,46207	7,59112	8,99039	6,8701	3,6359	7,59907	9,31756	9,54433	6,14472	7,04364	8,44071	4,46139	7,09892	3,6359
8972	7	141342147	141453015	GC07P141148	MGAM	maltase-glucoamylase (alpha-glucosidase)	GO:0004339#glucan 1|GO:0004553#hydrolase activity|GO:0004558#alpha-glucosidase activity && parent = molecular_function|GO:0005975#carbohydrate metabolism && parent = biological_process|GO:0005983#starch catabolism && parent = biological_process|GO:0016020#membrane && parent = cellular_component|GO:0016021#integral to membrane && parent = cellular_component	11,5	12,5	463,5	3625,5	31	14	23,5	35	125,5	17	13,5	28	1,04063	9,62052	9,50022	4,28765	1,32011	8,18988	9,33672	8,58949	8,0148	6,17254	9,05662	9,38919	8,33672	1,32011
155066	7	149200989	149208719	GC07P149008	ATP6V0E2L	ATPase. H+ transporting V0 subunit E2-like (rat)	GO:0015986#ATP synthesis coupled proton transport && parent = biological_process|GO:0016469#proton-transporting two-sector ATPase complex && parent = cellular_component|GO:0046933#hydrogen-transporting ATP synthase activity|GO:0046961#hydrogen-transporting ATPase activity	8388,5	556	270,5	738,5	197	254,5	347,5	3690,5	379,5	476	1155	2622,5	2,53734	3,72261	7,63787	8,67732	7,22835	9,13476	8,76529	8,31594	4,90721	8,18885	7,86199	6,58313	5,40008	3,72261
5919	7	149666351	149669639	GC07M149473	RARRES2	retinoic acid receptor responder (tazarotene induced) 2	GO:0001523#retinoid metabolism && parent = biological_process|GO:0005554#molecular function unknown && parent = molecular_function|GO:0008372#cellular component unknown && parent = cellular_component	303,5	690,5	26	43	89	717	2002	1612	123	195,5	6884,5	31413,5	1,47633	8,65925	7,47331	12,2044	11,4785	10,4291	7,41898	5,93758	6,25017	9,96229	9,29378	4,15567	1,96571	1,96571
55303	7	149895390	149901973	GC07P149702	GIMAP4	GTPase. IMAP family member 4	GO:0000166#nucleotide binding && parent = molecular_function|GO:0005525#GTP binding && parent = molecular_function	113,5	632,5	532	3952,5	239,5	135	246,5	246	327,5	30	418,5	138,5	2,36794	8,317	5,83863	6,08827	3,195	7,23967	8,06674	7,19811	7,20104	6,7882	10,2367	6,43447	8,02981	3,195
28959	7	150119323	150129296	GC07M149926	LR8	NULL	GO:0009887#organ morphogenesis && parent = biological_process	333,5	1266	66	3262,5	68	449	990,5	1101,5	331	24	1117,5	30325,5	1,3988	8,28078	6,35626	10,6179	4,99056	10,5749	7,85175	6,71031	6,55707	8,29164	12,0774	6,53626	1,77408	1,77408
55365	7	150128786	150133141	GC07P149935	HCA112	NULL		857	2765	1224	2889	661,5	1382,5	2435,5	3369,5	611	403,5	3447,5	39776,5	1,98288	8,10812	6,41821	7,59389	6,35492	8,48168	7,41821	6,60127	6,13296	8,59625	9,19485	6,09994	2,57165	2,57165
57180	7	152087811	152183396	GC07P151895	ACTR3B	ARP3 actin-related protein 3 homolog B (yeast)	GO:0005515#protein binding && parent = molecular_function|GO:0005856#cytoskeleton && parent = cellular_component|GO:0030041#actin filament polymerization && parent = biological_process|GO:0051015#actin filament binding && parent = molecular_function	1286,5	159,5	100,5	104	160	115,5	111,5	135,5	58,5	18,5	200,5	128,5	2,66388	3,66724	6,67907	7,34543	7,29604	6,67455	7,14473	7,19558	6,91433	8,12611	9,78703	6,34902	6,99085	3,66724
3638	7	154720475	154732876	GC07P154527	INSIG1	insulin induced gene 1	GO:0008152#metabolism && parent = biological_process|GO:0008283#cell proliferation && parent = biological_process|GO:0016020#membrane && parent = cellular_component|GO:0016021#integral to membrane && parent = cellular_component	806	390,5	423	918,5	451	6977	511,5	267,5	267,5	873,5	854	1425	2,66166	6,79707	7,84253	7,72719	6,60857	7,63472	3,68332	7,45312	8,38831	8,38831	6,68104	6,71361	5,97496	3,68332
9172	8	1980654	2080779	GC08P001980	MYOM2	myomesin (M-protein) 2. 165kDa	GO:0005863#striated muscle thick filament && parent = cellular_component|GO:0006941#striated muscle contraction && parent = biological_process|GO:0007517#muscle development && parent = biological_process|GO:0008307#structural constituent of muscle && parent = molecular_function	461,5	72,5	70	105,5	49	71,5	278,5	4556,5	3149,5	32	121,5	284,5	1,94115	6,26659	8,93686	8,98749	8,39567	9,50206	8,9569	6,99524	2,96306	3,49587	10,1168	8,19196	6,96449	2,96306
1669	8	6780754	6783196	GC08M006780	DEFA4	defensin. alpha 4. corticostatin	GO:0005246#calcium channel regulator activity && parent = molecular_function|GO:0005576#extracellular region && parent = cellular_component|GO:0006805#xenobiotic metabolism && parent = biological_process|GO:0009613#response to pest|GO:0042742#defense response to bacteria && parent = biological_process|GO:0050832#defense response to fungi && parent = biological_process	341,5	487	42491,5	1113,5	254,5	455	376	473,5	1013,5	261,5	527	444,5	0,919049	8,06122	7,54918	1,10207	6,35608	8,48544	7,64724	7,92237	7,58974	6,49183	8,44629	7,4353	7,68092	1,10207
2626	8	11599161	11654918	GC08P011599	GATA4	GATA binding protein 4	GO:0003677#DNA binding && parent = molecular_function|GO:0003700#transcription factor activity && parent = molecular_function|GO:0003702#RNA polymerase II transcription factor activity && parent = molecular_function|GO:0005515#protein binding && parent =	24	54,5	134	98,5	98,5	12	231	1255	112,5	340	43	281,5	2,59903	9,40451	8,22129	6,92338	7,36742	7,36742	10,4045	6,13772	3,696	7,17569	5,58008	8,56321	5,85248	3,696
4023	8	19841057	19869049	GC08P019841	LPL	lipoprotein lipase	GO:0004465#lipoprotein lipase activity && parent = molecular_function|GO:0005319#lipid transporter activity && parent = molecular_function|GO:0005576#extracellular region && parent = cellular_component|GO:0006631#fatty acid metabolism && parent = biological_process|GO:0008015#circulation && parent = biological_process|GO:0008201#heparin binding && parent = molecular_function|GO:0016020#membrane &…	293,75	590,75	359,75	120,25	441,5	14724,5	160	1553	807	130,25	1207,5	215,25	1,71824	7,8504	6,84244	7,55799	9,13895	7,26258	2,20291	8,72692	5,448	6,39242	9,02371	5,81104	8,29898	2,20291
6440	8	22075112	22077928	GC08P022072	SFTPC	surfactant. pulmonary-associated protein C	GO:0005615#extracellular space && parent = cellular_component|GO:0007585#respiratory gaseous exchange && parent = biological_process|GO:0050828#regulation of liquid surface tension && parent = biological_process	71	242,5	102	54,5	45,5	61,5	66	84	89,5	71	76753	150,5	0,145801	10,2434	8,47128	9,72069	10,6249	10,8853	10,4506	10,3487	10,0008	9,9093	10,2434	0,165181	9,1595	0,165181
9796	8	22133180	22145549	GC08M022133	PHYHIP	phytanoyl-CoA 2-hydroxylase interacting protein		4984	300	359,5	156,5	663,5	427,5	172	534	515,5	379	366,5	355,5	2,53542	3,42187	7,47614	7,21511	8,41494	6,331	6,96518	8,27869	6,64426	6,69513	7,1389	7,18729	7,23125	3,42187
8794	8	22997812	23030893	GC08P022997	TNFRSF10C	tumor necrosis factor receptor superfamily. member 10c. decoy without an intracellular domain	GO:0004888#transmembrane receptor activity && parent = molecular_function|GO:0005887#integral to plasma membrane && parent = cellular_component|GO:0006915#apoptosis && parent = biological_process|GO:0007165#signal transduction && parent = biological_process|GO:0016020#membrane && parent = cellular_component	34,5	120,5	487,25	3608,25	89,25	164	157,75	169,5	204,5	230,75	127,5	183,75	2,07415	9,41103	7,60667	5,59104	2,70247	8,03978	7,162	7,21806	7,11442	6,8436	6,66937	7,5252	6,99796	2,70247
4017	8	23210354	23317667	GC08M023210	LOXL2	lysyl oxidase-like 2	GO:0004720#protein-lysine 6-oxidase activity && parent = molecular_function|GO:0005044#scavenger receptor activity && parent = molecular_function|GO:0005489#electron transporter activity && parent = molecular_function|GO:0005507#copper ion binding && parent = molecular_function|GO:0005615#extracellular space && parent = cellular_component|GO:0006464#protein modification && parent = biological_pro…	269	504	342,5	148,5	353,5	1142	335	353,5	557,5	15037	567	448,5	1,63231	7,85274	6,94692	7,50424	8,70988	7,45863	5,76685	7,53618	7,45863	6,80137	2,04797	6,77699	7,11523	2,04797
51312	8	23442307	23486006	GC08P023443	SLC25A37	solute carrier family 25. member 37	GO:0005488#binding && parent = molecular_function|GO:0006810#transport && parent = biological_process|GO:0016020#membrane && parent = cellular_component|GO:0016021#integral to membrane && parent = cellular_component	218,75	397	5679,25	1473,25	321,5	256,75	271	631,25	696,5	424,5	325,75	216,25	2,51369	8,15415	7,29429	3,4558	5,4025	7,59861	7,92307	7,84514	6,62522	6,48331	7,19767	7,57967	8,17073	3,4558
6781	8	23755378	23768265	GC08M023755	STC1	stanniocalcin 1	GO:0005179#hormone activity && parent = molecular_function|GO:0005576#extracellular region && parent = cellular_component|GO:0006874#calcium ion homeostasis && parent = biological_process|GO:0007166#cell surface receptor linked signal transduction && parent = biological_process|GO:0007267#cell-cell signaling && parent = biological_process|GO:0007584#response to nutrient && parent = biological_pro…	105,75	183,5	182	246	264,5	289,25	278,5	392,75	236,75	2314	177	240,25	2,79124	8,32831	7,53318	7,54502	7,1103	7,0057	6,87665	6,93129	6,43535	7,1656	3,87665	7,58521	7,14443	3,87665
10863	8	24207564	24268659	GC08P024207	ADAM28	ADAM metallopeptidase domain 28	GO:0004222#metalloendopeptidase activity && parent = molecular_function|GO:0006508#proteolysis && parent = biological_process|GO:0007283#spermatogenesis && parent = biological_process|GO:0008270#zinc ion binding && parent = molecular_function|GO:0016020#membrane && parent = cellular_component|GO:0016021#integral to membrane && parent = cellular_component|GO:0046872#metal ion binding && parent = m…	17,5	825,5	24	99,5	20	21	24	33	44,5	17	26,5	34,5	1,86358	7,9474	2,38756	7,49172	5,44006	7,75475	7,68436	7,49172	7,03229	6,60095	7,98922	7,34876	6,96816	2,38756
4741	8	24827211	24832510	GC08P024827	NEF3	neurofilament 3 (150kDa medium)	GO:0005200#structural constituent of cytoskeleton && parent = molecular_function|GO:0005883#neurofilament && parent = cellular_component|GO:0030424#axon && parent = cellular_component	2861,5	25	41	161	154	68	67,5	354,5	107,5	49,5	243	253	2,00422	2,62019	9,45889	8,74519	6,77183	6,83596	8,01528	8,02593	5,6331	7,35455	8,47339	6,17793	6,11975	2,62019
81551	8	27149732	27171834	GC08M027149	STMN4	stathmin-like 4	GO:0007242#intracellular signaling cascade && parent = biological_process	5982	399	810	355,5	694	421	348,5	385,5	439	275	344	294,5	2,48649	3,33185	7,23802	6,21649	7,40456	6,43948	7,16059	7,43325	7,28768	7,10019	7,77498	7,452	7,67614	3,33185
2053	8	27404561	27458401	GC08P027404	EPHX2	epoxide hydrolase 2. cytoplasmic	GO:0000287#magnesium ion binding && parent = molecular_function|GO:0004301#epoxide hydrolase activity && parent = molecular_function|GO:0005625#soluble fraction && parent = cellular_component|GO:0005737#cytoplasm && parent = cellular_component|GO:0005777#	40	48,5	54,5	46,5	52	69,5	110,5	213	86,5	53,5	63,5	2898	1,49545	8,0408	7,76282	7,59455	7,82357	7,66229	7,24379	6,57483	5,62802	6,9281	7,62126	7,37405	1,86189	1,86189
1191	8	27510368	27528244	GC08M027510	CLU	clusterin (complement lysis inhibitor. SP-40.40. sulfated glycoprotein 2. testosterone-repressed pro	GO:0005576#extracellular region && parent = cellular_component|GO:0005615#extracellular space && parent = cellular_component|GO:0006629#lipid metabolism && parent = biological_process|GO:0006915#apoptosis && parent = biological_process|GO:0006955#immune response && parent = biological_process|GO:0006958#complement activation|GO:0007338#fertilization (sensu Metazoa) && parent = biological_process|…	10626	1659,5	129,5	1711	322,5	1419,5	1297	1901,5	201,5	198,5	3144	24217,5	2,20845	4,34823	7,027	10,7067	6,98291	9,39038	7,25237	7,38257	6,83061	10,0689	10,0905	6,10515	3,15977	3,15977
80223	8	37835627	37876161	GC08M037835	RAB11FIP1	RAB11 family interacting protein 1 (class I)		50	233,5	767	3362,5	34,5	58,5	352,5	33,5	85,5	90	1100,5	118,5	2,18252	9,1567	6,93328	5,21747	3,08524	9,69203	8,93019	6,33908	9,73447	8,3827	8,3087	4,69661	7,91181	3,08524
8754	8	38973661	39081934	GC08P038974	ADAM9	ADAM metallopeptidase domain 9 (meltrin gamma)	GO:0004222#metalloendopeptidase activity && parent = molecular_function|GO:0005178#integrin binding && parent = molecular_function|GO:0005515#protein binding && parent = molecular_function|GO:0005887#integral to plasma membrane && parent = cellular_component|GO:0006508#proteolysis && parent = biological_process|GO:0007243#protein kinase cascade && parent = biological_process|GO:0008270#zinc ion b…	337,5	409,5	116,5	336,5	210,5	1171,5	483	172,5	270	4357,5	155,5	69,5	2,40283	6,98601	6,70703	8,52057	6,99029	7,66708	5,19061	6,46887	7,9543	7,30794	3,29547	8,10398	9,26581	3,29547
286	8	41629901	41774297	GC08M041629	ANK1	ankyrin 1. erythrocytic	GO:0003824#catalytic activity && parent = molecular_function|GO:0005198#structural molecule activity && parent = molecular_function|GO:0005200#structural constituent of cytoskeleton && parent = molecular_function|GO:0005515#protein binding && parent = mol	357,5	81	1340,5	83,5	145,5	83	212	1079,5	2576	121,5	192,5	110	2,56058	6,71869	8,86064	4,81193	8,81678	8,01561	8,82545	7,47257	5,12434	3,86957	8,27567	7,61177	8,41913	3,86957
6591	8	49992795	49996541	GC08M049992	SNAI2	snail homolog 2 (Drosophila)	GO:0000122#negative regulation of transcription from RNA polymerase II promoter && parent = biological_process|GO:0003677#DNA binding && parent = molecular_function|GO:0005634#nucleus && parent = cellular_component|GO:0006350#transcription && parent = biological_process|GO:0006355#regulation of transcription|GO:0007275#development && parent = biological_process|GO:0007499#ectoderm and mesoderm in…	64	348	273,5	93	395	2612	162	260,5	240	1375,5	342	110	2,68118	9,2967	6,85375	7,2013	8,75754	6,67099	3,94576	7,95685	7,27156	7,38981	4,87096	6,87884	8,51534	3,94576
4067	8	56954925	57085685	GC08P056954	LYN	v-yes-1 Yamaguchi sarcoma viral related oncogene homolog	GO:0000166#nucleotide binding && parent = molecular_function|GO:0004716#receptor signaling protein tyrosine kinase activity && parent = molecular_function|GO:0005515#protein binding && parent = molecular_function|GO:0005524#ATP binding && parent = molecular_function|GO:0006468#protein amino acid phosphorylation && parent = biological_process|GO:0007242#intracellular signaling cascade && parent = …	264,5	824,5	1701	7587,5	283,5	300,5	461,5	409	304,5	443,5	770	403	2,41404	8,11438	6,47412	5,42933	3,27209	8,01429	7,93028	7,31131	7,48554	7,9112	7,36871	6,57278	7,50686	3,27209
23643	8	75066143	75103859	GC08P075066	LY96	lymphocyte antigen 96	GO:0005886#plasma membrane && parent = cellular_component|GO:0006954#inflammatory response && parent = biological_process|GO:0006968#cellular defense response && parent = biological_process|GO:0007166#cell surface receptor linked signal transduction && parent = biological_process|GO:0015026#coreceptor activity && parent = molecular_function|GO:0019733#antibacterial humoral response (sensu Vertebr…	155,5	939,5	563,5	6329,5	111	436,5	224	99,5	315	971,5	201	253	2,21152	8,30246	5,70748	6,44496	2,95535	8,78881	6,81339	7,77587	8,9466	7,28402	5,65916	7,93218	7,60023	2,95535
11075	8	80685934	80739779	GC08P080685	STMN2	stathmin-like 2	GO:0005515#protein binding && parent = molecular_function|GO:0005624#membrane fraction && parent = cellular_component|GO:0005625#soluble fraction && parent = cellular_component|GO:0007242#intracellular signaling cascade && parent = biological_process|GO:0016020#membrane && parent = cellular_component|GO:0030182#neuron differentiation && parent = biological_process	3710	81,5	134,25	42,5	96	1967	124,75	76	266,5	58,25	74	71,75	1,88236	2,73564	8,24411	7,52406	9,18345	8,00788	3,65106	7,62995	8,34491	6,53485	8,72866	8,38339	8,42794	2,73564
2167	8	82553489	82558004	GC08M082553	FABP4	fatty acid binding protein 4. adipocyte	GO:0005504#fatty acid binding && parent = molecular_function|GO:0005625#soluble fraction && parent = cellular_component|GO:0005737#cytoplasm && parent = cellular_component|GO:0006810#transport && parent = biological_process	157,5	2247	712	226,5	4245	33653	1615,5	560,5	370,5	55	3027,5	252	1,62894	9,85384	6,01926	7,67732	9,32968	5,1015	2,1146	6,49528	8,02248	8,61972	11,3717	5,58914	9,17577	2,1146
138046	8	85258140	85996631	GC08P085258	LOC138046	NULL	GO:0000166#nucleotide binding && parent = molecular_function|GO:0003676#nucleic acid binding && parent = molecular_function|GO:0030529#ribonucleoprotein complex && parent = cellular_component	1595	56	223	158	34,5	56,5	34,5	65	84,5	118	26	71	2,11193	2,77294	7,60492	5,61138	6,1085	8,30375	7,5921	8,30375	7,38991	7,0114	6,52964	8,71184	7,26253	2,77294
761	8	86537709	86548526	GC08P086537	CA3	carbonic anhydrase III. muscle specific	GO:0004089#carbonate dehydratase activity && parent = molecular_function|GO:0005737#cytoplasm && parent = cellular_component|GO:0006730#one-carbon compound metabolism && parent = biological_process|GO:0008270#zinc ion binding && parent = molecular_function|GO:0016829#lyase activity && parent = molecular_function|GO:0046872#metal ion binding && parent = molecular_function	32	107,5	215,5	31	267,5	29	47,5	92,5	1226	46	138	100,5	2,46188	8,64985	6,90166	5,89831	8,69566	5,58646	8,79187	8,08	7,11847	3,39011	8,12629	6,54133	6,9988	3,39011
1015	8	95208567	95289986	GC08M095208	CDH17	cadherin 17. LI cadherin (liver-intestine)	GO:0005215#transporter activity && parent = molecular_function|GO:0005509#calcium ion binding && parent = molecular_function|GO:0005515#protein binding && parent = molecular_function|GO:0005624#membrane fraction && parent = cellular_component|GO:0005887#integral to plasma membrane && parent = cellular_component|GO:0006810#transport && parent = biological_process|GO:0007155#cell adhesion && parent…	26	225,5	118,5	283	285	75	3001,5	255	147	90	113	135	2,14537	9,66001	6,54346	7,4717	6,21579	6,20563	8,13163	2,80898	6,36609	7,16077	7,86859	7,54027	7,28363	2,80898
79870	8	104222096	104311706	GC08P104222	BAALC	brain and acute leukemia. cytoplasmic		4143	106	246,5	193	325	256	35,5	316,5	412	117	475	300,5	2,27952	3,02087	8,30941	7,09189	7,44487	6,69304	7,03733	9,88758	6,73127	6,35083	8,16697	6,14555	6,80611	3,02087
1807	8	105460828	105548417	GC08M105460	DPYS	dihydropyrimidinase	GO:0004157#dihydropyrimidinase activity && parent = molecular_function|GO:0006139#nucleobase|GO:0009636#response to toxin && parent = biological_process|GO:0016787#hydrolase activity && parent = molecular_function	67	45,5	144,5	28,5	136,5	104	105,5	323,5	162,5	86	146	3353,5	1,78622	7,9195	8,47779	6,81066	9,1527	6,89283	7,28515	7,26449	5,64796	6,64129	7,55932	6,79576	2,27413	2,27413
29967	8	105570642	105670344	GC08M105570	LRP12	low density lipoprotein-related protein 12	GO:0004872#receptor activity && parent = molecular_function|GO:0005041#low-density lipoprotein receptor activity && parent = molecular_function|GO:0005515#protein binding && parent = molecular_function|GO:0005624#membrane fraction && parent = cellular_component|GO:0005887#integral to plasma membrane && parent = cellular_component|GO:0005905#coated pit && parent = cellular_component|GO:0006897#end…	136,5	47	63	37	173	160	87	26,5	39,5	776,5	48	34,5	2,65524	6,23181	7,76998	7,34729	8,11511	5,88994	6,00264	6,88162	8,59665	8,02079	3,72372	7,7396	8,21604	3,72372
51571	8	130922899	131097879	GC08M130922	FAM49B	family with sequence similarity 49. member B		632,5	712	802	4167	335,5	284,5	342,5	322	186,5	657	644,5	206,5	2,81479	6,69172	6,52091	6,34918	3,97185	7,60647	7,84436	7,57668	7,66573	8,45361	6,63689	6,66461	8,30665	3,97185
6503	8	134118155	134141628	GC08M134118	SLA	Src-like-adaptor	GO:0005070#SH3/SH2 adaptor activity && parent = molecular_function|GO:0007242#intracellular signaling cascade && parent = biological_process	105,5	1035,5	2065,5	5384	62	113,5	282	396,5	170	111,5	1245	344	2,40651	9,15136	5,85635	4,86019	3,478	9,91827	9,04591	7,73291	7,24128	8,46307	9,07156	5,59053	7,4462	3,478
6482	8	134540326	134653344	GC08M134541	ST3GAL1	ST3 beta-galactoside alpha-2.3-sialyltransferase 1	GO:0003836#beta-galactoside alpha-2|GO:0005795#Golgi stack && parent = cellular_component|GO:0006486#protein amino acid glycosylation && parent = biological_process|GO:0016020#membrane && parent = cellular_component|GO:0016021#integral to membrane && parent = cellular_component|GO:0030173#integral to Golgi membrane && parent = cellular_component	31,5	59,5	61	146	29,5	59,5	15,5	36,5	68	1441,5	15,5	289	1,98163	8,14198	7,22444	7,18852	5,92944	8,23662	7,22444	9,16506	7,92944	7,0318	2,6259	9,16506	4,94433	2,6259
11156	8	142501188	142510802	GC08P142501	PTP4A3	protein tyrosine phosphatase type IVA. member 3	GO:0004727#prenylated protein tyrosine phosphatase activity && parent = molecular_function|GO:0006470#protein amino acid dephosphorylation && parent = biological_process|GO:0016020#membrane && parent = cellular_component|GO:0016787#hydrolase activity && parent = molecular_function	507,5	623,25	686,25	902,75	300	579,25	646	7455,25	2081,5	480,75	903,75	827	2,74075	7,71866	7,42226	7,28334	6,88774	8,47711	7,52788	7,37054	3,84189	5,68252	7,79678	6,88615	7,01418	3,84189
8581	8	143863299	143865010	GC08M143863	LY6D	lymphocyte antigen 6 complex. locus D	GO:0005515#protein binding && parent = molecular_function|GO:0005624#membrane fraction && parent = cellular_component|GO:0007155#cell adhesion && parent = biological_process|GO:0016020#membrane && parent = cellular_component	28,5	31	50,5	28,5	971,5	42,5	22,5	214,5	111	38	38,5	29,5	2,1538	7,97061	7,84931	7,14529	7,97061	2,87944	7,39411	8,31165	5,05867	6,00909	7,55558	7,53672	7,92086	2,87944
1537	8	145221986	145224415	GC08P145221	CYC1	cytochrome c-1	GO:0005506#iron ion binding && parent = molecular_function|GO:0005739#mitochondrion && parent = cellular_component|GO:0005746#mitochondrial electron transport chain && parent = cellular_component|GO:0006118#electron transport && parent = biological_process|GO:0016020#membrane && parent = cellular_component|GO:0016021#integral to membrane && parent = cellular_component|GO:0020037#heme binding && p…	2498,5	846	863	1252	364	1825	1221	22715	1797,5	1635,5	2984	6483	2,50929	6,66346	8,22579	8,19709	7,66028	9,44251	7,11662	7,69646	3,47895	7,13853	7,27479	6,40727	5,28786	3,47895
2875	8	145700232	145703357	GC08P145699	GPT	glutamic-pyruvate transaminase (alanine aminotransferase)	GO:0004021#alanine transaminase activity && parent = molecular_function|GO:0005625#soluble fraction && parent = cellular_component|GO:0005737#cytoplasm && parent = cellular_component|GO:0006094#gluconeogenesis && parent = biological_process|GO:0006807#nitrogen compound metabolism && parent = biological_process|GO:0009058#biosynthesis && parent = biological_process|GO:0016847#1-aminocyclopropane-1…	58	115	129,5	41	50	161	101,5	466	386,5	51,5	31,5	1763	2,37867	8,23257	7,24506	7,07374	8,733	8,4467	6,75964	7,42522	5,22637	5,49623	8,40405	9,11327	3,30674	3,30674
90865	9	6231677	6247982	GC09P006231	C9orf26	chromosome 9 open reading frame 26 (NF-HEV)	GO:0005634#nucleus && parent = cellular_component	60	839	110	77	270,5	121	63	80,5	116,5	2152	124	50,5	2,29033	8,37212	4,56648	7,49765	8,01222	6,19953	7,36015	8,30173	7,94809	7,41482	3,20755	7,32481	8,6208	3,20755
6456	9	17569063	17787120	GC09P017569	SH3GL2	SH3-domain GRB2-like 2	GO:0005515#protein binding && parent = molecular_function|GO:0005737#cytoplasm && parent = cellular_component|GO:0007165#signal transduction && parent = biological_process|GO:0007417#central nervous system development && parent = biological_process|GO:0008289#lipid binding && parent = molecular_function|GO:0008415#acyltransferase activity && parent = molecular_function|GO:0016740#transferase acti…	3178,5	131	94	26	51	39,5	140	140,5	131	20,5	90,5	178,5	1,6022	2,01144	6,61215	7,09098	8,94513	7,97315	8,34179	6,51629	6,51114	6,61215	9,28802	7,14572	6,16579	2,01144
2683	9	33094079	33157354	GC09M033100	B4GALT1	UDP-Gal:betaGlcNAc beta 1.4- galactosyltransferase. polypeptide 1	GO:0003831#beta-N-acetylglucosaminylglycopeptide beta-1|GO:0003945#N-acetyllactosamine synthase activity && parent = molecular_function|GO:0005795#Golgi stack && parent = cellular_component|GO:0005975#carbohydrate metabolism && parent = biological_process|GO:0008378#galactosyltransferase activity && parent = molecular_function|GO:0009312#oligosaccharide biosynthesis && parent = biological_process…	215,5	1072,5	1168,75	1379,75	463,25	3084,5	791	675,25	522,5	15060	623	944	2,30374	9,21842	6,9032	6,77921	6,53977	8,11431	5,37914	7,34243	7,57068	7,94067	3,09153	7,68687	7,08732	3,09153
6363	9	34679568	34681274	GC09M034688	CCL19	chemokine (C-C motif) ligand 19	GO:0005576#extracellular region && parent = cellular_component|GO:0005615#extracellular space && parent = cellular_component|GO:0006874#calcium ion homeostasis && parent = biological_process|GO:0006935#chemotaxis && parent = biological_process|GO:0006954#inflammatory response && parent = biological_process|GO:0006955#immune response && parent = biological_process|GO:0007165#signal transduction &&…	185,5	7477	336	244	511,5	503,5	562,5	423,5	441	463	768	1146,5	2,39518	8,53299	3,20002	7,67595	8,13753	7,06968	7,09242	6,93256	7,34205	7,28363	7,2134	6,4833	5,90525	3,20002
6366	9	34699003	34700147	GC09M034699	CCL21	chemokine (C-C motif) ligand 21	GO:0005576#extracellular region && parent = cellular_component|GO:0005615#extracellular space && parent = cellular_component|GO:0006935#chemotaxis && parent = biological_process|GO:0006954#inflammatory response && parent = biological_process|GO:0006955#immune response && parent = biological_process|GO:0007165#signal transduction && parent = biological_process|GO:0007267#cell-cell signaling && par…	158,5	21862	89,5	99,5	301,5	135,5	384	2080,5	733,5	142,5	1001	653	1,3208	8,76698	1,65918	9,5915	9,43869	7,8393	8,99317	7,49036	5,0526	6,55666	8,9205	6,10809	6,72438	1,65918
8434	9	36026915	36114448	GC09P036026	RECK	reversion-inducing-cysteine-rich protein with kazal motifs	GO:0004867#serine-type endopeptidase inhibitor activity && parent = molecular_function|GO:0005624#membrane fraction && parent = cellular_component|GO:0007049#cell cycle && parent = biological_process|GO:0008191#metalloendopeptidase inhibitor activity && parent = molecular_function|GO:0016020#membrane && parent = cellular_component|GO:0045786#negative regulation of progression through cell cycle &…	144,5	191	74	166	233,5	1380	51,5	17	96	430,5	270	68,5	2,71861	7,15217	6,74967	8,11765	6,95206	6,45982	3,89665	8,6406	10,2396	7,74214	5,57723	6,25028	8,22907	3,89665
9380	9	37412706	37426986	GC09P037412	GRHPR	glyoxylate reductase/hydroxypyruvate reductase	GO:0005489#electron transporter activity && parent = molecular_function|GO:0005515#protein binding && parent = molecular_function|GO:0006564#L-serine biosynthesis && parent = biological_process|GO:0007588#excretion && parent = biological_process|GO:0008152#metabolism && parent = biological_process|GO:0008372#cellular component unknown && parent = cellular_component|GO:0016491#oxidoreductase activ…	2072	1219	1412	1099	990	1341,5	1066	2328	1107,5	2003,5	1440,5	19539,5	2,52696	6,63049	7,39582	7,18378	7,54533	7,69602	7,25767	7,58931	6,46243	7,53421	6,67899	7,15495	3,39319	3,39319
79670	9	88092467	88159209	GC09M086132	ZCCHC6	zinc finger. CCHC domain containing 6	GO:0003676#nucleic acid binding && parent = molecular_function|GO:0005634#nucleus && parent = cellular_component|GO:0008270#zinc ion binding && parent = molecular_function|GO:0016779#nucleotidyltransferase activity && parent = molecular_function|GO:0046872#metal ion binding && parent = molecular_function	79	625	312,5	2912	139,5	391,5	482	210,5	203,5	338,5	52,5	113	2,58987	8,80265	5,81871	6,81871	3,59863	7,98231	6,49356	6,19354	7,38875	7,43754	6,70341	9,39218	8,28625	3,59863
53358	9	90817890	90983502	GC09M088857	SHC3	SHC (Src homology 2 domain containing) transforming protein 3	GO:0004871#signal transducer activity && parent = molecular_function|GO:0005554#molecular function unknown && parent = molecular_function|GO:0007173#epidermal growth factor receptor signaling pathway && parent = biological_process|GO:0007242#intracellular signaling cascade && parent = biological_process|GO:0007417#central nervous system development && parent = biological_process|GO:0008372#cellul…	1358	50	37	39	30	93,5	70	74,5	103	108,5	77	80,5	2,14889	2,79215	7,55556	7,98996	7,91401	8,29253	6,65252	7,07013	6,98025	6,51292	6,43787	6,93263	6,8685	2,79215
10507	9	91181971	91284431	GC09M089221	SEMA4D	sema domain. immunoglobulin domain (Ig). transmembrane domain (TM) and short cytoplasmic domain. (se	GO:0004872#receptor activity && parent = molecular_function|GO:0005102#receptor binding && parent = molecular_function|GO:0006916#anti-apoptosis && parent = biological_process|GO:0006955#immune response && parent = biological_process|GO:0007155#cell adhesion && parent = biological_process|GO:0007399#nervous system development && parent = biological_process|GO:0016020#membrane && parent = cellular…	753	1146	789,5	3627,5	195,5	37,5	98	184	58	56,5	570	105,5	2,44467	5,78393	5,17804	5,71564	3,51568	7,72941	10,1116	8,72573	7,81687	9,48246	9,52026	6,18562	8,61934	3,51568
54769	9	92411933	92444928	GC09M090451	DIRAS2	DIRAS family. GTP-binding RAS-like 2	GO:0000166#nucleotide binding && parent = molecular_function|GO:0005525#GTP binding && parent = molecular_function|GO:0007264#small GTPase mediated signal transduction && parent = biological_process|GO:0016020#membrane && parent = cellular_component	3795,5	85	66	20	210	120,5	29	31	147	157,5	87,5	138,5	1,47962	1,84442	7,32511	7,6901	9,41257	6,02025	6,82161	8,87652	8,7803	6,53482	6,43529	7,28329	6,62075	1,84442
6850	9	92603890	92698298	GC09P090643	SYK	spleen tyrosine kinase	GO:0000166#nucleotide binding && parent = molecular_function|GO:0004713#protein-tyrosine kinase activity && parent = molecular_function|GO:0004715#non-membrane spanning protein tyrosine kinase activity && parent = molecular_function|GO:0005178#integrin bi	28,5	136,5	648	1081	37,5	42,5	247	67,5	108,5	24,5	128,5	61,5	2,5571	9,07487	6,81501	4,56791	3,82961	8,67894	8,49837	5,9594	7,83095	7,14621	9,29305	6,90214	7,96525	3,82961
2203	9	96405237	96441624	GC09M094444	FBP1	fructose-1.6-bisphosphatase 1	GO:0004331#fructose-2|GO:0005975#carbohydrate metabolism && parent = biological_process|GO:0006000#fructose metabolism && parent = biological_process|GO:0006094#gluconeogenesis && parent = biological_process|GO:0008270#zinc ion binding && parent = molecular_function|GO:0016787#hydrolase activity && parent = molecular_function|GO:0042132#fructose-bisphosphatase activity && parent = molecular_funct…	263	797,5	918	1167	313,5	420	677	623	326	347,5	15880,5	23494	1,81076	9,23674	7,63632	7,43331	7,08707	8,98334	8,56141	7,87265	7,99257	8,92693	8,83479	3,32069	2,75565	2,75565
9568	9	100090186	100511300	GC09M098129	GPR51	G protein-coupled receptor 51	GO:0004872#receptor activity && parent = molecular_function|GO:0004965#GABA-B receptor activity && parent = molecular_function|GO:0005887#integral to plasma membrane && parent = cellular_component|GO:0007165#signal transduction && parent = biological_process|GO:0007186#G-protein coupled receptor protein signaling pathway && parent = biological_process|GO:0007194#negative regulation of adenylate c…	3920	106,5	216	150,5	199,75	77,75	99,25	207,25	217,75	474	93,75	127,25	2,00592	2,59327	7,7952	6,77502	7,29629	6,88786	8,24914	7,89692	6,83468	6,76338	5,64117	7,97916	7,53839	2,59327
570	9	103162889	103187108	GC09M101202	BAAT	bile acid Coenzyme A: amino acid N-acyltransferase (glycine N-choloyltransferase)	GO:0004759#serine esterase activity && parent = molecular_function|GO:0005829#cytosol && parent = cellular_component|GO:0006544#glycine metabolism && parent = biological_process|GO:0006629#lipid metabolism && parent = biological_process|GO:0006631#fatty acid metabolism && parent = biological_process|GO:0007586#digestion && parent = biological_process|GO:0008206#bile acid metabolism && parent = bi…	37	44,5	34	78	48,5	31,5	56,5	156	119	31,5	49	546	2,78717	7,84391	7,57763	7,9659	6,76796	7,45345	8,07609	7,23319	5,76796	6,15855	8,07609	7,43866	3,96061	3,96061
229	9	103223479	103237926	GC09M101263	ALDOB	aldolase B. fructose-bisphosphate	GO:0004332#fructose-bisphosphate aldolase activity && parent = molecular_function|GO:0005737#cytoplasm && parent = cellular_component|GO:0006000#fructose metabolism && parent = biological_process|GO:0006096#glycolysis && parent = biological_process|GO:0016829#lyase activity && parent = molecular_function	23	82,5	39,5	31	50	33,5	559	92	68,5	41,5	24,5	67940,5	0,15066	11,7011	9,85834	10,9209	11,2705	10,5808	11,1586	7,09796	9,7011	10,1266	10,8496	11,61	0,172682	0,172682
259	9	115862230	115880536	GC09M113901	AMBP	alpha-1-microglobulin/bikunin precursor	GO:0005215#transporter activity && parent = molecular_function|GO:0005576#extracellular region && parent = cellular_component|GO:0005615#extracellular space && parent = cellular_component|GO:0005886#plasma membrane && parent = cellular_component|GO:000681	15	15,5	39	26,5	30,5	52	194	32	52,5	31	24,5	92898	0,0653058	12,6697	12,6224	11,2912	11,8487	11,6459	10,8762	8,97669	11,5766	10,8624	11,6224	11,9619	0,0732429	0,0732429
3371	9	116822625	116920260	GC09M114862	TNC	tenascin C (hexabrachion)	GO:0005515#protein binding && parent = molecular_function|GO:0005578#extracellular matrix (sensu Metazoa) && parent = cellular_component|GO:0007155#cell adhesion && parent = biological_process	100,5	811,5	132	27	73,5	2152,5	101	50	59	1106	614	49,5	2,4521	8,16642	5,15302	7,77307	10,0626	8,61779	3,74567	8,15926	9,17361	8,93482	4,70633	5,55537	9,18811	3,74567
5069	9	117955891	118204420	GC09P115995	PAPPA	pregnancy-associated plasma protein A. pappalysin 1	GO:0005615#extracellular space && parent = cellular_component|GO:0006508#proteolysis && parent = biological_process|GO:0007565#pregnancy && parent = biological_process|GO:0008237#metallopeptidase activity && parent = molecular_function|GO:0008270#zinc ion binding && parent = molecular_function|GO:0016020#membrane && parent = cellular_component|GO:0030154#cell differentiation && parent = biologica…	100,5	147	280,75	179,5	224,75	212,75	138,75	274	203,75	8702,25	176,75	81	1,33376	8,07096	7,52234	6,58887	7,23417	6,90983	6,989	7,60567	6,62398	7,05135	1,63484	7,25644	8,38216	1,63484
6812	9	129414388	129494816	GC09P127454	STXBP1	syntaxin binding protein 1	GO:0006904#vesicle docking during exocytosis && parent = biological_process|GO:0015031#protein transport && parent = biological_process|GO:0016192#vesicle-mediated transport && parent = biological_process	11903,5	471	191,5	204,5	516	1207,5	640	1116,5	360	1075,5	2224	630	2,2948	3,08185	7,74136	9,03974	8,94499	7,60972	6,38314	7,29902	6,49618	8,12909	6,55015	5,502	7,32174	3,08185
3934	9	129951538	129955556	GC09P127991	LCN2	lipocalin 2 (oncogene 24p3)	GO:0005215#transporter activity && parent = molecular_function|GO:0005488#binding && parent = molecular_function|GO:0005625#soluble fraction && parent = cellular_component|GO:0005737#cytoplasm && parent = cellular_component|GO:0006810#transport && parent = biological_process	134,5	331	28715	1393,5	201	169,5	2316,5	650	407	133	1100	179	1,26503	9,31841	8,01919	1,58036	5,94538	8,73883	8,98474	5,21215	7,04558	7,72099	9,33459	6,28659	8,90606	1,58036
2021	9	130620599	130624775	GC09P128660	ENDOG	endonuclease G	GO:0000287#magnesium ion binding && parent = molecular_function|GO:0003677#DNA binding && parent = molecular_function|GO:0004519#endonuclease activity && parent = molecular_function|GO:0005739#mitochondrion && parent = cellular_component|GO:0006259#DNA metabolism && parent = biological_process|GO:0016787#hydrolase activity && parent = molecular_function	862	52	35,5	55,5	29	311	156	1282	142	48	396,5	2812	2,36665	5,20885	9,25996	9,81065	9,16598	10,1024	6,67962	7,67499	4,63621	7,81065	9,37543	6,32922	3,50301	3,50301
1056	9	134927185	134937069	GC09P132966	CEL	carboxyl ester lipase (bile salt-stimulated lipase)	GO:0004759#serine esterase activity && parent = molecular_function|GO:0004771#sterol esterase activity && parent = molecular_function|GO:0004806#triacylglycerol lipase activity && parent = molecular_function|GO:0005737#cytoplasm && parent = cellular_compo	20,5	27	126	17	34	41,5	92541,5	77	74,5	21,5	29,5	29,5	0,0649704	12,213	11,8156	9,59325	12,4831	11,4831	11,1955	0,0727133	10,3037	10,3514	12,1443	11,6879	11,6879	0,0727133
1289	9	136673472	136876212	GC09P134759	COL5A1	collagen. type V. alpha 1	GO:0005198#structural molecule activity && parent = molecular_function|GO:0005201#extracellular matrix structural constituent && parent = molecular_function|GO:0005581#collagen && parent = cellular_component|GO:0005588#collagen type V && parent = cellular_component|GO:0005737#cytoplasm && parent = cellular_component|GO:0006817#phosphate transport && parent = biological_process|GO:0007155#cell adh…	61,25	179,75	189,5	74,5	145,5	1419,75	122,25	413,5	115	3331,25	540,25	266,5	2,42428	9,23142	7,67821	7,60201	8,94889	7,98319	4,69664	8,23437	6,47632	8,32257	3,46621	6,09058	7,11007	3,46621
2220	9	136912478	136919187	GC09P134998	FCN2	ficolin (collagen/fibrinogen domain containing lectin) 2 (hucolin)	GO:0003823#antigen binding && parent = molecular_function|GO:0005509#calcium ion binding && parent = molecular_function|GO:0005529#sugar binding && parent = molecular_function|GO:0005737#cytoplasm && parent = cellular_component|GO:0006817#phosphate transport && parent = biological_process|GO:0008228#opsonization && parent = biological_process|GO:0019735#antimicrobial humoral response (sensu Verte…	26,5	97,5	86	180	314	123	151,5	90	589	283	152,5	1748	2,67261	9,85195	7,97254	8,15361	7,08802	6,28525	7,63736	7,3367	8,08802	5,37775	6,43521	7,32721	3,80838	3,80838
2219	9	136937532	136949630	GC09M135027	FCN1	ficolin (collagen/fibrinogen domain containing) 1	GO:0003823#antigen binding && parent = molecular_function|GO:0005509#calcium ion binding && parent = molecular_function|GO:0005529#sugar binding && parent = molecular_function|GO:0005737#cytoplasm && parent = cellular_component|GO:0006817#phosphate transport && parent = biological_process|GO:0008228#opsonization && parent = biological_process	264,5	434,5	7836	25275,5	112,5	233	171	791,5	370	102,5	1255	494,5	1,53998	8,68131	7,96522	3,79253	2,10298	9,91465	8,86424	9,31058	7,09999	8,19705	10,049	6,43496	7,7786	2,10298
10439	9	137106991	137152844	GC09P135193	OLFM1	olfactomedin 1	GO:0005783#endoplasmic reticulum && parent = cellular_component|GO:0007275#development && parent = biological_process|GO:0007399#nervous system development && parent = biological_process|GO:0016020#membrane && parent = cellular_component|GO:0016524#latrotoxin receptor activity && parent = molecular_function	12397	582,5	241	190,5	200,5	306	221	488	222,5	67,5	497,5	298,5	1,43576	1,77768	6,18927	7,46249	7,80174	7,72792	7,11799	7,58748	6,44465	7,57772	9,29857	6,41683	7,1538	1,77768
733	9	138959533	138961240	GC09P137115	C8G	complement component 8. gamma polypeptide	GO:0005215#transporter activity && parent = molecular_function|GO:0005488#binding && parent = molecular_function|GO:0005579#membrane attack complex && parent = cellular_component|GO:0005615#extracellular space && parent = cellular_component|GO:0006810#transport && parent = biological_process|GO:0006955#immune response && parent = biological_process|GO:0006957#complement activation|GO:0006958#comp…	12,5	11	15	12,5	13,5	14	14	39,5	42,5	10	16,5	10484	0,195871	9,93531	10,1197	9,67228	9,93531	9,82428	9,77182	9,77182	8,27539	8,16978	10,2572	9,53478	0,223268	0,223268
5730	9	138991776	138996014	GC09P137145	PTGDS	prostaglandin D2 synthase 21kDa (brain)	GO:0001516#prostaglandin biosynthesis && parent = biological_process|GO:0004667#prostaglandin-D synthase activity && parent = molecular_function|GO:0005215#transporter activity && parent = molecular_function|GO:0005488#binding && parent = molecular_function|GO:0005501#retinoid binding && parent = molecular_function|GO:0005576#extracellular region && parent = cellular_component|GO:0005635#nuclear …	25403	9522,5	1639,5	1477,5	981	715	1236,5	54433	1502,5	711,5	16085	3946,5	2,3038	4,51528	5,93086	8,46895	8,61905	9,20988	9,66619	8,87594	3,4158	8,59484	9,67327	5,17456	7,20163	3,4158
9022	9	139008880	139010845	GC09M137164	CLIC3	chloride intracellular channel 3	GO:0005247#voltage-gated chloride channel activity && parent = molecular_function|GO:0005515#protein binding && parent = molecular_function|GO:0005624#membrane fraction && parent = cellular_component|GO:0005634#nucleus && parent = cellular_component|GO:0005737#cytoplasm && parent = cellular_component|GO:0006811#ion transport && parent = biological_process|GO:0006821#chloride transport && parent =…	35,5	153,5	28,5	208,5	124,5	208,5	118,5	74,5	82	102,5	3496,5	48	1,63337	8,67622	6,56388	8,99308	6,12207	6,86597	6,12207	6,93723	7,6068	7,46842	7,14649	2,05428	8,24101	2,05428
2529	9	139044446	139047283	GC09M137200	FUT7	fucosyltransferase 7 (alpha (1.3) fucosyltransferase)	GO:0005795#Golgi stack && parent = cellular_component|GO:0006486#protein amino acid glycosylation && parent = biological_process|GO:0016020#membrane && parent = cellular_component|GO:0016021#integral to membrane && parent = cellular_component|GO:0016757#transferase activity|GO:0042355#L-fucose catabolism && parent = biological_process|GO:0046920#alpha(1	24	77	155	914,5	17,5	65,5	26,5	252,5	133	291	42	81	2,66229	9,09935	7,41753	6,40819	3,84747	9,55503	7,65089	8,95639	5,70417	6,62903	5,49944	8,292	7,34446	3,84747
8644	10	5126567	5139876	GC10P005126	AKR1C3	aldo-keto reductase family 1. member C3 (3-alpha hydroxysteroid dehydrogenase. type II)	GO:0004033#aldo-keto reductase activity && parent = molecular_function|GO:0004303#estradiol 17-beta-dehydrogenase activity && parent = molecular_function|GO:0005489#electron transporter activity && parent = molecular_function|GO:0006629#lipid metabolism && parent = biological_process|GO:0006693#prostaglandin metabolism && parent = biological_process|GO:0008283#cell proliferation && parent = biolo…	174	163	451	363	93,5	7782,5	872	250,5	42	2706	1563,5	1197,5	2,36303	8,85475	8,94896	7,48071	7,79386	9,7508	3,37167	6,52951	8,32902	10,9054	4,89574	5,68713	6,07188	3,37167
3698	10	7785241	7831488	GC10P007785	ITIH2	inter-alpha (globulin) inhibitor H2	GO:0004867#serine-type endopeptidase inhibitor activity && parent = molecular_function|GO:0005576#extracellular region && parent = cellular_component|GO:0030212#hyaluronan metabolism && parent = biological_process	475,5	524	934	333	542,5	592	404,5	952,5	466	459	571	11316	2,14424	7,35176	7,21164	6,37779	7,86569	7,16159	7,03561	7,58507	6,34949	7,38088	7,40271	7,08772	2,77899	2,77899
3688	10	33229326	33287204	GC10M033229	ITGB1	integrin. beta 1 (fibronectin receptor. beta polypeptide. antigen CD29 includes MDF2. MSK12)	GO:0001726#ruffle && parent = cellular_component|GO:0004872#receptor activity && parent = molecular_function|GO:0005515#protein binding && parent = molecular_function|GO:0006968#cellular defense response && parent = biological_process|GO:0007155#cell adhe	315,5	2303,75	569	2828,5	967	6416	2997,5	422,5	771	14775,5	1236,5	272,25	2,59085	9,33729	6,46901	8,4865	6,17296	7,72141	4,99132	6,08924	8,91598	8,0482	3,78786	7,36674	9,55	3,78786
11067	10	44791716	44794263	GC10M044791	C10orf10	chromosome 10 open reading frame 10		362,25	1256	475,25	102,75	1021	1101,75	1482,25	1317,5	333,75	353,75	7351,25	1151,5	2,74501	8,23755	6,44377	7,84584	10,0554	6,74262	6,63281	6,20481	6,3748	8,35576	8,2718	3,89461	6,56909	3,89461
55753	10	50612716	50640375	GC10M050612	OGDHL	oxoglutarate dehydrogenase-like	GO:0004591#oxoglutarate dehydrogenase (succinyl-transferring) activity && parent = molecular_function|GO:0006096#glycolysis && parent = biological_process|GO:0008152#metabolism && parent = biological_process|GO:0030976#thiamin pyrophosphate binding && parent = molecular_function	1435	32	44	30	87,5	34	39,5	79	53	89,5	110,5	2519	1,79983	3,46559	8,95243	8,493	9,04554	7,50122	8,86496	8,64865	7,64865	8,22451	7,46861	7,16452	2,65379	2,65379
8031	10	51235232	51260739	GC10P051235	NCOA4	nuclear receptor coactivator 4	GO:0003713#transcription coactivator activity && parent = molecular_function|GO:0004872#receptor activity && parent = molecular_function|GO:0005634#nucleus && parent = cellular_component|GO:0006350#transcription && parent = biological_process|GO:0007169#transmembrane receptor protein tyrosine kinase signaling pathway && parent = biological_process|GO:0008584#male gonad development && parent = bio…	1611	2688,5	8511,5	24838	851	3857,5	1230,5	596,5	1023	3594	1184,5	921,5	2,51827	7,50012	6,76127	5,09866	3,5536	8,42085	6,24041	7,88883	8,93348	8,15527	6,34249	7,9438	8,30602	3,5536
22943	10	53744046	53747422	GC10P053744	DKK1	dickkopf homolog 1 (Xenopus laevis)	GO:0004871#signal transducer activity && parent = molecular_function|GO:0005576#extracellular region && parent = cellular_component|GO:0007275#development && parent = biological_process|GO:0008083#growth factor activity && parent = molecular_function|GO:0016055#Wnt receptor signaling pathway && parent = biological_process|GO:0030178#negative regulation of Wnt receptor signaling pathway && parent …	242	246	485	203,5	412	5622,5	321	453,5	407	709,5	273	243,5	2,37351	7,68624	7,66259	6,68326	7,93622	6,9186	3,14811	7,27867	6,78014	6,93622	6,13444	7,51234	7,67732	3,14811
22891	10	63688921	64101777	GC10P063803	ZNF365	zinc finger protein 365	GO:0003676#nucleic acid binding && parent = molecular_function|GO:0005634#nucleus && parent = cellular_component|GO:0008270#zinc ion binding && parent = molecular_function	2645,5	235,5	194,5	207	259	153,5	178	324	206	128,5	165	218,5	2,57311	3,46676	6,9565	7,23246	7,1426	6,81928	7,57399	7,36035	6,49624	7,14959	7,83046	7,46977	7,0646	3,46676
29982	10	64563058	64584789	GC10P064563	NRBF2	nuclear receptor binding factor 2	GO:0004872#receptor activity && parent = molecular_function	140	205,5	262,5	2347	104,5	282	191,5	22	53	470,5	74	22	2,3138	7,21191	6,65819	6,30502	3,14459	7,63383	6,20164	6,75999	9,88176	8,61327	5,46314	8,13174	9,88176	3,14459
221037	10	64596995	64698988	GC10M064597	JMJD1C	jumonji domain containing 1C	GO:0003824#catalytic activity && parent = molecular_function|GO:0004872#receptor activity && parent = molecular_function|GO:0005622#intracellular && parent = cellular_component|GO:0006355#regulation of transcription|GO:0046966#thyroid hormone receptor binding && parent = molecular_function	210,5	453	16,5	1894,5	183	129,5	219,5	40	181,5	208	53	54	2,47131	6,58454	5,47885	10,2578	3,41462	6,78652	7,28541	6,52414	8,98029	6,79839	6,60178	8,5743	8,54733	3,41462
5552	10	70517833	70534571	GC10P070517	PRG1	proteoglycan 1. secretory granule		362,5	4039	35631	28226,2	304,5	599,5	530,25	297,25	402,5	11590	3111,75	243,5	2,07503	9,95409	6,47614	3,33508	3,67118	10,2056	9,22831	9,4054	10,2404	9,80308	4,95533	6,85242	10,5281	3,33508
5551	10	72027110	72032520	GC10M072027	PRF1	perforin 1 (pore forming protein)	GO:0005509#calcium ion binding && parent = molecular_function|GO:0005829#cytosol && parent = cellular_component|GO:0006926#virus-infected cell apoptosis && parent = biological_process|GO:0006927#transformed cell apoptosis && parent = biological_process|GO:0006968#cellular defense response && parent = biological_process|GO:0009405#pathogenesis && parent = biological_process|GO:0016020#membrane && …	220	1261	2217,5	14469	244	254	544	1285	274	126	3805,5	586	2,15884	9,00353	6,48454	5,67017	2,96421	8,85415	8,79621	7,69743	6,45734	8,68686	9,80761	4,89102	7,59014	2,96421
58529	10	75061420	75071521	GC10M075061	MYOZ1	myozenin 1	|GO:0005198#structural molecule activity && parent = molecular_function|GO:0005634#nucleus && parent = cellular_component	481,5	627	1194	485,5	583,5	374	323,5	676	12784,5	382,5	495	506	1,99699	7,29269	6,91176	5,98249	7,28075	7,01549	7,65718	7,86646	6,8032	2,56197	7,62476	7,25279	7,22109	2,56197
79933	10	75074650	75085838	GC10M075076	SYNPO2L	synaptopodin 2-like	GO:0003779#actin binding && parent = molecular_function|GO:0005515#protein binding && parent = molecular_function|GO:0005856#cytoskeleton && parent = cellular_component	81	16,5	124	65,5	166	155,5	30,5	2774,5	720	43,5	51	153,5	1,92848	7,68584	9,9813	7,0715	7,99227	6,65065	6,74492	9,09496	2,58768	4,53384	8,58275	8,35327	6,7636	2,58768
6441	10	81687477	81698841	GC10M081687	SFTPD	surfactant. pulmonary-associated protein D	GO:0001817#regulation of cytokine production && parent = biological_process|GO:0005509#calcium ion binding && parent = molecular_function|GO:0005529#sugar binding && parent = molecular_function|GO:0005576#extracellular region && parent = cellular_componen	25,5	59	32	18	57,5	32,5	29,5	29,5	101,5	56	10707,5	41	0,397954	9,17539	7,96517	8,84781	9,67789	8,00232	8,82544	8,96517	8,96517	7,18248	8,04046	0,461478	8,49026	0,461478
92211	10	85944391	85969354	GC10P085944	PCDH21	protocadherin 21	GO:0005509#calcium ion binding && parent = molecular_function|GO:0007156#homophilic cell adhesion && parent = biological_process|GO:0016020#membrane && parent = cellular_component	45,5	26,5	34	34	785	33,5	25	50,5	142,5	84	30,5	43,5	2,29961	7,1739	7,95378	7,59424	7,59424	3,06515	7,61561	8,03784	7,02349	5,52688	6,28938	7,75096	7,23875	3,06515
11155	10	88418407	88484731	GC10P088418	LDB3	LIM domain binding 3	GO:0005515#protein binding && parent = molecular_function|GO:0005856#cytoskeleton && parent = cellular_component|GO:0008270#zinc ion binding && parent = molecular_function|GO:0046872#metal ion binding && parent = molecular_function	260	174	130	87,5	166,5	228	144	4355	3981,5	203,5	141,5	321	2,09029	7,38315	7,96257	8,38315	8,9543	8,02614	7,57263	8,23559	3,31706	3,44642	7,73663	8,26086	7,07909	3,31706
5950	10	95341583	95350983	GC10M095341	RBP4	retinol binding protein 4. plasma	GO:0005215#transporter activity && parent = molecular_function|GO:0005488#binding && parent = molecular_function|GO:0005501#retinoid binding && parent = molecular_function|GO:0005615#extracellular space && parent = cellular_component|GO:0006810#transport && parent = biological_process|GO:0007600#sensory perception && parent = biological_process|GO:0007601#visual perception && parent = biological_…	821	45,5	21,5	11,5	84,5	10462	31,5	312,5	47	19,5	596,5	86172,5	0,671301	7,57974	11,7532	12,8347	13,7374	10,8601	3,9081	12,2837	8,97326	11,7064	12,9756	8,0406	0,866034	0,866034
9211	10	95507667	95547905	GC10P095507	LGI1	leucine-rich. glioma inactivated 1	GO:0007399#nervous system development && parent = biological_process|GO:0008283#cell proliferation && parent = biological_process	414	22,5	62	15	17	28,5	40	57,5	63	24	58,5	50,5	2,69753	3,7396	7,94124	6,47889	8,5262	8,34563	7,6002	7,11116	6,5876	6,45581	7,84813	6,56272	6,77488	3,7396
1558	10	96786519	96819172	GC10M096786	CYP2C8	cytochrome P450. family 2. subfamily C. polypeptide 8	GO:0004497#monooxygenase activity && parent = molecular_function|GO:0005506#iron ion binding && parent = molecular_function|GO:0005783#endoplasmic reticulum && parent = cellular_component|GO:0005792#microsome && parent = cellular_component|GO:0006118#electron transport && parent = biological_process|GO:0016020#membrane && parent = cellular_component|GO:0020037#heme binding && parent = molecular_f…	74	226	262,5	85	244,5	269	88	222,5	326	56	40,5	11444,5	1,04389	8,53774	6,92702	6,71102	8,33781	6,81351	6,67573	8,28777	6,94954	6,39847	8,93984	9,40735	1,26483	1,26483
23401	10	99082244	99084448	GC10M099082	FRAT2	frequently rearranged in advanced T-cell lymphomas 2	GO:0005554#molecular function unknown && parent = molecular_function|GO:0007275#development && parent = biological_process|GO:0008283#cell proliferation && parent = biological_process|GO:0008372#cellular component unknown && parent = cellular_component|GO:0016055#Wnt receptor signaling pathway && parent = biological_process	578	468	1644,5	8126	475,5	414	471,5	365,5	358,5	358,5	996	775	2,49008	7,19081	7,49537	5,6823	3,3774	7,47243	7,67224	7,48462	7,852	7,8799	7,8799	6,40573	6,76768	3,3774
6319	10	102096761	102114577	GC10P102096	SCD	stearoyl-CoA desaturase (delta-9-desaturase)	GO:0004768#stearoyl-CoA 9-desaturase activity && parent = molecular_function|GO:0005506#iron ion binding && parent = molecular_function|GO:0005783#endoplasmic reticulum && parent = cellular_component|GO:0006633#fatty acid biosynthesis && parent = biological_process|GO:0016020#membrane && parent = cellular_component|GO:0016021#integral to membrane && parent = cellular_component|GO:0016491#oxidored…	1664,75	258	178,75	77,5	231	30099	1029,75	93	119	1269	705	1435	1,24565	5,72602	8,41588	8,94531	10,151	8,57536	1,54968	6,41903	9,88795	9,53229	6,11763	6,96563	5,94027	1,54968
3026	10	115302774	115339348	GC10P115302	HABP2	hyaluronan binding protein 2	GO:0004252#serine-type endopeptidase activity && parent = molecular_function|GO:0004263#chymotrypsin activity && parent = molecular_function|GO:0004295#trypsin activity && parent = molecular_function|GO:0005539#glycosaminoglycan binding && parent = molecular_function|GO:0005615#extracellular space && parent = cellular_component|GO:0006508#proteolysis && parent = biological_process|GO:0007155#cell…	465	472,5	581,5	623	588,5	685	703	636,5	485,5	475,5	541	6661	2,66747	7,46347	7,44039	7,14093	7,04147	7,12366	6,9046	6,86718	7,01054	7,40123	7,43126	7,24508	3,62304	3,62304
2018	10	119291945	119299043	GC10P119291	EMX2	empty spiracles homolog 2 (Drosophila)	GO:0003700#transcription factor activity && parent = molecular_function|GO:0005515#protein binding && parent = molecular_function|GO:0005634#nucleus && parent = cellular_component|GO:0006355#regulation of transcription|GO:0007275#development && parent = biological_process|GO:0043565#sequence-specific DNA binding && parent = molecular_function	480,5	12,5	20,5	13	146	518,5	23,5	13	65	9	14,5	42,5	2,27377	3,77318	9,03771	8,32402	8,98113	5,49174	3,66337	8,12698	8,98113	6,6592	9,51164	8,82359	7,27218	3,66337
51363	10	125757175	125796231	GC10M125758	GALNAC4S-6ST	NULL	GO:0008146#sulfotransferase activity && parent = molecular_function|GO:0016021#integral to membrane && parent = cellular_component|GO:0016740#transferase activity && parent = molecular_function|GO:0019319#hexose biosynthesis && parent = biological_process|GO:0050656#3'-phosphoadenosine 5'-phosphosulfate binding && parent = molecular_function|GO:0050659#N-acetylgalactosamine 4-sulfate 6-O-sulfotra…	979,5	769	736,5	4672	113,5	174	45,5	257	492,5	84	824	332	2,53997	5,81467	6,16373	6,22603	3,56074	8,92402	8,30762	10,2428	7,74494	6,80659	9,35825	6,06407	7,37553	3,56074
5791	10	129595314	129774152	GC10P129595	PTPRE	protein tyrosine phosphatase. receptor type. E	GO:0004725#protein tyrosine phosphatase activity && parent = molecular_function|GO:0004872#receptor activity && parent = molecular_function|GO:0005001#transmembrane receptor protein tyrosine phosphatase activity && parent = molecular_function|GO:0005625#soluble fraction && parent = cellular_component|GO:0005737#cytoplasm && parent = cellular_component|GO:0005887#integral to plasma membrane && par…	991	953,5	724,5	5677,5	326,5	194	473,5	534	318,5	174	1093,5	405,5	2,68588	6,26768	6,32333	6,71958	3,74938	7,86948	8,62051	7,3332	7,15973	7,90527	8,77748	6,12568	7,55686	3,74938
50632	10	134988922	135000401	GC10M135027	DRD1IP	dopamine receptor D1 interacting protein	GO:0004872#receptor activity && parent = molecular_function|GO:0005887#integral to plasma membrane && parent = cellular_component|GO:0007212#dopamine receptor signaling pathway && parent = biological_process|GO:0007268#synaptic transmission && parent = biological_process|GO:0016020#membrane && parent = cellular_component|GO:0016021#integral to membrane && parent = cellular_component|GO:0050780#do…	2542	95	173	301,5	28,5	183	165	330	209	148,5	219	293	2,5043	3,38715	8,12905	7,26427	6,46289	9,86601	7,1832	7,33258	6,33258	6,99154	7,48458	6,92412	6,50415	3,38715
1892	10	135025979	135036898	GC10M135064	ECHS1	enoyl Coenzyme A hydratase. short chain. 1. mitochondrial	GO:0004300#enoyl-CoA hydratase activity && parent = molecular_function|GO:0005739#mitochondrion && parent = cellular_component|GO:0006091#generation of precursor metabolites and energy && parent = biological_process|GO:0006629#lipid metabolism && parent = biological_process|GO:0006631#fatty acid metabolism && parent = biological_process|GO:0006635#fatty acid beta-oxidation && parent = biological_…	3685	1456,5	1667	1339,5	985,5	4475	1583,5	5638,5	1776,5	3926	3379,5	37418	2,4347	6,62622	7,96538	7,77063	8,08619	8,52896	6,346	7,84477	6,01257	7,67885	6,53483	6,75108	3,28222	3,28222
4046	11	1830775	1870068	GC11P001830	LSP1	lymphocyte-specific protein 1	GO:0003779#actin binding && parent = molecular_function|GO:0004871#signal transducer activity && parent = molecular_function|GO:0006928#cell motility && parent = biological_process|GO:0006968#cellular defense response && parent = biological_process|GO:0007165#signal transduction && parent = biological_process|GO:0015629#actin cytoskeleton && parent = cellular_component	27,5	1827	2375,5	7868,5	255,5	215,5	41,5	1023	124,5	58	877	109	2,16074	11,2329	5,17903	4,80028	3,07242	8,01712	8,26275	10,6393	6,01571	9,05429	10,1563	6,23786	9,24611	3,07242
3481	11	2110355	2116780	GC11M002110	IGF2	insulin-like growth factor 2 (somatomedin A)	GO:0000074#regulation of progression through cell cycle && parent = biological_process|GO:0001501#skeletal development && parent = biological_process|GO:0005159#insulin-like growth factor receptor binding && parent = molecular_function|GO:0005179#hormone activity && parent = molecular_function|GO:0005576#extracellular region && parent = cellular_component|GO:0006349#imprinting && parent = biologi…	28,25	49,25	77	39	35,5	54,5	123,5	65	134,25	50,5	46,5	684,75	2,66448	8,2831	7,48122	6,83649	7,81787	7,95353	7,33509	6,15491	7,08091	6,0345	7,44506	7,56412	3,68384	3,68384
3630	11	2137584	2139000	GC11M002137	INS	insulin	GO:0005158#insulin receptor binding && parent = molecular_function|GO:0005179#hormone activity && parent = molecular_function|GO:0005515#protein binding && parent = molecular_function|GO:0005520#insulin-like growth factor binding && parent = molecular_fun	14	24,5	42,5	16,5	42	28	25231,5	29,5	93	25	21,5	20	0,150737	10,9866	10,1792	9,38453	10,7495	9,4016	9,98656	0,170978	9,91127	8,25476	10,1501	10,3677	10,472	0,170978
27122	11	11941120	11987205	GC11M011941	DKK3	dickkopf homolog 3 (Xenopus laevis)	GO:0005576#extracellular region && parent = cellular_component|GO:0005615#extracellular space && parent = cellular_component|GO:0006118#electron transport && parent = biological_process|GO:0007275#development && parent = biological_process|GO:0008121#ubiquinol-cytochrome-c reductase activity && parent = molecular_function|GO:0009653#morphogenesis && parent = biological_process|GO:0016020#membrane…	5297	300,75	109,25	80	331,75	675,5	200,5	2216	183,5	1825,25	2141,25	106,5	2,57144	3,91764	8,05618	9,51711	9,96668	7,91465	6,88879	8,64115	5,17486	8,76897	5,45473	5,22437	9,55389	3,91764
6291	11	18209479	18214910	GC11M018209	SAA4	serum amyloid A4. constitutive	GO:0005319#lipid transporter activity && parent = molecular_function|GO:0005576#extracellular region && parent = cellular_component|GO:0005615#extracellular space && parent = cellular_component|GO:0006953#acute-phase response && parent = biological_process	399	280	507	514,5	532	711	368	678	498,5	403,5	631	9270	2,2269	7,43923	7,95019	7,09363	7,07245	7,02419	6,60577	7,55591	6,67433	7,11802	7,42305	6,77798	2,90112	2,90112
8048	11	19160153	19180177	GC11M019160	CSRP3	cysteine and glycine-rich protein 3 (cardiac LIM protein)	GO:0005634#nucleus && parent = cellular_component|GO:0007519#striated muscle development && parent = biological_process|GO:0008270#zinc ion binding && parent = molecular_function|GO:0030154#cell differentiation && parent = biological_process|GO:0046872#metal ion binding && parent = molecular_function	13	11,5	16,5	15	19	20,5	16,5	11789,5	2055	12,5	14,5	24	0,72855	10,802	10,9789	10,4581	10,5956	10,2545	10,1449	10,4581	0,977247	3,49754	10,8586	10,6445	9,9175	0,977247
4745	11	20647692	21553803	GC11P020647	NELL1	NEL-like 1 (chicken)	GO:0005198#structural molecule activity && parent = molecular_function|GO:0005509#calcium ion binding && parent = molecular_function|GO:0007155#cell adhesion && parent = biological_process|GO:0007399#nervous system development && parent = biological_process|GO:0008152#metabolism && parent = biological_process|GO:0016301#kinase activity && parent = molecular_function|GO:0016491#oxidoreductase acti…	771	32	60	41,5	64	45	54	131,5	91,5	85	80	102,5	2,69102	3,70592	8,2965	7,38961	7,92146	7,2965	7,80465	7,54162	6,25759	6,7808	6,88711	6,97458	6,61702	3,70592
5954	11	32069183	32082889	GC11P032069	RCN1	reticulocalbin 1. EF-hand calcium binding domain	GO:0005509#calcium ion binding && parent = molecular_function|GO:0005788#endoplasmic reticulum lumen && parent = cellular_component	553	723,5	398,5	498	718	2413	1263	499	661,5	6803	678	441,5	2,79678	7,61951	7,2318	8,09221	7,77065	7,24281	5,49404	6,42801	7,76775	7,36105	3,99869	7,32551	7,94438	3,99869
25891	11	35409951	35503752	GC11M035409	DKFZP586H2123	NULL	GO:0004252#serine-type endopeptidase activity && parent = molecular_function|GO:0004263#chymotrypsin activity && parent = molecular_function|GO:0004295#trypsin activity && parent = molecular_function|GO:0005509#calcium ion binding && parent = molecular_function|GO:0006508#proteolysis && parent = biological_process|GO:0008233#peptidase activity && parent = molecular_function	656,5	211,5	156,5	107	103,5	803,5	130,5	553,5	102	3598,5	407	975,5	2,62309	6,19471	7,82885	8,26335	8,8119	8,85988	5,90321	8,52546	6,44093	8,88094	3,74019	6,88448	5,62337	3,74019
51317	11	45910692	46099305	GC11M045911	PHF21A	PHD finger protein 21A	GO:0000151#ubiquitin ligase complex && parent = cellular_component|GO:0003677#DNA binding && parent = molecular_function|GO:0004386#helicase activity && parent = molecular_function|GO:0004842#ubiquitin-protein ligase activity && parent = molecular_function|GO:0005515#protein binding && parent = molecular_function|GO:0006350#transcription && parent = biological_process|GO:0006355#regulation of tra…	184,5	209,5	54	1342,5	66	31,5	25,5	78,5	185,5	238,5	47,5	40,5	2,42589	6,18843	6,00511	7,96102	3,32521	7,67152	8,73863	9,04349	7,42129	6,18064	5,81807	8,14606	8,37606	3,32521
2147	11	46697350	46717634	GC11P046697	F2	coagulation factor II (thrombin)	GO:0000074#regulation of progression through cell cycle && parent = biological_process|GO:0003809#thrombin activity && parent = molecular_function|GO:0004263#chymotrypsin activity && parent = molecular_function|GO:0004295#trypsin activity && parent = mole	80	141,5	130	61	106	72,5	208	206,5	78,5	62	135	31306	0,369936	9,04002	8,21729	8,33958	9,43121	8,63402	9,18204	7,66151	7,67195	9,06732	9,40775	8,28513	0,427793	0,427793
6688	11	47332987	47356674	GC11M047332	SPI1	spleen focus forming virus (SFFV) proviral integration oncogene spi1	GO:0000122#negative regulation of transcription from RNA polymerase II promoter && parent = biological_process|GO:0003700#transcription factor activity && parent = molecular_function|GO:0003723#RNA binding && parent = molecular_function|GO:0005515#protein binding && parent = molecular_function|GO:0005634#nucleus && parent = cellular_component|GO:0006350#transcription && parent = biological_proces…	27,5	149,5	206,5	4730,5	39,5	23,5	51	191	74,5	46,5	687,5	253,5	1,57936	9,46	7,01736	6,55136	2,03358	8,93758	9,68677	8,56893	6,66393	8,02219	8,7022	4,81614	6,25552	2,03358
10394	11	56900818	56905199	GC11M056900	PRG3	proteoglycan 3	GO:0001694#histamine biosynthesis && parent = biological_process|GO:0005529#sugar binding && parent = molecular_function|GO:0005764#lysosome && parent = cellular_component|GO:0006955#immune response && parent = biological_process|GO:0017148#negative regulation of protein biosynthesis && parent = biological_process|GO:0019370#leukotriene biosynthesis && parent = biological_process|GO:0042119#neutr…	196	270,5	7961,5	300,5	411,5	304,5	437	177	411	346,5	137,5	470	1,90667	7,77167	7,3069	2,42756	7,15516	6,70164	7,13609	6,61489	7,91878	6,70339	6,94967	8,2831	6,50987	2,42756
5553	11	56911410	56914706	GC11M056911	PRG2	proteoglycan 2. bone marrow (natural killer cell activator. eosinophil granule major basic protein)	GO:0005529#sugar binding && parent = molecular_function|GO:0005576#extracellular region && parent = cellular_component|GO:0005737#cytoplasm && parent = cellular_component|GO:0006954#inflammatory response && parent = biological_process|GO:0008201#heparin binding && parent = molecular_function|GO:0042742#defense response to bacteria && parent = biological_process	53,5	56,5	39137,5	63,5	90	47,5	87,5	117	166	88,5	123	288	0,285476	9,84316	9,76445	0,328367	9,59595	9,09278	10,0148	9,13342	8,71427	8,20959	9,11703	8,64212	7,41471	0,328367
710	11	57121602	57138902	GC11P057121	SERPING1	serpin peptidase inhibitor. clade G (C1 inhibitor). member 1. (angioedema. hereditary)	GO:0004867#serine-type endopeptidase inhibitor activity && parent = molecular_function|GO:0005576#extracellular region && parent = cellular_component|GO:0005615#extracellular space && parent = cellular_component|GO:0006955#immune response && parent = biological_process|GO:0006958#complement activation|GO:0007596#blood coagulation && parent = biological_process|GO:0008015#circulation && parent = b…	501	1938	538,5	700,5	1607,5	7918	1405,5	2079	832	1266	7721,5	28494,5	2,34854	9,12707	7,17538	9,02293	8,64349	7,44513	5,14481	7,63887	7,07406	8,39529	7,78967	5,18107	3,29734	3,29734
10249	11	58232806	58256023	GC11M058232	GLYAT	glycine-N-acyltransferase	GO:0005739#mitochondrion && parent = cellular_component|GO:0006637#acyl-CoA metabolism && parent = biological_process|GO:0008415#acyltransferase activity && parent = molecular_function|GO:0009636#response to toxin && parent = biological_process|GO:0016740#transferase activity && parent = molecular_function|GO:0047961#glycine N-acyltransferase activity && parent = molecular_function	156,25	152	330,5	216,25	236	236,5	173,75	213,25	339,25	121,25	185	2321,25	2,71038	7,61535	7,65513	6,53455	7,1465	7,02042	7,01736	7,46219	7,16666	6,49686	7,98122	7,37168	3,72237	3,72237
6947	11	59376859	59390594	GC11M059376	TCN1	transcobalamin I (vitamin B12 binding protein. R binder family)	GO:0005488#binding && parent = molecular_function|GO:0006811#ion transport && parent = biological_process|GO:0006824#cobalt ion transport && parent = biological_process|GO:0015087#cobalt ion transporter activity && parent = molecular_function|GO:0015889#cobalamin transport && parent = biological_process|GO:0050897#cobalt ion binding && parent = molecular_function	488	270	5553	846,5	694	334	667,5	239	903	97,5	258,5	570	2,59642	7,0805	7,93443	3,57219	6,28588	6,57245	7,62754	6,62862	8,11038	6,19266	9,40391	7,99722	6,85642	3,57219
932	11	59580676	59595163	GC11P059580	MS4A3	membrane-spanning 4-domains. subfamily A. member 3 (hematopoietic cell-specific)	GO:0004872#receptor activity && parent = molecular_function|GO:0007165#signal transduction && parent = biological_process|GO:0016020#membrane && parent = cellular_component|GO:0016021#integral to membrane && parent = cellular_component	22	50	4414	293,5	130	24,5	112	63	129	62,5	24,5	53	1,2197	9,15312	7,9687	1,50468	5,41533	6,59018	8,99784	6,8052	7,63527	6,60132	7,64677	8,99784	7,88463	1,50468
64231	11	59695656	59708467	GC11M059695	MS4A6A	membrane-spanning 4-domains. subfamily A. member 6A	GO:0004872#receptor activity && parent = molecular_function|GO:0007165#signal transduction && parent = biological_process|GO:0016020#membrane && parent = cellular_component|GO:0016021#integral to membrane && parent = cellular_component	260,5	1100	1554	5312	541	346,5	251,5	767,5	151,5	37,5	971,5	1020,5	2,72665	8,28953	6,21138	5,71289	3,93963	7,23518	7,87795	8,34025	6,73064	9,07149	11,0858	6,3906	6,3196	3,93963
931	11	59979857	59994800	GC11P059979	MS4A1	membrane-spanning 4-domains. subfamily A. member 1	GO:0004872#receptor activity && parent = molecular_function|GO:0005057#receptor signaling protein activity && parent = molecular_function|GO:0005886#plasma membrane && parent = cellular_component|GO:0005887#integral to plasma membrane && parent = cellular_component|GO:0006955#immune response && parent = biological_process|GO:0007165#signal transduction && parent = biological_process|GO:0042113#B …	226,75	6070,75	643,5	842	624,5	480	258,75	322,25	626,25	376,5	314	364,75	2,5176	8,1374	3,3947	6,63256	6,24468	6,6758	7,05547	7,94694	7,63032	6,67176	7,40585	7,66774	7,4516	3,3947
26007	11	60858725	60870967	GC11P060858	DAK	dihydroxyacetone kinase 2 homolog (yeast)	GO:0004371#glycerone kinase activity && parent = molecular_function|GO:0006071#glycerol metabolism && parent = biological_process	133	70	64	224	41	65,5	67	62	75	219	49	3597,5	1,51073	6,64373	7,56973	7,69901	5,89166	8,34146	7,66559	7,63292	7,74481	7,47019	5,92422	8,0843	1,88623	1,88623
3992	11	61323678	61341028	GC11M061323	FADS1	fatty acid desaturase 1	GO:0005506#iron ion binding && parent = molecular_function|GO:0005554#molecular function unknown && parent = molecular_function|GO:0005624#membrane fraction && parent = cellular_component|GO:0005792#microsome && parent = cellular_component|GO:0006636#fatt	546	192,5	227,5	57,5	322	16492	220,5	216,5	509,5	1032,5	527	737	1,44313	6,714	8,21804	7,97703	9,96126	7,47584	1,79727	8,02212	8,04853	6,81382	5,79483	6,76509	6,28123	1,79727
10647	11	61766299	61768855	GC11P061766	SCGB1D2	secretoglobin. family 1D. member 2	GO:0005615#extracellular space && parent = cellular_component	23	35	54	39	5854	49,5	33,5	64	131	42,5	34	43	0,703079	8,82394	8,21822	7,59261	8,0621	0,832292	7,71814	8,28141	7,3475	6,31408	7,93811	8,26004	7,92123	0,832292
4250	11	61794205	61797203	GC11P061794	SCGB2A2	secretoglobin. family 2A. member 2	GO:0000004#biological process unknown && parent = biological_process|GO:0005496#steroid binding && parent = molecular_function|GO:0005554#molecular function unknown && parent = molecular_function|GO:0008372#cellular component unknown && parent = cellular_component	74	108	137,5	55	10147,5	109	86	116	223	139,5	55	93,5	0,838774	8,09896	7,55353	7,20513	8,52706	0,999579	7,54023	7,88215	7,45043	6,50752	7,18429	8,52706	7,76152	0,999579
7356	11	61943098	61947242	GC11P061943	SCGB1A1	secretoglobin. family 1A. member 1 (uteroglobin)	GO:0000004#biological process unknown && parent = biological_process|GO:0005125#cytokine activity && parent = molecular_function|GO:0005496#steroid binding && parent = molecular_function|GO:0007165#signal transduction && parent = biological_process|GO:0007566#embryo implantation && parent = biological_process|GO:0009887#organ morphogenesis && parent = biological_process|GO:0019834#phospholipase A…	157,5	455	395,5	209,5	367	232	196	326	380	192	23218	268	0,937642	8,32649	6,79598	6,99817	7,91489	7,10606	7,76772	8,01099	7,27697	7,05585	8,04074	1,12274	7,55961	1,12274
9379	11	64130223	64247236	GC11M064130	NRXN2	neurexin 2	GO:0005515#protein binding && parent = molecular_function|GO:0007155#cell adhesion && parent = biological_process|GO:0016020#membrane && parent = cellular_component|GO:0016021#integral to membrane && parent = cellular_component	964,75	32,75	88	41,75	122	161	139,75	115,5	182,5	48,25	58,75	78,25	2,72009	3,79565	8,67624	7,25023	8,32596	6,77893	6,37875	6,58296	6,85792	6,19791	8,11721	7,83315	7,41965	3,79565
5837	11	64270605	64284763	GC11M064272	PYGM	phosphorylase. glycogen; muscle (McArdle syndrome. glycogen storage disease type V)	GO:0000166#nucleotide binding && parent = molecular_function|GO:0005975#carbohydrate metabolism && parent = biological_process|GO:0005977#glycogen metabolism && parent = biological_process|GO:0008184#glycogen phosphorylase activity && parent = molecular_function|GO:0016757#transferase activity|GO:0030170#pyridoxal phosphate binding && parent = molecular_function	611,5	276	194,5	197	126,5	328,5	120	1261,5	18600,5	108,5	387	289,5	1,18846	6,38996	7,53764	8,04254	8,02411	8,66317	7,28641	8,73927	5,34524	1,46311	8,88461	7,04997	7,46874	1,46311
1521	11	65403859	65407786	GC11P065405	CTSW	cathepsin W (lymphopain)	GO:0004197#cysteine-type endopeptidase activity && parent = molecular_function|GO:0006508#proteolysis && parent = biological_process|GO:0006955#immune response && parent = biological_process	53	653,5	349,5	3292	69,5	87,5	346	89	172	73,5	515	167	2,30563	9,09624	5,47212	6,37501	3,13941	8,70522	8,37295	6,38953	8,34843	7,3979	8,62449	5,81573	7,44046	3,13941
1474	11	65536037	65537551	GC11P065536	CST6	cystatin E/M	GO:0004869#cysteine protease inhibitor activity && parent = molecular_function|GO:0009653#morphogenesis && parent = biological_process	145,5	164	130	138,5	1117	309,5	495,5	84,5	205	197	2347	46	2,61422	7,8226	7,64992	7,98511	7,89373	4,88206	6,73368	6,05473	8,6066	7,328	7,38542	3,81087	9,48391	3,81087
57124	11	65838533	65841091	GC11M065839	CD248	CD248 antigen. endosialin	GO:0000004#biological process unknown && parent = biological_process|GO:0005509#calcium ion binding && parent = molecular_function|GO:0005529#sugar binding && parent = molecular_function|GO:0005554#molecular function unknown && parent = molecular_function|GO:0005578#extracellular matrix (sensu Metazoa) && parent = cellular_component	603	1174	391,5	670,5	1019,5	9934	843,5	1196	1131	3340	1167,5	1211	2,80348	8,03669	7,07549	8,65983	7,88361	7,27906	3,99454	7,55246	7,0487	7,12932	5,56707	7,0835	7,03072	3,99454
29984	11	66580896	66596059	GC11P066580	RHOD	ras homolog gene family. member D	GO:0000166#nucleotide binding && parent = molecular_function|GO:0003924#GTPase activity && parent = molecular_function|GO:0005525#GTP binding && parent = molecular_function|GO:0007266#Rho protein signal transduction && parent = biological_process|GO:0016020#membrane && parent = cellular_component	23,5	55,5	75,5	40,5	45,5	49,5	84,5	359,5	81	65	156	763	2,70528	8,96367	7,72384	7,27985	8,1784	8,01046	7,8889	7,11738	5,02841	7,1784	7,49589	6,23285	3,94272	3,94272
2352	11	71524636	71528582	GC11P071524	FOLR3	folate receptor 3 (gamma)	GO:0004872#receptor activity && parent = molecular_function|GO:0005542#folic acid binding && parent = molecular_function|GO:0005624#membrane fraction && parent = cellular_component|GO:0015884#folic acid transport && parent = biological_process|GO:0019898#extrinsic to membrane && parent = cellular_component	159,5	152	1298	3614,5	127,5	266,5	192,5	185	380	196	556	181	2,50702	8,02496	8,09445	5,0003	3,5228	8,34802	7,28438	7,75366	7,81099	6,77252	7,72767	6,22343	7,84253	3,5228
58473	11	73034870	73051510	GC11P073022	PLEKHB1	pleckstrin homology domain containing. family B (evectins) member 1	GO:0004871#signal transducer activity && parent = molecular_function|GO:0007602#phototransduction && parent = biological_process|GO:0016020#membrane && parent = cellular_component|GO:0016021#integral to membrane && parent = cellular_component	5850,5	354	234,5	152,5	378	175,5	318,5	401	286,5	166	620	227	2,14947	2,79689	6,84363	7,43779	8,05857	6,74899	7,85591	6,99609	6,66378	7,14884	7,9362	6,03511	7,48469	2,79689
11309	11	74539810	74594945	GC11P074539	SLCO2B1	solute carrier organic anion transporter family. member 2B1	GO:0005215#transporter activity && parent = molecular_function|GO:0006810#transport && parent = biological_process|GO:0006811#ion transport && parent = biological_process|GO:0016020#membrane && parent = cellular_component|GO:0016021#integral to membrane && parent = cellular_component	132	554	197	110	324,5	248,5	259	551,5	431,5	229,5	693	3101	2,77046	8,46405	6,3947	7,88639	8,72709	7,16637	7,55134	7,49164	6,40123	6,75523	7,66609	6,07173	3,90993	3,90993
871	11	74950817	74961492	GC11P074950	SERPINH1	serpin peptidase inhibitor. clade H (heat shock protein 47). member 1. (collagen binding protein 1)	GO:0004867#serine-type endopeptidase inhibitor activity && parent = molecular_function|GO:0005518#collagen binding && parent = molecular_function|GO:0005783#endoplasmic reticulum && parent = cellular_component|GO:0005793#ER-Golgi intermediate compartment && parent = cellular_component|GO:0006457#protein folding && parent = biological_process|GO:0006986#response to unfolded protein && parent = bio…	37	69	72,5	39,5	61,5	4029	180,5	128	89,5	16727,5	418,5	186,5	1,15784	10,3762	9,47709	9,40571	10,2818	9,6431	3,60941	8,08976	8,58561	9,1018	1,55568	6,87653	8,04258	1,55568
25987	11	76171932	76186845	GC11P076173	LRRC54	leucine rich repeat containing 54		278,5	215	210,5	88,5	139	3416,5	103	182	194	896,5	532	3798,5	2,40163	7,57557	7,94892	7,97943	9,2295	8,57817	3,95881	9,01061	8,18931	8,0972	5,88895	6,64183	3,80589	3,80589
65084	11	86426547	86712216	GC11P086426	FLJ22104	NULL		154	110	47,5	117	70,5	1393	166	119	55	315,5	25	57,5	2,48298	6,57704	7,06247	8,27397	6,97346	7,70428	3,39985	6,46879	6,94901	8,06247	5,54233	9,19997	7,99834	3,39985
330	11	101693403	101713674	GC11P101693	BIRC3	baculoviral IAP repeat-containing 3	GO:0000151#ubiquitin ligase complex && parent = cellular_component|GO:0004842#ubiquitin-protein ligase activity && parent = molecular_function|GO:0005515#protein binding && parent = molecular_function|GO:0005622#intracellular && parent = cellular_component|GO:0006916#anti-apoptosis && parent = biological_process|GO:0007166#cell surface receptor linked signal transduction && parent = biological_pr…	49,5	1138,5	64	410	258,5	75,5	83,5	81	184	17	23	46	2,53217	8,14985	3,62629	7,77921	5,09973	5,76519	7,54081	7,39551	7,43936	6,25565	9,69175	9,25565	8,25565	3,62629
4317	11	102088541	102100868	GC11M102088	MMP8	matrix metallopeptidase 8 (neutrophil collagenase)	GO:0000270#peptidoglycan metabolism && parent = biological_process|GO:0004222#metalloendopeptidase activity && parent = molecular_function|GO:0005509#calcium ion binding && parent = molecular_function|GO:0005578#extracellular matrix (sensu Metazoa) && parent = cellular_component|GO:0005615#extracellular space && parent = cellular_component|GO:0006508#proteolysis && parent = biological_process|GO:…	275,5	326	4884	309,5	668,5	313	61	310	599	111,5	53,5	618	2,33298	7,28532	7,0425	3,13738	7,11743	6,00644	7,10121	9,46049	7,1151	6,16482	8,59033	9,64976	6,11977	3,13738
4312	11	102165860	102174104	GC11M102165	MMP1	matrix metallopeptidase 1 (interstitial collagenase)	GO:0000270#peptidoglycan metabolism && parent = biological_process|GO:0004232#interstitial collagenase activity && parent = molecular_function|GO:0005509#calcium ion binding && parent = molecular_function|GO:0005578#extracellular matrix (sensu Metazoa) && parent = cellular_component|GO:0005615#extracellular space && parent = cellular_component|GO:0006508#proteolysis && parent = biological_process…	39	24	103	70,5	94	41	47	25	99	57607,5	97	13	0,124786	10,6696	11,37	9,2685	9,81545	9,40041	10,5975	10,4004	11,3111	9,32565	0,141035	9,35509	12,2546	0,141035
6588	11	107083318	107087992	GC11M107083	SLN	sarcolipin	|GO:0005790#smooth endoplasmic reticulum && parent = cellular_component|GO:0006810#transport && parent = biological_process|GO:0016020#membrane && parent = cellular_component|GO:0016021#integral to membrane && parent = cellular_component|GO:0016529#sarcoplasmic reticulum && parent = cellular_component|GO:0030234#enzyme regulator activity && parent = molecular_function	589	646	865	519	821	461	759,5	1486,5	22655	673,5	797	1119,5	1,79331	7,52929	7,39603	6,97486	7,71183	7,05018	7,88279	7,16251	6,19371	2,26388	7,33588	7,09298	6,60278	2,26388
5450	11	110728189	110755627	GC11M110728	POU2AF1	POU domain. class 2. associating factor 1	GO:0003713#transcription coactivator activity && parent = molecular_function|GO:0005634#nucleus && parent = cellular_component|GO:0006350#transcription && parent = biological_process|GO:0006355#regulation of transcription|GO:0006366#transcription from RNA polymerase II promoter && parent = biological_process|GO:0006959#humoral immune response && parent = biological_process	82	2548	876	537,5	245	58	100,5	428	100	76	252	135,5	2,55455	8,60599	3,6484	5,18876	5,89342	7,02691	9,10556	8,31249	6,22208	8,31969	8,71562	6,98627	7,8814	3,6484
1410	11	111284559	111287683	GC11M111284	CRYAB	crystallin. alpha B	GO:0005212#structural constituent of eye lens && parent = molecular_function|GO:0005634#nucleus && parent = cellular_component|GO:0005737#cytoplasm && parent = cellular_component|GO:0006457#protein folding && parent = biological_process|GO:0006936#muscle contraction && parent = biological_process|GO:0007169#transmembrane receptor protein tyrosine kinase signaling pathway && parent = biological_pr…	10390	1136,5	516,5	220,5	1305,5	7783,5	459,5	43825,5	11484	819,5	2139	607,5	2,13932	5,09647	8,28899	9,42675	10,6547	8,08899	5,51317	9,59545	3,01989	4,95204	8,76077	7,37665	9,19263	3,01989
3316	11	111288708	111290027	GC11P111288	HSPB2	heat shock 27kDa protein 2	GO:0005515#protein binding && parent = molecular_function|GO:0005829#cytosol && parent = cellular_component|GO:0006457#protein folding && parent = biological_process|GO:0006986#response to unfolded protein && parent = biological_process|GO:0008047#enzyme activator activity && parent = molecular_function	415	50	54	23,5	92,5	1185	58	2678	235	84	569	50	2,28079	6,00747	9,06058	8,94955	10,1498	8,17305	4,49376	8,84646	3,3175	6,82792	8,31212	5,55215	9,06058	3,3175
1737	11	111401387	111439798	GC11P111401	DLAT	dihydrolipoamide S-acetyltransferase (E2 component of pyruvate dehydrogenase complex)	GO:0004742#dihydrolipoyllysine-residue acetyltransferase activity && parent = molecular_function|GO:0005515#protein binding && parent = molecular_function|GO:0005739#mitochondrion && parent = cellular_component|GO:0005967#pyruvate dehydrogenase complex (sensu Eukaryota) && parent = cellular_component|GO:0006085#acetyl-CoA biosynthesis && parent = biological_process|GO:0006096#glycolysis && parent…	390,5	265,75	133	230,75	204	2238,5	201,5	368,25	250	252,75	143,25	72	2,76407	6,36868	6,92393	7,92258	7,12767	7,30543	3,84954	7,32322	6,45332	7,01207	6,99629	7,81547	8,80793	3,84954
4837	11	113671744	113688448	GC11P113633	NNMT	nicotinamide N-methyltransferase	GO:0008112#nicotinamide N-methyltransferase activity && parent = molecular_function|GO:0008168#methyltransferase activity && parent = molecular_function|GO:0016740#transferase activity && parent = molecular_function	49	825	248,25	86,75	791	5892,5	965,75	1255,75	1999,25	6275	2923,75	35166	1,96513	12,1358	8,06228	9,79488	11,3117	8,12299	5,22586	7,83502	7,45619	6,78529	5,13513	6,23692	2,64863	2,64863
6876	11	116575249	116580717	GC11P116575	TAGLN	transgelin	GO:0003779#actin binding && parent = molecular_function|GO:0007517#muscle development && parent = biological_process	431,5	3725	214,5	201	1280	12483	1413	3282	866,5	23574,5	5105,5	1064	2,44073	9,39855	6,28874	10,4069	10,5007	7,82983	4,54409	7,68722	6,4714	8,39271	3,62682	5,83393	8,09648	3,62682
53826	11	117212902	117252577	GC11M117212	FXYD6	FXYD domain containing ion transport regulator 6	GO:0000004#biological process unknown && parent = biological_process|GO:0005216#ion channel activity && parent = molecular_function|GO:0005554#molecular function unknown && parent = molecular_function|GO:0005615#extracellular space && parent = cellular_component|GO:0006811#ion transport && parent = biological_process|GO:0016020#membrane && parent = cellular_component|GO:0016021#integral to membra…	7541,5	1359,5	431,5	578,5	203,5	110,5	419	2999,5	502,5	243	2300	1037	2,63381	3,86675	6,33853	7,99417	7,57121	9,0785	9,95949	8,03658	5,19688	7,77441	8,82257	5,57997	6,72919	3,86675
55800	11	123007132	123030522	GC11M123005	SCN3B	sodium channel. voltage-gated. type III. beta	GO:0005248#voltage-gated sodium channel activity && parent = molecular_function|GO:0006811#ion transport && parent = biological_process|GO:0006814#sodium ion transport && parent = biological_process|GO:0016020#membrane && parent = cellular_component|GO:0016021#integral to membrane && parent = cellular_component|GO:0031402#sodium ion binding && parent = molecular_function	2987,25	167,25	140,25	131,25	241,75	40	67,25	178,5	255,5	208	217	208	2,23583	2,93262	7,09136	7,34536	7,44104	6,55985	9,15529	8,40576	6,99744	6,48004	6,77678	6,71567	6,77678	2,93262
4900	11	124114951	124122307	GC11P124114	NRGN	neurogranin (protein kinase C substrate. RC3)	GO:0005516#calmodulin binding && parent = molecular_function|GO:0007165#signal transduction && parent = biological_process|GO:0007399#nervous system development && parent = biological_process	20959	124,5	1494,5	13092	41,5	56,5	130	925,5	148,5	131,5	2709	386	1,7784	2,71797	10,1133	6,52781	3,39686	11,6982	11,2531	10,0509	7,21917	9,85894	10,0343	5,66971	8,4808	2,71797
50863	11	130745778	131711925	GC11P131285	HNT	NULL	GO:0005515#protein binding && parent = molecular_function|GO:0005887#integral to plasma membrane && parent = cellular_component|GO:0007155#cell adhesion && parent = biological_process|GO:0008038#neuron recognition && parent = biological_process|GO:0016020#membrane && parent = cellular_component	879	13,5	49,5	28	46	19,5	19	152	85	247	289	131,5	2,57624	3,73242	9,75725	7,88278	8,70478	7,98858	9,22674	9,26421	6,26421	7,10275	5,56377	5,33721	6,47322	3,73242
27087	11	133753609	133787022	GC11M133753	B3GAT1	beta-1.3-glucuronyltransferase 1 (glucuronosyltransferase P)	GO:0005795#Golgi stack && parent = cellular_component|GO:0005975#carbohydrate metabolism && parent = biological_process|GO:0006486#protein amino acid glycosylation && parent = biological_process|GO:0015018#galactosylgalactosylxylosylprotein 3-beta-glucuronosyltransferase activity && parent = molecular_function|GO:0016020#membrane && parent = cellular_component|GO:0016021#integral to membrane && p…	3644	37	245,5	69	113	83	46,5	346	750	65,5	47	286	1,96502	2,61866	9,24052	6,51039	8,34144	7,62979	8,07493	8,91081	6,01534	4,89922	8,41655	8,89538	6,2901	2,61866
7450	12	5928407	6104097	GC12M005917	VWF	von Willebrand factor	GO:0004867#serine-type endopeptidase inhibitor activity && parent = molecular_function|GO:0005515#protein binding && parent = molecular_function|GO:0005578#extracellular matrix (sensu Metazoa) && parent = cellular_component|GO:0007155#cell adhesion && parent = biological_process|GO:0008083#growth factor activity && parent = molecular_function|GO:0009611#response to wounding && parent = biological…	1353	3524	350	389,5	1355	157	1214	6038	878	126,5	10744	411	2,55056	6,84449	5,46344	8,79523	8,64096	6,84236	9,95182	7,00089	4,68658	7,46836	10,2634	3,85519	8,56344	3,85519
2026	12	6893874	6903120	GC12P006898	ENO2	enolase 2 (gamma. neuronal)	GO:0000015#phosphopyruvate hydratase complex && parent = cellular_component|GO:0000287#magnesium ion binding && parent = molecular_function|GO:0004634#phosphopyruvate hydratase activity && parent = molecular_function|GO:0006096#glycolysis && parent = biological_process|GO:0016829#lyase activity && parent = molecular_function	6053,5	501	307	211,5	54	39,5	269,5	190	73	876	168,5	100	1,8279	2,37475	5,96964	6,67621	7,21379	9,18342	9,63452	6,86416	7,36845	8,74848	5,16352	7,5417	8,29445	2,37475
5777	12	6926000	6940740	GC12P006911	PTPN6	protein tyrosine phosphatase. non-receptor type 6	GO:0004725#protein tyrosine phosphatase activity && parent = molecular_function|GO:0005515#protein binding && parent = molecular_function|GO:0005554#molecular function unknown && parent = molecular_function|GO:0005856#cytoskeleton && parent = cellular_component|GO:0006470#protein amino acid dephosphorylation && parent = biological_process|GO:0006915#apoptosis && parent = biological_process|GO:000…	188	2009,5	1726,5	8932,5	307	279	493	1246,5	432	612,5	1365,5	683,5	2,58931	9,19234	5,77431	5,9933	3,62208	8,48484	8,62281	7,80149	6,46326	7,99204	7,48837	6,33172	7,33013	3,62208
50856	12	8167494	8182470	GC12P008168	CLEC4A	C-type lectin domain family 4. member A	GO:0004888#transmembrane receptor activity && parent = molecular_function|GO:0005529#sugar binding && parent = molecular_function|GO:0005887#integral to plasma membrane && parent = cellular_component|GO:0006955#immune response && parent = biological_process|GO:0007155#cell adhesion && parent = biological_process|GO:0007166#cell surface receptor linked signal transduction && parent = biological_pr…	43,25	57	298,75	2255,25	66	30	35,25	65,75	178,25	34	69,75	37,25	1,72755	7,92341	7,52515	5,13525	2,21897	7,31365	8,45115	8,21849	7,31912	5,88028	8,27058	7,23392	8,13887	2,21897
8076	12	8689806	8706700	GC12M008689	MFAP5	microfibrillar associated protein 5	GO:0001527#microfibril && parent = cellular_component|GO:0005201#extracellular matrix structural constituent && parent = molecular_function|GO:0005578#extracellular matrix (sensu Metazoa) && parent = cellular_component|GO:0005615#extracellular space && parent = cellular_component	79	285,5	251,5	52	396	6357,5	105	274,5	246	1707,5	21	345,5	1,93355	8,93484	7,08127	7,2642	9,53818	6,60926	2,60437	8,52437	7,13795	7,2961	4,50095	10,8463	6,80607	2,60437
3820	12	9638414	9651749	GC12M009638	KLRB1	killer cell lectin-like receptor subfamily B. member 1	GO:0004888#transmembrane receptor activity && parent = molecular_function|GO:0005529#sugar binding && parent = molecular_function|GO:0005886#plasma membrane && parent = cellular_component|GO:0007166#cell surface receptor linked signal transduction && parent = biological_process|GO:0019735#antimicrobial humoral response (sensu Vertebrata) && parent = biological_process	168,5	1368,5	641	4102,5	103,5	197	115,5	247,5	344,5	33,5	208,5	621	2,42852	8,02476	5,00299	6,09719	3,41908	8,72788	7,79931	8,56962	7,47008	6,99301	10,3553	7,71746	6,14292	3,41908
969	12	9796352	9804764	GC12M009796	CD69	CD69 antigen (p60. early T-cell activation antigen)	GO:0004888#transmembrane receptor activity && parent = molecular_function|GO:0005529#sugar binding && parent = molecular_function|GO:0005887#integral to plasma membrane && parent = cellular_component|GO:0006952#defense response && parent = biological_process|GO:0007166#cell surface receptor linked signal transduction && parent = biological_process|GO:0016020#membrane && parent = cellular_component	82	1397,5	270	715,5	196,5	51	99	101	41	44,5	178,5	176,5	2,66863	8,02232	3,93124	6,30306	4,89706	6,76149	8,70745	7,75051	7,72166	9,02232	8,90414	6,90009	6,91635	3,93124
51348	12	9871343	9888868	GC12P009871	KLRF1	killer cell lectin-like receptor subfamily F. member 1	GO:0000004#biological process unknown && parent = biological_process|GO:0005529#sugar binding && parent = molecular_function|GO:0005887#integral to plasma membrane && parent = cellular_component|GO:0007166#cell surface receptor linked signal transduction && parent = biological_process|GO:0016020#membrane && parent = cellular_component|GO:0019735#antimicrobial humoral response (sensu Vertebrata) &…	131	270	90	1315	197,5	51,5	61	44	47	113,5	83	72	2,49909	6,73917	5,69578	7,28074	3,41175	6,14688	8,08609	7,84186	8,31316	8,21801	6,94605	7,39755	7,60267	3,41175
9976	12	9896238	9913725	GC12M009898	CLEC2B	C-type lectin domain family 2. member B	GO:0005529#sugar binding && parent = molecular_function|GO:0005887#integral to plasma membrane && parent = cellular_component|GO:0016020#membrane && parent = cellular_component|GO:0019735#antimicrobial humoral response (sensu Vertebrata) && parent = biological_process	93,5	754,5	272	6540	722	1352	322	247	546	343	156,5	25,5	2,25517	9,18173	6,16925	7,64116	3,05355	6,23277	5,32775	7,39771	7,78026	6,63587	7,30656	8,43861	11,0562	3,05355
64581	12	10160648	10174103	GC12M010161	CLEC7A	C-type lectin domain family 7. member A	GO:0005529#sugar binding && parent = molecular_function|GO:0006910#phagocytosis|GO:0008037#cell recognition && parent = biological_process|GO:0008329#pattern recognition receptor activity && parent = molecular_function|GO:0009756#carbohydrate mediated signaling && parent = biological_process|GO:0016021#integral to membrane && parent = cellular_component|GO:0019733#antibacterial humoral response (…	69,5	421,5	346	8111	220,5	38	299	339	332	212,5	662	244	1,76514	9,1096	6,50915	6,79391	2,24288	7,44391	9,98061	7,00454	6,8234	6,8535	7,49722	5,85785	7,2978	2,24288
9052	12	12935222	12957865	GC12P012937	GPRC5A	G protein-coupled receptor. family C. group 5. member A	GO:0004872#receptor activity && parent = molecular_function|GO:0005887#integral to plasma membrane && parent = cellular_component|GO:0007165#signal transduction && parent = biological_process|GO:0007186#G-protein coupled receptor protein signaling pathway && parent = biological_process|GO:0008067#metabotropic glutamate|GO:0016020#membrane && parent = cellular_component	37,5	84	119,5	38,5	100	71,5	1407,5	109	107	1050,5	5134	96	1,83726	9,63687	8,47337	7,96482	9,5989	8,22183	8,70582	4,40677	8,0975	8,12422	4,82883	2,53982	8,28072	2,53982
79887	12	14547862	14612058	GC12M014547	FLJ22662	NULL		342	847,5	8230,5	11540	844	781	1481	951	754,5	410,5	1910,5	502	2,53816	8,92376	7,61454	4,33485	3,84726	7,62051	7,73243	6,80925	7,44831	7,78223	8,66037	6,44188	8,37007	3,84726
4256	12	14926093	14930095	GC12M014926	MGP	matrix Gla protein	GO:0001502#cartilage condensation && parent = biological_process|GO:0001503#ossification && parent = biological_process|GO:0005201#extracellular matrix structural constituent && parent = molecular_function|GO:0005509#calcium ion binding && parent = molecular_function|GO:0005578#extracellular matrix (sensu Metazoa) && parent = cellular_component|GO:0007605#sensory perception of sound && parent = b…	211	3695	200	44	2377	22079	2793,5	2845,5	699	4094,5	5445,5	328	2,43841	10,1689	6,03865	10,2462	12,4306	6,67508	3,45962	6,44215	6,41554	8,44086	5,89054	5,47916	9,53246	3,45962
397	12	14986216	15005829	GC12M014986	ARHGDIB	Rho GDP dissociation inhibitor (GDI) beta	GO:0005094#Rho GDP-dissociation inhibitor activity && parent = molecular_function|GO:0005096#GTPase activator activity && parent = molecular_function|GO:0005737#cytoplasm && parent = cellular_component|GO:0005856#cytoskeleton && parent = cellular_component|GO:0006928#cell motility && parent = biological_process|GO:0006955#immune response && parent = biological_process|GO:0007162#negative regulati…	310,5	6565,5	12674	28632,5	96	70,5	323	1283,5	89	2659,5	2956	589,5	2,09353	9,59464	5,1924	4,2435	3,06772	11,2881	11,7335	9,53769	7,54722	11,3974	6,49615	6,34366	8,66974	3,06772
3375	12	21417084	21423683	GC12P021417	IAPP	islet amyloid polypeptide	GO:0005179#hormone activity && parent = molecular_function|GO:0005576#extracellular region && parent = cellular_component|GO:0005625#soluble fraction && parent = cellular_component|GO:0006915#apoptosis && parent = biological_process|GO:0007165#signal transduction && parent = biological_process|GO:0007267#cell-cell signaling && parent = biological_process	18,5	23	35	24	35	17,5	1248,5	35	48	26	34	28,5	1,43568	7,84553	7,53142	6,9257	7,47002	6,9257	7,9257	1,769	6,9257	6,47002	7,35454	6,96752	7,22209	1,769
2998	12	21580389	21648821	GC12M021580	GYS2	glycogen synthase 2 (liver)	GO:0004373#glycogen (starch) synthase activity && parent = molecular_function|GO:0005625#soluble fraction && parent = cellular_component|GO:0005626#insoluble fraction && parent = cellular_component|GO:0005829#cytosol && parent = cellular_component|GO:0005856#cytoskeleton && parent = cellular_component|GO:0005938#cell cortex && parent = cellular_component|GO:0005978#glycogen biosynthesis && parent…	13	79,5	30,5	13	168,5	156	77	151	270	101	100	917	2,71343	10,0329	7,42049	8,80263	10,0329	6,33676	6,44797	7,46658	6,49496	5,65655	7,07516	7,08951	3,89259	3,89259
4033	12	25096507	25152535	GC12P025096	LRMP	lymphoid-restricted membrane protein	GO:0005789#endoplasmic reticulum membrane && parent = cellular_component|GO:0005887#integral to plasma membrane && parent = cellular_component|GO:0006903#vesicle targeting && parent = biological_process|GO:0006906#vesicle fusion && parent = biological_process|GO:0007516#hemocyte development && parent = biological_process|GO:0016020#membrane && parent = cellular_component	100	1313,75	218,75	3392,75	168,25	75,5	416,5	164,5	91	70,25	160,25	160,75	2,25446	8,2391	4,52348	7,10982	3,15472	7,4885	8,64455	6,18079	7,52102	8,37516	8,74853	7,55878	7,55428	3,15472
54407	12	45038238	45052821	GC12M045038	SLC38A2	solute carrier family 38. member 2	GO:0005279#amino acid-polyamine transporter activity && parent = molecular_function|GO:0005344#oxygen transporter activity && parent = molecular_function|GO:0006865#amino acid transport && parent = biological_process|GO:0015671#oxygen transport && parent = biological_process|GO:0016020#membrane && parent = cellular_component	1051,5	2024	488,75	2363,25	1448,25	3795,75	1307,75	214	426,25	11373,5	295,5	139,5	2,58882	7,15607	6,21131	8,26135	5,98774	6,69421	5,30413	6,84143	9,45283	8,45874	3,72091	8,98729	10,0702	3,72091
23109	12	47675199	47679355	GC12M047675	DDN	dendrin		3353,5	330	771	187,5	203	145	79,5	114	269	338	53	412,5	2,44134	3,34092	6,68605	5,46178	7,50162	7,38703	7,87246	8,73949	8,21948	6,98091	6,65149	9,32445	6,36412	3,34092
23017	12	48546946	48583987	GC12M048546	FAIM2	Fas apoptotic inhibitory molecule 2	GO:0005554#molecular function unknown && parent = molecular_function|GO:0006915#apoptosis && parent = biological_process|GO:0006916#anti-apoptosis && parent = biological_process|GO:0008372#cellular component unknown && parent = cellular_component|GO:0016020#membrane && parent = cellular_component|GO:0016021#integral to membrane && parent = cellular_component	2917,25	173,75	263,25	320,5	249,5	256,25	147,25	458,5	268	282,75	296,75	396,75	2,75233	3,8	7,86953	7,27011	6,98622	7,3475	7,30899	8,10827	6,46962	7,24431	7,16701	7,09729	6,67831	3,8
2819	12	48784067	48791360	GC12P048784	GPD1	glycerol-3-phosphate dehydrogenase 1 (soluble)	GO:0004367#glycerol-3-phosphate dehydrogenase (NAD+) activity && parent = molecular_function|GO:0005737#cytoplasm && parent = cellular_component|GO:0005975#carbohydrate metabolism && parent = biological_process|GO:0009331#glycerol-3-phosphate dehydrogenase complex && parent = cellular_component|GO:0046168#glycerol-3-phosphate catabolism && parent = biological_process|GO:0051287#NAD binding && par…	53,5	64	94,5	51,75	42,5	6435,5	43,75	133	583,25	55,25	345,25	1502,5	1,62212	9,07982	8,82129	8,25905	9,1278	9,4119	2,16945	9,37008	7,76601	5,63332	9,03339	6,38979	4,26814	2,16945
3852	12	51194627	51200510	GC12M051194	KRT5	keratin 5 (epidermolysis bullosa simplex. Dowling-Meara/Kobner/Weber-Cockayne types)	GO:0005198#structural molecule activity && parent = molecular_function|GO:0005200#structural constituent of cytoskeleton && parent = molecular_function|GO:0005882#intermediate filament && parent = cellular_component|GO:0008544#epidermis development && parent = biological_process	197,5	82,5	363	180,5	16289,5	119	121	140,5	162,5	89,5	585,5	151	0,901576	7,4497	8,70909	6,57158	7,57955	1,08375	8,18059	8,15655	7,94098	7,73111	8,59159	5,88188	7,837	1,08375
3849	12	51324609	51332226	GC12M051324	KRT2A	keratin 2A (epidermal ichthyosis bullosa of Siemens)	GO:0005198#structural molecule activity && parent = molecular_function|GO:0005200#structural constituent of cytoskeleton && parent = molecular_function|GO:0005882#intermediate filament && parent = cellular_component|GO:0008544#epidermis development && parent = biological_process	441,5	583	1036,5	774,5	6854	267,5	616,5	711,5	654	638,5	878	1183	2,78919	7,8404	7,43932	6,60916	7,02955	3,88394	8,56327	7,35871	7,15195	7,27352	7,30813	6,84859	6,41843	3,88394
3489	12	51777702	51782395	GC12P051777	IGFBP6	insulin-like growth factor binding protein 6	GO:0001558#regulation of cell growth && parent = biological_process|GO:0005520#insulin-like growth factor binding && parent = molecular_function|GO:0005615#extracellular space && parent = cellular_component|GO:0007165#signal transduction && parent = biological_process|GO:0008285#negative regulation of cell proliferation && parent = biological_process	930	966,5	429,5	177	521	2443	491,5	2274	535	8423,5	1685,5	536	2,73657	7,12018	7,06464	8,23475	9,51366	7,95613	5,72683	8,04022	5,83025	7,91787	3,94106	6,26231	7,91518	3,94106
4778	12	52972164	52975811	GC12M052972	NFE2	nuclear factor (erythroid-derived 2). 45kDa	GO:0003700#transcription factor activity && parent = molecular_function|GO:0003713#transcription coactivator activity && parent = molecular_function|GO:0005634#nucleus && parent = cellular_component|GO:0006350#transcription && parent = biological_process|GO:0006357#regulation of transcription from RNA polymerase II promoter && parent = biological_process|GO:0007275#development && parent = biologi…	46,5	122	2036,5	4393,5	30,5	143,5	81,5	196	221	116,5	162	354,5	1,99754	9,40675	8,01517	3,95404	2,84476	10,0152	7,781	8,59718	7,3312	7,15801	8,08173	7,60606	6,47627	2,84476
5502	12	53259299	53268707	GC12M053255	PPP1R1A	protein phosphatase 1. regulatory (inhibitor) subunit 1A	GO:0004865#type 1 serine/threonine specific protein phosphatase inhibitor activity && parent = molecular_function|GO:0005975#carbohydrate metabolism && parent = biological_process|GO:0005977#glycogen metabolism && parent = biological_process|GO:0007165#signal transduction && parent = biological_process	757	25,5	18,5	12,5	53	1858,5	17	2609	4320	15	23,5	11001	1,89613	6,67006	11,5618	12,0248	12,5904	10,5063	5,37428	12,1467	4,88493	4,15739	12,3273	11,6796	2,80886	2,80886
319	12	55040621	55042850	GC12M055040	APOF	apolipoprotein F	GO:0005102#receptor binding && parent = molecular_function|GO:0005319#lipid transporter activity && parent = molecular_function|GO:0005615#extracellular space && parent = cellular_component|GO:0006629#lipid metabolism && parent = biological_process|GO:0006869#lipid transport && parent = biological_process|GO:0008035#high-density lipoprotein binding && parent = molecular_function|GO:0008202#steroi…	39,5	59,5	58	38,5	10,5	11	75	88,5	181	81	57	1800	1,7318	7,71545	7,12441	7,16125	7,75244	9,62691	9,5598	6,79041	6,55162	5,51938	6,67938	7,18634	2,20545	2,20545
27165	12	55151003	55168448	GC12M055155	GLS2	glutaminase 2 (liver. mitochondrial)	GO:0004359#glutaminase activity && parent = molecular_function|GO:0005739#mitochondrion && parent = cellular_component|GO:0006520#amino acid metabolism && parent = biological_process|GO:0006541#glutamine metabolism && parent = biological_process|GO:0016787#hydrolase activity && parent = molecular_function	802	295	334,5	202,5	200	239,5	523,5	241	380	198,5	167,5	2852,5	2,81419	5,81879	7,26168	7,08039	7,80447	7,8224	7,56237	6,43421	7,55336	6,8964	7,83326	8,07824	3,98824	3,98824
8630	12	55443374	55467841	GC12P055444	HSD17B6	hydroxysteroid (17-beta) dehydrogenase 6	GO:0005489#electron transporter activity && parent = molecular_function|GO:0005622#intracellular && parent = cellular_component|GO:0006702#androgen biosynthesis && parent = biological_process|GO:0006710#androgen catabolism && parent = biological_process|GO:0008152#metabolism && parent = biological_process|GO:0016491#oxidoreductase activity && parent = molecular_function	207	48,5	58	47,5	45	98	56	80	47	43	1011	7180,5	1,15627	6,58585	8,67942	8,42136	8,70948	8,78748	7,66463	8,47198	7,95741	8,72475	8,85307	4,29777	1,46947	1,46947
8608	12	55631485	55638370	GC12M055632	RDH16	retinol dehydrogenase 16 (all-trans and 13-cis)	GO:0004745#retinol dehydrogenase activity && parent = molecular_function|GO:0005489#electron transporter activity && parent = molecular_function|GO:0005792#microsome && parent = cellular_component|GO:0006629#lipid metabolism && parent = biological_process|GO:0008152#metabolism && parent = biological_process|GO:0016491#oxidoreductase activity && parent = molecular_function	137	40	100,5	77	64,5	67	51,5	85	155,5	44	231,5	5863,5	1,10991	6,76781	8,54392	7,21479	7,59906	7,85462	7,79976	8,17934	7,45645	6,58507	8,40641	6,01098	1,3483	1,3483
83729	12	56135362	56138056	GC12P056135	INHBE	inhibin. beta E	GO:0005179#hormone activity && parent = molecular_function|GO:0005576#extracellular region && parent = cellular_component|GO:0008083#growth factor activity && parent = molecular_function	74,5	38	176	91,5	101	96	120	89	222	256,5	87	1516,5	2,54254	7,8092	8,78044	6,56894	7,51267	7,37016	7,4434	7,12148	7,55263	6,23395	6,02555	7,58542	3,46184	3,46184
11197	12	63730675	63801356	GC12M063730	WIF1	WNT inhibitory factor 1	GO:0004713#protein-tyrosine kinase activity && parent = molecular_function|GO:0007165#signal transduction && parent = biological_process|GO:0007267#cell-cell signaling && parent = biological_process|GO:0007275#development && parent = biological_process|GO:0016055#Wnt receptor signaling pathway && parent = biological_process	1263	39,5	37,5	75,5	18,5	103,5	39	34	297,5	64,5	989	22	2,22177	3,46192	8,46078	8,53574	7,52616	9,55511	7,07107	8,47916	8,6771	5,54782	7,75333	3,81473	9,30513	3,46192
7103	12	69805143	69838046	GC12M069806	TSPAN8	tetraspanin 8	GO:0004871#signal transducer activity && parent = molecular_function|GO:0005764#lysosome && parent = cellular_component|GO:0005887#integral to plasma membrane && parent = cellular_component|GO:0006486#protein amino acid glycosylation && parent = biological_process|GO:0016020#membrane && parent = cellular_component	143,5	259	232,5	91,5	656,5	309	5908,5	129,5	620,5	242,5	676	155	2,13226	8,16948	7,31757	7,4733	8,81868	5,97573	7,06292	2,80581	8,31757	6,0571	7,41254	5,9335	8,05826	2,80581
11010	12	74160800	74179745	GC12P074160	GLIPR1	GLI pathogenesis-related 1 (glioma)	GO:0005576#extracellular region && parent = cellular_component|GO:0016020#membrane && parent = cellular_component|GO:0016021#integral to membrane && parent = cellular_component	116	454,5	280,5	1541,25	129,5	524,25	124,5	265,5	218	2786	138,25	153,75	2,65499	8,51382	6,54367	7,23995	4,78192	8,355	6,33769	8,4118	7,31924	7,60362	3,92783	8,26067	8,10736	3,92783
22822	12	74705494	74711823	GC12M074707	PHLDA1	pleckstrin homology-like domain. family A. member 1	GO:0005634#nucleus && parent = cellular_component|GO:0006915#apoptosis && parent = biological_process	81	24,5	26,5	29	92	20	38	63,5	49	845,5	135	63,5	2,34797	6,52727	8,25241	8,1392	8,00914	6,34355	8,54519	7,61919	6,87843	7,25241	3,14346	5,7903	6,87843	3,14346
114882	12	75269710	75477720	GC12M075248	OSBPL8	oxysterol binding protein-like 8	GO:0006869#lipid transport && parent = biological_process|GO:0008202#steroid metabolism && parent = biological_process	344,75	792,25	308,25	4185,75	329,75	1096,75	470,75	91,5	189,75	994,75	247,5	81	2,65862	7,38605	6,18564	7,5475	3,78418	7,45022	5,71643	6,93664	9,29975	8,2475	5,85726	7,86417	9,4756	3,78418
4618	12	79625576	79627382	GC12P079603	MYF6	myogenic factor 6 (herculin)	GO:0003700#transcription factor activity && parent = molecular_function|GO:0005634#nucleus && parent = cellular_component|GO:0006357#regulation of transcription from RNA polymerase II promoter && parent = biological_process|GO:0007519#striated muscle development && parent = biological_process|GO:0030154#cell differentiation && parent = biological_process	77	43,5	73,5	75,5	71,5	88	82	254	1353,5	74,5	44	139,5	2,3855	7,33334	8,15718	7,40045	7,36172	7,44025	7,14069	7,24257	5,61144	3,19765	7,38096	8,14069	6,476	3,19765
4060	12	90021363	90029673	GC12M089999	LUM	lumican	GO:0005201#extracellular matrix structural constituent && parent = molecular_function|GO:0005518#collagen binding && parent = molecular_function|GO:0005578#extracellular matrix (sensu Metazoa) && parent = cellular_component|GO:0005583#fibrillar collagen && parent = cellular_component|GO:0007601#visual perception && parent = biological_process|GO:0030199#collagen fibril organization && parent = bi…	8	1589	10,5	2,5	311,5	2726,5	475,5	22	113,5	335	585	11,5	2,25949	11,8553	4,22143	11,463	13,5334	6,57225	3,4425	5,96203	10,3959	8,02878	6,46732	5,66304	11,3318	3,4425
1634	12	90063166	90100937	GC12M090041	DCN	decorin	GO:0005578#extracellular matrix (sensu Metazoa) && parent = cellular_component|GO:0009887#organ morphogenesis && parent = biological_process	594,5	5370,75	551,75	359,5	3603,25	40249,8	1451,5	1690,75	2695,5	7437	3796,75	1419	2,23742	9,10079	5,92542	9,20845	9,82648	6,50124	3,01963	7,81299	7,59288	6,91999	5,45582	6,42577	7,84566	3,01963
28977	12	92385400	92420568	GC12P092363	MRPL42	mitochondrial ribosomal protein L42	GO:0003735#structural constituent of ribosome && parent = molecular_function|GO:0005739#mitochondrion && parent = cellular_component|GO:0005763#mitochondrial small ribosomal subunit && parent = cellular_component|GO:0006412#protein biosynthesis && parent = biological_process|GO:0030529#ribonucleoprotein complex && parent = cellular_component	27	211,5	62	281,5	41	566	349,5	64	109,5	1267	30	48,5	2,625	9,44825	6,47862	8,24894	6,06614	8,84558	5,05848	5,75399	8,20314	7,42835	3,89594	9,29625	8,60322	3,89594
4604	12	100512877	100603788	GC12P100491	MYBPC1	myosin binding protein C. slow type	GO:0003779#actin binding && parent = molecular_function|GO:0005515#protein binding && parent = molecular_function|GO:0005863#striated muscle thick filament && parent = cellular_component|GO:0006941#striated muscle contraction && parent = biological_process|GO:0007155#cell adhesion && parent = biological_process|GO:0007517#muscle development && parent = biological_process|GO:0008307#structural con…	424	205,5	505,5	177	273,5	287,5	133	510,5	16482	285	157,5	326	1,20258	6,74547	7,79039	6,49182	8,00578	7,37799	7,30597	8,41811	6,47762	1,46478	7,31857	8,17418	7,12466	1,46478
5053	12	101756234	101835511	GC12M101737	PAH	phenylalanine hydroxylase	GO:0004497#monooxygenase activity && parent = molecular_function|GO:0004505#phenylalanine 4-monooxygenase activity && parent = molecular_function|GO:0005506#iron ion binding && parent = molecular_function|GO:0006559#L-phenylalanine catabolism && parent = biological_process|GO:0008152#metabolism && parent = biological_process|GO:0008652#amino acid biosynthesis && parent = biological_process|GO:000…	118,5	129	172,5	131	23	109	135	63,5	141,5	131,5	124,5	3371	1,77247	7,06674	6,94426	6,52503	6,92206	9,43192	7,1873	6,87867	7,9668	6,81082	6,91656	6,99548	2,23652	2,23652
429	12	101875593	101878416	GC12P101856	ASCL1	achaete-scute complex-like 1 (Drosophila)	GO:0003700#transcription factor activity && parent = molecular_function|GO:0005634#nucleus && parent = cellular_component|GO:0006357#regulation of transcription from RNA polymerase II promoter && parent = biological_process|GO:0007399#nervous system development && parent = biological_process|GO:0030154#cell differentiation && parent = biological_process|GO:0045449#regulation of transcription && p…	611	36,5	89,5	14,5	57	29	38,5	39,5	79,5	39,5	301,5	69,5	2,64049	3,84233	7,90753	6,61354	9,23938	7,26447	8,23938	7,83057	7,79358	6,78448	7,79358	4,86134	6,97842	3,84233
10970	12	105155921	105165914	GC12M105134	CKAP4	cytoskeleton-associated protein 4	GO:0005624#membrane fraction && parent = cellular_component|GO:0016021#integral to membrane && parent = cellular_component	1064,75	1064,25	2458,5	2140	847,75	2778,25	1714	877,75	615	15561,5	2193	1528,5	2,74167	7,68868	7,68936	6,48142	6,68159	8,01749	6,30502	7,00183	7,96732	8,48054	3,81929	6,64629	7,16708	3,81929
32	12	108061593	108190411	GC12P108017	ACACB	acetyl-Coenzyme A carboxylase beta	GO:0000166#nucleotide binding && parent = molecular_function|GO:0003989#acetyl-CoA carboxylase activity && parent = molecular_function|GO:0004075#biotin carboxylase activity && parent = molecular_function|GO:0005524#ATP binding && parent = molecular_function|GO:0006633#fatty acid biosynthesis && parent = biological_process|GO:0008152#metabolism && parent = biological_process|GO:0009374#biotin bin…	455,5	445	201,5	217,5	614	5832	553	664,5	997	230	844,5	1662,5	2,71875	7,52191	7,55556	8,69858	8,58835	7,09112	3,84344	7,24208	6,97709	6,39177	8,50773	6,63126	5,65408	3,84344
4633	12	109833009	109842766	GC12M109811	MYL2	myosin. light polypeptide 2. regulatory. cardiac. slow	GO:0003774#motor activity && parent = molecular_function|GO:0005509#calcium ion binding && parent = molecular_function|GO:0005856#cytoskeleton && parent = cellular_component|GO:0006942#regulation of striated muscle contraction && parent = biological_process|GO:0007517#muscle development && parent = biological_process|GO:0008307#structural constituent of muscle && parent = molecular_function|GO:00…	121,5	236,5	488,5	199,5	540,5	328	238,5	76051,5	38607	301	455,5	796,5	1,19199	11,1201	10,1592	9,11265	10,4046	8,96672	9,68732	10,147	1,83018	2,80829	9,81125	9,21356	8,40734	1,83018
22895	12	111714055	111821065	GC12P111692	RPH3A	rabphilin 3A homolog (mouse)	GO:0005215#transporter activity && parent = molecular_function|GO:0005515#protein binding && parent = molecular_function|GO:0006886#intracellular protein transport && parent = biological_process|GO:0008021#synaptic vesicle && parent = cellular_component|GO:0008270#zinc ion binding && parent = molecular_function|GO:0016020#membrane && parent = cellular_component|GO:0017137#Rab GTPase binding && pa…	3650	281,5	802	538,5	411,5	414	376,5	308,5	335	143,5	274	639	2,83483	3,99797	7,69466	6,1842	6,75885	7,14691	7,13817	7,27515	7,56253	7,44364	8,66675	7,73362	6,51198	3,99797
10993	12	112314635	112326075	GC12M112292	SDS	serine dehydratase	GO:0003941#L-serine ammonia-lyase activity && parent = molecular_function|GO:0006094#gluconeogenesis && parent = biological_process|GO:0006520#amino acid metabolism && parent = biological_process|GO:0006563#L-serine metabolism && parent = biological_process|GO:0008152#metabolism && parent = biological_process|GO:0016829#lyase activity && parent = molecular_function	497,5	338	475	307	215,5	276	219,5	554,5	341	367,5	397	12824	1,59663	6,67532	7,23299	6,74209	7,37178	7,88233	7,52535	7,8558	6,51883	7,22024	7,11227	7,00088	1,98731	1,98731
26353	12	118100977	118116933	GC12P118079	HSPB8	heat shock 22kDa protein 8	GO:0000004#biological process unknown && parent = biological_process|GO:0004674#protein serine/threonine kinase activity && parent = molecular_function|GO:0006457#protein folding && parent = biological_process|GO:0006986#response to unfolded protein && parent = biological_process|GO:0008372#cellular component unknown && parent = cellular_component|GO:0016301#kinase activity && parent = molecular_…	2867,5	431,5	66	194	319,5	734,5	287	11262	2838,5	661	2712,5	74	2,32376	5,29249	8,02485	10,7337	9,17815	8,45839	7,25744	8,61316	3,31889	5,30715	7,40956	5,37266	10,5686	3,31889
5319	12	119244296	119249975	GC12M119222	PLA2G1B	phospholipase A2. group IB (pancreas)	GO:0004623#phospholipase A2 activity && parent = molecular_function|GO:0005509#calcium ion binding && parent = molecular_function|GO:0007015#actin filament organization && parent = biological_process|GO:0007165#signal transduction && parent = biological_process|GO:0016042#lipid catabolism && parent = biological_process|GO:0016787#hydrolase activity && parent = molecular_function	148,5	96	332,5	97	25	167	69111,5	246,5	386	113,5	986,5	205	0,351552	9,27124	9,90059	8,10835	9,88564	11,8417	9,10185	0,408919	8,54011	7,8931	9,65901	6,53938	8,80608	0,408919
9478	12	119562804	119589508	GC12P119541	CABP1	calcium binding protein 1 (calbrain)	GO:0004857#enzyme inhibitor activity && parent = molecular_function|GO:0005509#calcium ion binding && parent = molecular_function	3538	31,5	84,5	22,5	168,5	66,5	35	71	87	35,5	24	50,5	1,14744	1,39987	8,21131	6,78771	8,69674	5,79199	7,13331	8,05931	7,03884	6,74565	8,03884	8,60363	7,53038	1,39987
3242	12	120761817	120781152	GC12M120740	HPD	4-hydroxyphenylpyruvate dioxygenase	GO:0003868#4-hydroxyphenylpyruvate dioxygenase activity && parent = molecular_function|GO:0005506#iron ion binding && parent = molecular_function|GO:0006559#L-phenylalanine catabolism && parent = biological_process|GO:0006572#tyrosine catabolism && parent = biological_process|GO:0009072#aromatic amino acid family metabolism && parent = biological_process|GO:0016491#oxidoreductase activity && pare…	32,5	39	47,5	30,5	49	54,5	38,5	55	72,5	48,5	61,5	38584,5	0,149525	10,3825	10,1195	9,83505	10,4742	9,79019	9,63672	10,1381	9,62354	9,22499	9,80499	9,46239	0,16917	0,16917
5827	12	131774264	131791649	GC12P131874	PXMP2	peroxisomal membrane protein 2. 22kDa	GO:0005777#peroxisome && parent = cellular_component|GO:0016020#membrane && parent = cellular_component|GO:0016021#integral to membrane && parent = cellular_component	849,5	190	740	443	381,5	955,5	427,5	2238,5	622	529,5	851	9560	2,46544	6,85359	9,0142	7,05268	7,7929	8,00852	6,68395	7,84428	5,45574	7,30329	7,53557	6,85104	3,36126	3,36126
6445	13	22653090	22797304	GC13P022653	SGCG	sarcoglycan. gamma (35kDa dystrophin-associated glycoprotein)	GO:0005856#cytoskeleton && parent = cellular_component|GO:0005886#plasma membrane && parent = cellular_component|GO:0007010#cytoskeleton organization and biogenesis && parent = biological_process|GO:0007517#muscle development && parent = biological_process|GO:0016012#sarcoglycan complex && parent = cellular_component|GO:0016021#integral to membrane && parent = cellular_component	28	22	56	28	33	147	95	903,5	213,5	26,5	111,5	122,5	2,51929	8,51486	8,86278	7,51485	8,51486	8,27782	6,12254	6,75235	3,50283	5,58412	8,59429	6,52131	6,38557	3,50283
23281	13	28496747	28975879	GC13P028496	KIAA0774	KIAA0774	GO:0003824#catalytic activity && parent = molecular_function	191	71,5	34,5	18,5	33,5	23	26	676	53	22,5	102,5	28	2,41826	5,16276	6,58031	7,63166	8,53073	7,6741	8,21662	8,03975	3,33931	7,01226	8,24833	6,0607	7,93283	3,33931
241	13	30207668	30236556	GC13P030207	ALOX5AP	arachidonate 5-lipoxygenase-activating protein	GO:0005488#binding && parent = molecular_function|GO:0005624#membrane fraction && parent = cellular_component|GO:0006954#inflammatory response && parent = biological_process|GO:0008047#enzyme activator activity && parent = molecular_function|GO:0016020#membrane && parent = cellular_component|GO:0016021#integral to membrane && parent = cellular_component|GO:0019370#leukotriene biosynthesis && pare…	729	1964,5	15482,5	17205,5	393	459,5	683	1073,5	954	389	4560,5	970,5	2,33494	8,27845	6,84828	3,86987	3,71764	9,16984	8,9443	8,37248	7,72012	7,89038	9,1846	5,63325	7,86564	3,71764
9201	13	35243477	35603443	GC13M035243	DCAMKL1	doublecortin and CaM kinase-like 1	GO:0000166#nucleotide binding && parent = molecular_function|GO:0004674#protein serine/threonine kinase activity && parent = molecular_function|GO:0005057#receptor signaling protein activity && parent = molecular_function|GO:0005515#protein binding && parent = molecular_function|GO:0005524#ATP binding && parent = molecular_function|GO:0005887#integral to plasma membrane && parent = cellular_compo…	4013,5	408,5	183,5	20,5	314,5	1293,5	147	173	255,5	52	132,5	194,5	2,22034	3,06117	6,35762	7,51217	10,6743	6,73489	4,69475	7,83214	7,59718	7,03463	9,33137	7,98196	7,42818	3,06117
28984	13	40929685	40943007	GC13P040929	RGC32	NULL	GO:0000079#regulation of cyclin dependent protein kinase activity && parent = biological_process|GO:0005737#cytoplasm && parent = cellular_component	4935,5	613,5	2539	754	300	3194	168	1779	51	186,5	18220,5	59,5	2,13014	4,86258	7,87065	5,82152	7,57314	8,90275	5,49042	9,73925	6,33471	11,4591	9,58853	2,97829	11,2367	2,97829
1361	13	45525323	45577169	GC13M045525	CPB2	carboxypeptidase B2 (plasma. carboxypeptidase U)	GO:0004180#carboxypeptidase activity && parent = molecular_function|GO:0004182#carboxypeptidase A activity && parent = molecular_function|GO:0006508#proteolysis && parent = biological_process|GO:0008237#metallopeptidase activity && parent = molecular_function|GO:0008270#zinc ion binding && parent = molecular_function|GO:0046872#metal ion binding && parent = molecular_function	122	198,5	465,5	272	422	153	187	279,5	123	139	530	6645	1,87568	8,16419	7,46193	6,23229	7,00747	6,37383	7,83754	7,54803	6,96822	8,15241	7,97599	6,04508	2,39687	2,39687
3936	13	45598059	45654395	GC13M045598	LCP1	lymphocyte cytosolic protein 1 (L-plastin)	GO:0000004#biological process unknown && parent = biological_process|GO:0003779#actin binding && parent = molecular_function|GO:0005509#calcium ion binding && parent = molecular_function|GO:0005515#protein binding && parent = molecular_function|GO:0005829#cytosol && parent = cellular_component	435,5	2737	6191	16353	727,5	325	411	296,5	591,5	243	817,5	1428,5	2,20709	8,33978	5,68792	4,51035	3,10904	7,5995	8,76201	8,42331	8,89442	7,89807	9,18149	7,43123	6,62602	3,10904
5100	13	52316111	52320775	GC13M052316	PCDH8	protocadherin 8	GO:0005509#calcium ion binding && parent = molecular_function|GO:0005515#protein binding && parent = molecular_function|GO:0005886#plasma membrane && parent = cellular_component|GO:0005887#integral to plasma membrane && parent = cellular_component|GO:0007155#cell adhesion && parent = biological_process|GO:0007156#homophilic cell adhesion && parent = biological_process|GO:0007267#cell-cell signali…	932	115,5	87,5	9	76,5	31	11	11,5	45,5	38	6,5	29,5	1,90465	2,48497	5,4974	5,89794	9,17923	6,09176	7,39496	8,88972	8,82559	6,84136	7,10122	9,64871	7,46651	2,48497
10562	13	52500959	52524187	GC13P052500	OLFM4	olfactomedin 4	GO:0016020#membrane && parent = cellular_component|GO:0016524#latrotoxin receptor activity && parent = molecular_function	8	7,5	8343	165,5	14	6	4184,5	28	31,5	43	8	10,5	1,12437	11,7738	11,8669	1,74744	7,40311	10,9664	12,1888	2,74295	9,96644	9,79651	9,34753	11,7738	11,3815	1,74744
5101	13	65774967	66702464	GC13M065774	PCDH9	protocadherin 9	GO:0005509#calcium ion binding && parent = molecular_function|GO:0005515#protein binding && parent = molecular_function|GO:0007155#cell adhesion && parent = biological_process|GO:0007156#homophilic cell adhesion && parent = biological_process|GO:0016020#membrane && parent = cellular_component|GO:0016021#integral to membrane && parent = cellular_component	2071,75	100	163,25	62	178,5	431,5	124,75	101,5	255,75	397,5	80,5	192	2,60665	3,61204	7,98481	7,27773	8,67447	7,14889	5,87545	7,66577	7,96333	6,63008	5,99386	8,29775	7,04371	3,61204
8796	13	77007859	77116644	GC13P076854	SCEL	sciellin	GO:0001533#cornified envelope && parent = cellular_component|GO:0005515#protein binding && parent = molecular_function|GO:0005737#cytoplasm && parent = cellular_component|GO:0008270#zinc ion binding && parent = molecular_function|GO:0008544#epidermis development && parent = biological_process|GO:0009790#embryonic development && parent = biological_process|GO:0030216#keratinocyte differentiation &…	19,5	44	9,5	20,5	358	13	24	31,5	60	22	19,5	158,5	2,56815	7,89008	6,71605	8,92756	7,81793	3,69167	8,47504	7,59052	7,1982	6,26859	7,71605	7,89008	4,86714	3,69167
26050	13	87122870	87129869	GC13P087122	SLITRK5	SLIT and NTRK-like family. member 5	GO:0016020#membrane && parent = cellular_component|GO:0016021#integral to membrane && parent = cellular_component	662	30	36,5	26,5	59	22	58	67,5	70	33,5	36,5	51,5	2,41619	3,21668	7,68048	7,39754	7,85945	6,70472	8,12794	6,72939	6,51055	6,45808	7,52128	7,39754	6,90087	3,21668
9358	13	100902966	101166796	GC13P100902	ITGBL1	integrin. beta-like 1 (with EGF-like repeat domains)	GO:0007155#cell adhesion && parent = biological_process|GO:0007160#cell-matrix adhesion && parent = biological_process|GO:0007229#integrin-mediated signaling pathway && parent = biological_process|GO:0008305#integrin complex && parent = cellular_component|GO:0016020#membrane && parent = cellular_component|GO:0016021#integral to membrane && parent = cellular_component	9	89,5	48,5	34,5	54	1851	124	32,5	98	168,5	106	18	1,8064	9,99924	6,68535	7,56925	8,06064	7,41428	2,31508	6,21497	8,1468	6,55446	5,77256	6,44125	8,99924	2,31508
1282	13	109599311	109757459	GC13M109599	COL4A1	collagen. type IV. alpha 1	GO:0005201#extracellular matrix structural constituent && parent = molecular_function|GO:0005581#collagen && parent = cellular_component|GO:0005587#collagen type IV && parent = cellular_component|GO:0005737#cytoplasm && parent = cellular_component|GO:0006817#phosphate transport && parent = biological_process	106,5	777	116	88	459,25	10314,5	845,75	580,5	520,5	8546,75	2683	219,25	2,22132	10,111	7,24395	9,98774	10,3863	8,00258	3,51333	7,12163	7,66457	7,82196	3,78456	5,45609	9,06929	3,51333
6039	14	20319049	20320464	GC14P020319	RNASE6	ribonuclease. RNase A family. k6	GO:0003676#nucleic acid binding && parent = molecular_function|GO:0004519#endonuclease activity && parent = molecular_function|GO:0004522#pancreatic ribonuclease activity && parent = molecular_function|GO:0004540#ribonuclease activity && parent = molecular_function|GO:0005576#extracellular region && parent = cellular_component|GO:0006401#RNA catabolism && parent = biological_process|GO:0006952#de…	17	692	484	2978,5	86,5	43	139	278	61,5	75	428,5	69	2,23544	10,5338	5,18668	5,70244	3,08093	8,18668	9,19504	7,50236	6,50236	8,67879	8,39249	5,87815	8,51278	3,08093
6036	14	20493469	20494434	GC14P020493	RNASE2	ribonuclease. RNase A family. 2 (liver. eosinophil-derived neurotoxin)	GO:0003676#nucleic acid binding && parent = molecular_function|GO:0004519#endonuclease activity && parent = molecular_function|GO:0004522#pancreatic ribonuclease activity && parent = molecular_function|GO:0004540#ribonuclease activity && parent = molecular_function|GO:0005576#extracellular region && parent = cellular_component|GO:0006401#RNA catabolism && parent = biological_process|GO:0006935#ch…	221	359,5	23439	2168	391	434	363	465	550,5	343	281	363,5	1,33907	8,39364	7,6917	1,66492	5,0994	7,57052	7,41999	7,67772	7,32046	7,07695	7,75948	8,04712	7,67573	1,66492
4323	14	22375632	22386642	GC14P022375	MMP14	matrix metallopeptidase 14 (membrane-inserted)	GO:0000270#peptidoglycan metabolism && parent = biological_process|GO:0004222#metalloendopeptidase activity && parent = molecular_function|GO:0005509#calcium ion binding && parent = molecular_function|GO:0005578#extracellular matrix (sensu Metazoa) && parent = cellular_component|GO:0005887#integral to plasma membrane && parent = cellular_component|GO:0006508#proteolysis && parent = biological_pro…	51,5	137,5	100	83,5	307	1410,5	216,5	247,5	297,5	2680	347	77	2,50175	9,35525	7,93847	8,3979	8,65805	6,77966	4,57976	7,28353	7,09047	6,82501	3,65374	6,60296	8,77497	3,65374
51310	14	22885367	22891920	GC14M022888	SLC22A17	solute carrier family 22 (organic cation transporter). member 17	GO:0005215#transporter activity && parent = molecular_function|GO:0006811#ion transport && parent = biological_process|GO:0016020#membrane && parent = cellular_component|GO:0016021#integral to membrane && parent = cellular_component	2586	163,5	71,5	160,5	44,5	101,5	138	234	61	285,5	193,5	88,5	2,1734	2,84812	6,83148	8,02475	6,8582	8,70889	7,51929	7,0761	6,31426	8,25389	6,02728	6,58844	7,71702	2,84812
4624	14	22921038	22947324	GC14M022921	MYH6	myosin. heavy polypeptide 6. cardiac muscle. alpha (cardiomyopathy. hypertrophic 1)	GO:0000146#microfilament motor activity && parent = molecular_function|GO:0000166#nucleotide binding && parent = molecular_function|GO:0003779#actin binding && parent = molecular_function|GO:0005516#calmodulin binding && parent = molecular_function|GO:0005524#ATP binding && parent = molecular_function|GO:0005859#muscle myosin && parent = cellular_component|GO:0005863#striated muscle thick filamen…	16	27,5	35	83	10	31	21	11428	866,5	10	144,5	59,5	0,667837	10,304	9,52265	9,17472	7,92897	10,9821	9,34981	9,91169	0,823723	4,54495	10,9821	7,12908	8,40919	0,823723
9362	14	23610595	23617135	GC14P023609	CPNE6	copine VI (neuronal)	GO:0005215#transporter activity && parent = molecular_function|GO:0005509#calcium ion binding && parent = molecular_function|GO:0006629#lipid metabolism && parent = biological_process|GO:0007268#synaptic transmission && parent = biological_process|GO:0007399#nervous system development && parent = biological_process|GO:0016192#vesicle-mediated transport && parent = biological_process	908	55,5	110,5	71	31,5	43,5	124,5	51,5	59	59	78	112,5	2,5599	3,46849	7,50062	6,50713	7,14529	8,31775	7,85209	6,33503	7,60853	7,41239	7,41239	7,00963	6,48125	3,46849
5106	14	23633322	23643177	GC14P023633	PCK2	phosphoenolpyruvate carboxykinase 2 (mitochondrial)	GO:0000166#nucleotide binding && parent = molecular_function|GO:0004611#phosphoenolpyruvate carboxykinase activity && parent = molecular_function|GO:0004613#phosphoenolpyruvate carboxykinase (GTP) activity && parent = molecular_function|GO:0005525#GTP binding && parent = molecular_function|GO:0005739#mitochondrion && parent = cellular_component|GO:0006094#gluconeogenesis && parent = biological_pr…	398	829	644	769	188,5	1074	902,5	531	348,5	1106	837,5	10825	2,35247	7,88741	6,82881	7,19312	6,9372	8,96562	6,45526	6,70626	7,47147	8,07902	6,4129	6,81409	3,12196	3,12196
27141	14	23844237	23850435	GC14M023844	CIDEB	cell death-inducing DFFA-like effector b	GO:0005515#protein binding && parent = molecular_function|GO:0005622#intracellular && parent = cellular_component|GO:0005829#cytosol && parent = cellular_component|GO:0006915#apoptosis && parent = biological_process|GO:0006917#induction of apoptosis && parent = biological_process|GO:0008630#DNA damage response	657	1141,5	1826	1209,5	680	212	567,5	1854,5	254	411,5	948,5	10174	2,56056	7,48389	6,68693	6,00917	6,60345	7,43425	9,11572	7,69517	5,98683	8,85496	8,1589	6,95414	3,53104	3,53104
1511	14	24112564	24115306	GC14M024112	CTSG	cathepsin G	GO:0004261#cathepsin G activity && parent = molecular_function|GO:0004263#chymotrypsin activity && parent = molecular_function|GO:0004295#trypsin activity && parent = molecular_function|GO:0005626#insoluble fraction && parent = cellular_component|GO:0006508#proteolysis && parent = biological_process|GO:0006955#immune response && parent = biological_process|GO:0008233#peptidase activity && parent …	101,5	719,5	13033,5	295	500,5	248,5	312	598,5	746,5	117	153,5	385,5	1,57832	8,98407	6,15855	1,97947	7,44483	6,68218	7,6923	7,364	6,4242	6,1054	8,77904	8,38731	7,05882	1,97947
2999	14	24145531	24148745	GC14M024145	GZMH	granzyme H (cathepsin G-like 2. protein h-CCPX)	GO:0004252#serine-type endopeptidase activity && parent = molecular_function|GO:0004263#chymotrypsin activity && parent = molecular_function|GO:0004295#trypsin activity && parent = molecular_function|GO:0005737#cytoplasm && parent = cellular_component|GO:0006508#proteolysis && parent = biological_process|GO:0006915#apoptosis && parent = biological_process|GO:0008233#peptidase activity && parent =…	42	122,5	397,5	6361	77	53	74	692,5	186	30	701,5	68,5	1,60464	9,31651	7,77219	6,07402	2,07379	8,44205	8,98091	8,49938	5,27316	7,16967	9,80194	5,25453	8,6108	2,07379
3002	14	24170003	24173313	GC14M024170	GZMB	granzyme B (granzyme 2. cytotoxic T-lymphocyte-associated serine esterase 1)	GO:0001772#immunological synapse && parent = cellular_component|GO:0004252#serine-type endopeptidase activity && parent = molecular_function|GO:0004263#chymotrypsin activity && parent = molecular_function|GO:0004278#granzyme B activity && parent = molecular_function|GO:0004295#trypsin activity && parent = molecular_function|GO:0005634#nucleus && parent = cellular_component|GO:0005737#cytoplasm &&…	64	204	1074,5	3932	286,5	250	426,5	446	203	71,5	875,5	259	2,56134	9,54371	7,87128	5,47426	3,60266	7,38132	7,57792	6,80731	6,74281	7,87837	9,38384	5,76974	7,5269	3,60266
11177	14	34291689	34414604	GC14M034291	BAZ1A	bromodomain adjacent to zinc finger domain. 1A	GO:0000151#ubiquitin ligase complex && parent = cellular_component|GO:0004842#ubiquitin-protein ligase activity && parent = molecular_function|GO:0005515#protein binding && parent = molecular_function|GO:0005634#nucleus && parent = cellular_component|GO:0006350#transcription && parent = biological_process|GO:0006355#regulation of transcription|GO:0008270#zinc ion binding && parent = molecular_fun…	56,75	361,5	332	1823,75	130,25	212	164,5	126,75	98,75	374	129,75	72,75	2,70242	8,79874	6,12743	6,25024	3,79259	7,60014	6,89736	7,26334	7,63944	7,99957	6,07839	7,60569	8,44041	3,79259
7080	14	36055352	36059115	GC14M036055	TITF1	thyroid transcription factor 1	GO:0003700#transcription factor activity && parent = molecular_function|GO:0005634#nucleus && parent = cellular_component|GO:0006355#regulation of transcription|GO:0016563#transcriptional activator activity && parent = molecular_function|GO:0043565#sequence-specific DNA binding && parent = molecular_function	72,5	139	191,5	106,5	290,5	60	76,5	248,5	466	208,5	4159,5	115,5	1,93333	8,33615	7,39712	6,93486	7,78135	6,33367	8,60917	8,25868	6,55896	5,65188	6,81216	2,49387	7,66431	2,49387
6252	14	59132446	59407310	GC14M059132	RTN1	reticulon 1	GO:0004871#signal transducer activity && parent = molecular_function|GO:0005554#molecular function unknown && parent = molecular_function|GO:0005783#endoplasmic reticulum && parent = cellular_component|GO:0007165#signal transduction && parent = biological_process|GO:0016020#membrane && parent = cellular_component|GO:0016021#integral to membrane && parent = cellular_component|GO:0030176#integral t…	11607	231	172,25	530,5	97,5	84,5	196	282	115,5	108	377,75	194,5	1,21052	1,48059	7,13155	7,55494	5,93209	8,37597	8,58242	7,36859	6,84375	8,13155	8,22841	6,42201	7,37967	1,48059
3306	14	64072375	64079705	GC14P064072	HSPA2	heat shock 70kDa protein 2	GO:0000166#nucleotide binding && parent = molecular_function|GO:0005524#ATP binding && parent = molecular_function|GO:0006457#protein folding && parent = biological_process|GO:0006986#response to unfolded protein && parent = biological_process|GO:0007140#male meiosis && parent = biological_process|GO:0007286#spermatid development && parent = biological_process|GO:0009986#cell surface && parent = …	6035	290,5	303	126,5	262	590	348,5	520,5	736,5	266,5	1192,5	556,5	2,48647	3,38214	7,75889	7,69811	8,95829	7,90786	6,73671	7,49627	6,91753	6,41674	7,88329	5,72151	6,82104	3,38214
2530	14	64947592	65279714	GC14P064947	FUT8	fucosyltransferase 8 (alpha (1.6) fucosyltransferase)	GO:0001701#embryonic development (sensu Mammalia) && parent = biological_process|GO:0005795#Golgi stack && parent = cellular_component|GO:0006491#N-glycan processing && parent = biological_process|GO:0008424#glycoprotein 6-alpha-L-fucosyltransferase activity && parent = molecular_function|GO:0009312#oligosaccharide biosynthesis && parent = biological_process|GO:0016020#membrane && parent = cellul…	355,5	287	148,5	91	36	128	190,5	59,5	82,5	1551,5	39	35,5	2,48181	5,56101	5,86981	6,8204	7,52692	8,86479	7,03472	6,46107	8,1399	7,6684	3,43527	8,74932	8,88497	3,43527
6554	14	69312304	69333707	GC14M069312	SLC10A1	solute carrier family 10 (sodium/bile acid cotransporter family). member 1	GO:0005887#integral to plasma membrane && parent = cellular_component|GO:0006811#ion transport && parent = biological_process|GO:0006814#sodium ion transport && parent = biological_process|GO:0008508#bile acid:sodium symporter activity && parent = molecular_function|GO:0015293#symporter activity && parent = molecular_function|GO:0015711#organic anion transport && parent = biological_process|GO:00…	424	856	1404,5	719	1033,5	416	784,5	1308	305	453,5	674,5	8449,5	2,64804	7,95869	6,94515	6,23077	7,19677	6,67329	7,98617	7,07098	6,33347	8,43395	7,86166	7,28894	3,64196	3,64196
9240	14	73248238	73250881	GC14M073248	PNMA1	paraneoplastic antigen MA1	GO:0005515#protein binding && parent = molecular_function|GO:0005634#nucleus && parent = cellular_component|GO:0005730#nucleolus && parent = cellular_component|GO:0005737#cytoplasm && parent = cellular_component|GO:0007283#spermatogenesis && parent = biological_process|GO:0007417#central nervous system development && parent = biological_process	4160,5	418	198	522	129	773,5	219	327,5	107,5	1199,5	606	146,5	2,6244	3,7063	7,02148	8,09948	6,70093	8,71761	6,13358	7,95405	7,37349	8,98064	5,50062	6,48566	8,53408	3,7063
2954	14	76857106	76867692	GC14P076857	GSTZ1	glutathione transferase zeta 1 (maleylacetoacetate isomerase)	GO:0003824#catalytic activity && parent = molecular_function|GO:0004364#glutathione transferase activity && parent = molecular_function|GO:0004602#glutathione peroxidase activity && parent = molecular_function|GO:0005737#cytoplasm && parent = cellular_component|GO:0005739#mitochondrion && parent = cellular_component|GO:0006559#L-phenylalanine catabolism && parent = biological_process|GO:0006572#t…	37	37,5	52	95,5	61,5	109,5	91,5	75,5	135	497,5	218,5	3785	1,64515	8,77888	8,75951	8,28789	7,4109	8,04582	7,21355	7,47263	7,74993	6,91152	5,02978	6,21684	2,10225	2,10225
8477	14	87541248	87548167	GC14P087541	GPR65	G protein-coupled receptor 65	GO:0001584#rhodopsin-like receptor activity && parent = molecular_function|GO:0004872#receptor activity && parent = molecular_function|GO:0005887#integral to plasma membrane && parent = cellular_component|GO:0006915#apoptosis && parent = biological_process|GO:0006955#immune response && parent = biological_process|GO:0007165#signal transduction && parent = biological_process|GO:0007186#G-protein c…	87,5	410	254	2123,5	189	27,5	175	170	199	62	202	197,5	2,5574	8,10654	5,87827	6,56906	3,50552	6,9955	9,77639	7,10654	7,14836	6,92112	8,60355	6,89954	6,93204	3,50552
1113	14	92459244	92471389	GC14P092459	CHGA	chromogranin A (parathyroid secretory protein 1)	GO:0005509#calcium ion binding && parent = molecular_function|GO:0005615#extracellular space && parent = cellular_component|GO:0008021#synaptic vesicle && parent = cellular_component|GO:0008217#blood pressure regulation && parent = biological_process	5722	228	161,5	201,5	183,5	377,5	1407,5	162	427	157,5	249,5	187,5	2,14221	2,86829	7,51771	8,01521	7,69596	7,83096	6,79026	4,89168	8,01075	6,6125	8,05139	7,3877	7,79985	2,86829
64112	14	92718295	92721002	GC14M092718	MOAP1	modulator of apoptosis 1	GO:0006915#apoptosis && parent = biological_process	5568	502,5	74	766,5	15,5	356,5	255,5	594	152,5	333	1088	62,5	2,2553	3,06628	6,53624	9,29977	5,92708	11,555	7,03146	7,51204	6,2949	8,25656	7,12984	5,42176	9,54344	3,06628
51156	14	93819404	93829114	GC14M093819	SERPINA10	serpin peptidase inhibitor. clade A (alpha-1 antiproteinase. antitrypsin). member 10	GO:0004867#serine-type endopeptidase inhibitor activity && parent = molecular_function	53,5	68,5	38	23,5	258	151	83,5	38,5	218,5	38	11	803,5	2,6159	7,67654	7,31998	8,17008	8,86342	5,40678	6,1796	7,0343	8,15122	5,64652	8,17008	9,95858	3,76785	3,76785
866	14	93840338	93859441	GC14M093840	SERPINA6	serpin peptidase inhibitor. clade A (alpha-1 antiproteinase. antitrypsin). member 6	GO:0004867#serine-type endopeptidase inhibitor activity && parent = molecular_function|GO:0005496#steroid binding && parent = molecular_function|GO:0005615#extracellular space && parent = cellular_component|GO:0006810#transport && parent = biological_process|GO:0008289#lipid binding && parent = molecular_function	203,5	105	313	182	270	108,5	331	184,5	205,5	148,5	84	6205	1,67576	7,0328	7,98744	6,41166	7,19389	6,62487	7,94013	6,33099	7,1742	7,01869	7,48736	8,30936	2,10247	2,10247
5265	14	93914450	93926782	GC14M093914	SERPINA1	serpin peptidase inhibitor. clade A (alpha-1 antiproteinase. antitrypsin). member 1	GO:0004867#serine-type endopeptidase inhibitor activity && parent = molecular_function|GO:0005515#protein binding && parent = molecular_function|GO:0005576#extracellular region && parent = cellular_component|GO:0006953#acute-phase response && parent = biological_process	113	383,5	2394,75	19801,5	168	265,25	1916,75	317,5	291,75	128,75	6696,75	66189,8	1,50036	11,2705	9,50756	6,86499	3,81732	10,6983	10,0394	7,1862	9,78003	9,90206	11,0822	5,3814	2,07632	2,07632
5267	14	94097535	94105994	GC14P094097	SERPINA4	serpin peptidase inhibitor. clade A (alpha-1 antiproteinase. antitrypsin). member 4	GO:0004867#serine-type endopeptidase inhibitor activity && parent = molecular_function|GO:0005515#protein binding && parent = molecular_function	425	495	503	336,5	475	499	914	657,5	559	513	350,5	16111,5	1,72284	7,40614	7,18617	7,16304	7,74299	7,24567	7,17456	6,3014	6,77661	7,01075	7,13464	7,68418	2,16165	2,16165
12	14	94148466	94160142	GC14P094148	SERPINA3	serpin peptidase inhibitor. clade A (alpha-1 antiproteinase. antitrypsin). member 3	GO:0003677#DNA binding && parent = molecular_function|GO:0005515#protein binding && parent = molecular_function|GO:0005576#extracellular region && parent = cellular_component|GO:0005622#intracellular && parent = cellular_component|GO:0006953#acute-phase response && parent = biological_process|GO:0006954#inflammatory response && parent = biological_process|GO:0019216#regulation of lipid metabolism…	705,5	957	677	337	1196,5	2245,5	28354,5	608,5	1553	540	2054,5	58549	1,65727	8,77199	8,33212	8,83148	9,83789	8,00989	7,10167	3,4432	8,98538	7,63365	9,15768	7,22992	2,39714	2,39714
51218	14	95071075	95080808	GC14P095072	GLRX5	glutaredoxin 5 homolog (S. cerevisiae)	GO:0005739#mitochondrion && parent = cellular_component	1231,5	257	5397,5	255,5	136	455	145,5	2142,5	265	287	798,5	1733,5	2,67221	6,08378	8,34436	3,95191	8,3528	9,26252	7,52026	9,16511	5,2849	8,30013	8,18507	6,70883	5,59051	3,95191
10858	14	99220409	99263390	GC14P099220	CYP46A1	cytochrome P450. family 46. subfamily A. polypeptide 1	GO:0005506#iron ion binding && parent = molecular_function|GO:0005783#endoplasmic reticulum && parent = cellular_component|GO:0005792#microsome && parent = cellular_component|GO:0006118#electron transport && parent = biological_process|GO:0006629#lipid metabolism && parent = biological_process|GO:0006707#cholesterol catabolism && parent = biological_process|GO:0007399#nervous system development &…	5423	257	342,5	360	198	185	292	755	376,5	104	615	481,5	2,36663	3,15858	7,55783	7,1435	7,07161	7,9341	8,03208	7,37363	6,00313	7,00695	8,86302	6,29902	6,65207	3,15858
3831	14	103165316	103247461	GC14P103165	KNS2	kinesin 2	GO:0003777#microtubule motor activity && parent = molecular_function|GO:0005488#binding && parent = molecular_function|GO:0005515#protein binding && parent = molecular_function|GO:0005829#cytosol && parent = cellular_component|GO:0005871#kinesin complex && parent = cellular_component|GO:0005874#microtubule && parent = cellular_component|GO:0007018#microtubule-based movement && parent = biological…	4955	154,75	154,75	261,5	117,25	314,5	120	345,25	219,25	829	541,5	52,75	2,15507	2,85795	7,85882	7,85882	7,10195	8,25917	6,8357	8,22573	6,70112	7,35618	5,43739	6,0518	9,41152	2,85795
1397	14	105012175	105017545	GC14P105012	CRIP2	cysteine-rich protein 2	GO:0008270#zinc ion binding && parent = molecular_function|GO:0046872#metal ion binding && parent = molecular_function	1855,5	492	213	245	186	406,5	135	7972,5	112	2175	5058	266,5	2,36883	5,7338	7,64888	8,85669	8,65476	9,05224	7,92428	9,51458	3,63058	9,78404	5,5046	4,28704	8,5334	3,63058
321	15	27001144	27197806	GC15P027001	APBA2	amyloid beta (A4) precursor protein-binding. family A. member 2 (X11-like)	GO:0005515#protein binding && parent = molecular_function|GO:0007399#nervous system development && parent = biological_process|GO:0015031#protein transport && parent = biological_process	2589	474,25	427	270,5	86,25	183,5	95,5	362	472,25	171,25	239,5	116,75	2,71179	3,79561	6,24428	6,39569	7,0543	8,70333	7,61415	8,55636	6,63394	6,25038	7,71383	7,2299	8,26651	3,79561
6447	15	30721222	30776590	GC15P030721	SGNE1	secretory granule. neuroendocrine protein 1 (7B2 protein)	GO:0004857#enzyme inhibitor activity && parent = molecular_function|GO:0005525#GTP binding && parent = molecular_function|GO:0006457#protein folding && parent = biological_process|GO:0006810#transport && parent = biological_process|GO:0006886#intracellular protein transport && parent = biological_process|GO:0007218#neuropeptide signaling pathway && parent = biological_process|GO:0008047#enzyme ac…	5298	196,5	299	155,5	124,5	293	1234,5	198	126	1348,5	198,5	247	2,29226	3,16762	7,92046	7,31485	8,25808	8,57885	7,34409	5,26914	7,90949	8,56157	5,14171	7,90586	7,59048	3,16762
70	15	32869723	32875153	GC15M032869	ACTC	actin. alpha. cardiac muscle	GO:0000166#nucleotide binding && parent = molecular_function|GO:0003774#motor activity && parent = molecular_function|GO:0005200#structural constituent of cytoskeleton && parent = molecular_function|GO:0005515#protein binding && parent = molecular_function|GO:0005524#ATP binding && parent = molecular_function|GO:0005856#cytoskeleton && parent = cellular_component|GO:0005884#actin filament && pare…	369	642,5	683	794,5	436	482	574,5	57089,5	1431	658,5	622,5	643	0,894177	8,34206	7,54198	7,45379	7,23563	8,10135	7,95664	7,70337	1,06859	6,38672	7,50649	7,5876	7,54086	1,06859
10125	15	36567597	36644224	GC15M036567	RASGRP1	RAS guanyl releasing protein 1 (calcium and DAG-regulated)	GO:0005088#Ras guanyl-nucleotide exchange factor activity && parent = molecular_function|GO:0005509#calcium ion binding && parent = molecular_function|GO:0005624#membrane fraction && parent = cellular_component|GO:0007265#Ras protein signal transduction && parent = biological_process|GO:0008289#lipid binding && parent = molecular_function	461,5	896,5	36	2321,5	110	178,5	61	115,5	138	102,5	110,5	138,5	2,41298	5,752	4,79402	9,43226	3,42134	7,82082	7,1224	8,67144	7,75043	7,49366	7,9227	7,81428	7,48844	3,42134
7057	15	37660571	37676959	GC15P037660	THBS1	thrombospondin 1	GO:0004866#endopeptidase inhibitor activity && parent = molecular_function|GO:0004871#signal transducer activity && parent = molecular_function|GO:0005198#structural molecule activity && parent = molecular_function|GO:0005509#calcium ion binding && parent = molecular_function|GO:0005515#protein binding && parent = molecular_function|GO:0005576#extracellular region && parent = cellular_component|G…	167,5	587	449	274	215,5	3334	581	159	78	7332,5	802	184	2,22785	8,62972	6,82052	7,20717	7,91971	8,26619	4,3147	6,83534	8,70485	9,73234	3,17765	6,37028	8,49418	3,17765
2644	15	38843576	38847203	GC15P038843	GCHFR	GTP cyclohydrolase I feedback regulator	GO:0006809#nitric oxide biosynthesis && parent = biological_process|GO:0042133#neurotransmitter metabolism && parent = biological_process	296	545,5	867,5	414,5	391,5	695	623	614,5	339	225	4811,5	6772,5	2,53851	8,34756	7,46558	6,7963	7,86179	7,94415	7,11615	7,27393	7,29375	8,15187	8,74323	4,32474	3,83154	3,83154
3706	15	39573413	39583037	GC15P039573	ITPKA	inositol 1.4.5-trisphosphate 3-kinase A	GO:0005516#calmodulin binding && parent = molecular_function|GO:0007165#signal transduction && parent = biological_process|GO:0008440#inositol trisphosphate 3-kinase activity && parent = molecular_function|GO:0016301#kinase activity && parent = molecular_function|GO:0016740#transferase activity && parent = molecular_function	1709	35	39	89	88	30	66,5	81,5	130	58,5	34,5	67,5	1,86009	2,367	7,97665	7,82053	6,6302	6,6465	8,19905	7,05065	6,75721	6,08357	7,23557	7,99741	7,02912	2,367
2038	15	41276719	41300773	GC15M041277	EPB42	erythrocyte membrane protein band 4.2	GO:0005200#structural constituent of cytoskeleton && parent = molecular_function|GO:0005524#ATP binding && parent = molecular_function|GO:0005856#cytoskeleton && parent = cellular_component|GO:0005886#plasma membrane && parent = cellular_component|GO:0008360#regulation of cell shape && parent = biological_process|GO:0018149#peptide cross-linking && parent = biological_process|GO:0043249#erythrocy…	53,5	66,5	6020	61,5	88	101,5	68	112	167	48	81	144,5	1,06154	8,09558	7,78176	1,2815	7,89453	7,37761	7,17171	7,74958	7,02969	6,45334	8,25208	7,49719	6,66212	1,2815
53905	15	43209483	43245066	GC15P043209	DUOX1	dual oxidase 1	GO:0004601#peroxidase activity && parent = molecular_function|GO:0005509#calcium ion binding && parent = molecular_function|GO:0006118#electron transport && parent = biological_process|GO:0016020#membrane && parent = cellular_component|GO:0016174#NAD(P)H oxidase activity && parent = molecular_function|GO:0016324#apical plasma membrane && parent = cellular_component|GO:0016491#oxidoreductase activ…	16	240,5	173	59	361,5	53	130	162	183	25,5	1372,5	240,5	2,68116	10,2398	6,32993	6,8052	8,35718	5,74197	8,5119	7,21746	6,89997	6,72412	9,5674	3,81723	6,32993	3,81723
2628	15	43440615	43457998	GC15M043440	GATM	glycine amidinotransferase (L-arginine:glycine amidinotransferase)	GO:0005739#mitochondrion && parent = cellular_component|GO:0005758#mitochondrial intermembrane space && parent = cellular_component|GO:0005829#cytosol && parent = cellular_component|GO:0006601#creatine biosynthesis && parent = biological_process|GO:0015068#glycine amidinotransferase activity && parent = molecular_function|GO:0016740#transferase activity && parent = molecular_function	1949,75	492,25	287	103,5	593,5	97,25	4932,75	246,5	286,5	202,25	202,75	5231	2,39059	5,29766	7,28349	8,06183	9,53325	7,01363	9,62311	3,95856	8,28129	8,06434	8,56674	8,56318	3,87386	3,87386
2200	15	46489479	46725210	GC15M046489	FBN1	fibrillin 1 (Marfan syndrome)	GO:0001501#skeletal development && parent = biological_process|GO:0004888#transmembrane receptor activity && parent = molecular_function|GO:0005201#extracellular matrix structural constituent && parent = molecular_function|GO:0005509#calcium ion binding && parent = molecular_function|GO:0005578#extracellular matrix (sensu Metazoa) && parent = cellular_component|GO:0005615#extracellular space && p…	110,5	556	218	97,75	342,25	3957,25	216,5	346,5	416,75	10708,5	349,5	188,75	1,85635	9,16419	6,83315	8,18391	9,34107	7,53319	4,00181	8,19387	7,51538	7,24906	2,56563	7,50295	8,39176	2,56563
366	15	56217770	56265401	GC15P056217	AQP9	aquaporin 9	GO:0005275#amine transporter activity && parent = molecular_function|GO:0005345#purine transporter activity && parent = molecular_function|GO:0005350#pyrimidine transporter activity && parent = molecular_function|GO:0005887#integral to plasma membrane &&	23,5	72,5	1356,5	13304	55	83	96,5	55,5	104,5	54	520,5	2683,5	1,40221	11,0157	9,39042	5,16466	1,87076	9,78897	9,19529	8,97788	9,77592	8,86298	9,81545	6,54658	4,18043	1,87076
3990	15	56511466	56648364	GC15P056511	LIPC	lipase. hepatic	GO:0004806#triacylglycerol lipase activity && parent = molecular_function|GO:0005319#lipid transporter activity && parent = molecular_function|GO:0006487#protein amino acid N-linked glycosylation && parent = biological_process|GO:0008201#heparin binding && parent = molecular_function|GO:0016042#lipid catabolism && parent = biological_process|GO:0016787#hydrolase activity && parent = molecular_fun…	27,5	37	48	42	46,5	46	52,5	45	54,5	31	36	4913	0,722411	8,33417	7,90608	7,53057	7,72322	7,57637	7,59197	7,40129	7,62368	7,34735	8,16134	7,94561	0,853145	0,853145
9768	15	62444265	62460755	GC15M062444	KIAA0101	KIAA0101		161,5	694	4998,5	462	528,5	375	507,5	350,5	489	1588,5	433,5	420	2,7554	8,84634	6,74293	3,89445	7,32998	7,13597	7,63098	7,19446	7,72846	7,24803	5,54828	7,42184	7,46748	3,89445
4091	15	64781723	64861379	GC15P064781	SMAD6	SMAD. mothers against DPP homolog 6 (Drosophila)	GO:0004871#signal transducer activity && parent = molecular_function|GO:0005076#receptor signaling protein serine/threonine kinase signaling protein activity && parent = molecular_function|GO:0005515#protein binding && parent = molecular_function|GO:0005622#intracellular && parent = cellular_component|GO:0006350#transcription && parent = biological_process|GO:0006355#regulation of transcription|G…	33,5	61,5	112	35,5	117	66,5	88	308,5	87,75	232,25	1300	92,75	2,53089	8,77271	7,89629	7,03145	8,68906	6,96844	7,78352	7,37937	5,56968	7,38347	5,97927	3,49451	7,30353	3,49451
4016	15	72005841	72031531	GC15P072005	LOXL1	lysyl oxidase-like 1	GO:0004720#protein-lysine 6-oxidase activity && parent = molecular_function|GO:0005489#electron transporter activity && parent = molecular_function|GO:0005507#copper ion binding && parent = molecular_function|GO:0005576#extracellular region && parent = cellular_component|GO:0006464#protein modification && parent = biological_process|GO:0016491#oxidoreductase activity && parent = molecular_functio…	40,5	426	36	25	53	2161,5	57	872,5	128,5	5712	780,5	135	2,0335	10,0418	6,6469	10,2117	10,7378	9,65369	4,30379	9,54872	5,6126	8,37598	2,90183	5,77335	8,30479	2,90183
1543	15	72798943	72804930	GC15M072798	CYP1A1	cytochrome P450. family 1. subfamily A. polypeptide 1	GO:0005506#iron ion binding && parent = molecular_function|GO:0005783#endoplasmic reticulum && parent = cellular_component|GO:0005792#microsome && parent = cellular_component|GO:0006118#electron transport && parent = biological_process|GO:0016020#membrane && parent = cellular_component|GO:0019825#oxygen binding && parent = molecular_function|GO:0020037#heme binding && parent = molecular_function|…	216	280	543	215,5	240,5	34	198	279,5	201,5	116,5	11458,5	780	1,41803	7,49316	7,11877	6,16324	7,49651	7,33816	10,1606	7,61869	7,12135	7,59341	8,38386	1,76392	5,64072	1,76392
1544	15	72828236	72835994	GC15P072828	CYP1A2	cytochrome P450. family 1. subfamily A. polypeptide 2	GO:0005489#electron transporter activity && parent = molecular_function|GO:0005506#iron ion binding && parent = molecular_function|GO:0005783#endoplasmic reticulum && parent = cellular_component|GO:0005792#microsome && parent = cellular_component|GO:0006118#electron transport && parent = biological_process|GO:0016020#membrane && parent = cellular_component|GO:0019825#oxygen binding && parent = mo…	53	57,5	101,5	72	53,5	133,5	79,5	78	537	66,5	283,5	3838,5	1,68652	8,345	8,22744	7,40759	7,903	8,33146	7,01223	7,76004	7,78752	5,00415	8,01764	5,92572	2,1666	2,1666
1512	15	77001162	77024475	GC15M077001	CTSH	cathepsin H	GO:0004197#cysteine-type endopeptidase activity && parent = molecular_function|GO:0004215#cathepsin H activity && parent = molecular_function|GO:0005764#lysosome && parent = cellular_component|GO:0006508#proteolysis && parent = biological_process	1731,5	5528,5	1841	3604	1154	753	1054,5	1667,5	1157,5	780,5	20860,5	4567	2,6648	7,35497	5,6801	7,2665	6,29739	7,94035	8,55627	8,07043	7,4093	7,93598	8,50452	3,76429	5,95574	3,76429
597	15	78040289	78050698	GC15M078040	BCL2A1	BCL2-related protein A1	GO:0005622#intracellular && parent = cellular_component|GO:0006916#anti-apoptosis && parent = biological_process|GO:0042981#regulation of apoptosis && parent = biological_process	89,5	492	871	4272,5	58	19	121,5	66,5	73,5	33,5	260	39	1,76138	7,92052	5,46182	4,6378	2,34347	8,54635	10,1564	7,47952	8,34905	8,20466	9,33824	6,38196	9,11893	2,34347
2184	15	78232395	78265737	GC15P078232	FAH	fumarylacetoacetate hydrolase (fumarylacetoacetase)	GO:0000287#magnesium ion binding && parent = molecular_function|GO:0004334#fumarylacetoacetase activity && parent = molecular_function|GO:0005509#calcium ion binding && parent = molecular_function|GO:0006559#L-phenylalanine catabolism && parent = biological_process|GO:0006572#tyrosine catabolism && parent = biological_process|GO:0008152#metabolism && parent = biological_process|GO:0009072#aromati…	279,5	195	404,5	357,5	276,5	656,5	193,5	687	597	621,5	436,5	5963,5	2,45962	7,71399	8,23336	7,18069	7,35889	7,72955	6,48204	8,2445	6,41652	6,6191	6,56108	7,07085	3,29875	3,29875
9915	15	78483746	78677327	GC15P078484	ARNT2	aryl-hydrocarbon receptor nuclear translocator 2	GO:0001666#response to hypoxia && parent = biological_process|GO:0001701#embryonic development (sensu Mammalia) && parent = biological_process|GO:0003700#transcription factor activity && parent = molecular_function|GO:0004871#signal transducer activity &&	2386,5	56	169,5	131	41,5	64,5	86	135,5	108,5	69,5	138	225	2,04378	2,64148	8,05481	6,45702	6,82874	8,48713	7,85094	7,4359	6,78002	7,10061	7,74322	6,75364	6,04838	2,64148
57214	15	78858766	79031054	GC15P078858	KIAA1199	KIAA1199	GO:0007605#sensory perception of sound && parent = biological_process	394	1949	340,5	91,5	102,5	654	1365,5	382,5	184,5	8204,5	456,5	341	2,24637	7,4447	5,13823	7,65524	9,55105	9,38727	6,7136	5,65154	7,48743	8,53927	3,06455	7,23228	7,65312	3,06455
64506	15	81009640	81113783	GC15M081009	CPEB1	cytoplasmic polyadenylation element binding protein 1	GO:0000166#nucleotide binding && parent = molecular_function|GO:0000398#nuclear mRNA splicing|GO:0003676#nucleic acid binding && parent = molecular_function	1081	60	82,5	74	59	111,5	73	127,5	118,5	176	79,5	122	2,69025	3,69191	7,86317	7,40374	7,56061	7,88742	6,96916	7,58024	6,77571	6,88132	6,31063	7,45718	6,83933	3,69191
5346	15	88008602	88023595	GC15M088008	PLIN	perilipin	GO:0005811#lipid particle && parent = cellular_component|GO:0006629#lipid metabolism && parent = biological_process|GO:0008289#lipid binding && parent = molecular_function	105	411,5	123,5	52,5	154	10644,5	300	912,5	138,5	104,5	52,5	110,5	1,23435	8,19843	6,22793	7,96431	9,19843	7,64589	1,53485	6,68386	5,07899	7,79893	8,20532	9,19843	8,12477	1,53485
9899	15	89444548	89639514	GC15P089444	SV2B	synaptic vesicle glycoprotein 2B	GO:0005215#transporter activity && parent = molecular_function|GO:0006810#transport && parent = biological_process|GO:0016020#membrane && parent = cellular_component|GO:0016021#integral to membrane && parent = cellular_component	5203	100	96,5	108,5	88,5	37	136,5	213	197,5	200	230,5	186,5	1,5653	1,95096	7,65223	7,70363	7,53454	7,82848	9,08664	7,20333	6,56138	6,67038	6,65223	6,44747	6,75306	1,95096
220	15	99237566	99274351	GC15P099237	ALDH1A3	aldehyde dehydrogenase 1 family. member A3	GO:0004030#aldehyde dehydrogenase [NAD(P)+] activity && parent = molecular_function|GO:0006066#alcohol metabolism && parent = biological_process|GO:0006629#lipid metabolism && parent = biological_process|GO:0008152#metabolism && parent = biological_process|GO:0016491#oxidoreductase activity && parent = molecular_function	74	152	81	72	120,5	757	200	86,5	93	4037	469,5	69,5	1,93808	8,32947	7,29099	8,19907	8,369	7,62603	4,97477	6,89506	8,10429	7,99976	2,55985	5,66394	8,41998	2,55985
10232	16	750767	758866	GC16P000751	MSLN	mesothelin	GO:0005515#protein binding && parent = molecular_function|GO:0005554#molecular function unknown && parent = molecular_function|GO:0007155#cell adhesion && parent = biological_process|GO:0016020#membrane && parent = cellular_component	21	23	16,5	13	24,5	28	189	38	53	9	1152,5	10	1,5747	7,80581	7,67456	8,15373	8,49769	7,58342	7,39077	4,63588	6,9502	6,47021	9,0282	2,02758	8,8762	2,02758
3483	16	1780421	1783710	GC16M001780	IGFALS	insulin-like growth factor binding protein. acid labile subunit	GO:0005515#protein binding && parent = molecular_function|GO:0005520#insulin-like growth factor binding && parent = molecular_function|GO:0005615#extracellular space && parent = cellular_component|GO:0005625#soluble fraction && parent = cellular_component|GO:0007155#cell adhesion && parent = biological_process|GO:0007165#signal transduction && parent = biological_process	252,5	433	330,5	315	347	333	803,5	500	808,5	667	123	11808	1,84135	7,89058	7,1125	7,50221	7,57151	7,43193	7,49134	6,22057	6,90494	6,21162	6,48918	8,92821	2,34324	2,34324
51734	16	1928234	1933295	GC16M001928	SEPX1	selenoprotein X. 1	GO:0008270#zinc ion binding && parent = molecular_function|GO:0008372#cellular component unknown && parent = cellular_component|GO:0008430#selenium binding && parent = molecular_function|GO:0016491#oxidoreductase activity && parent = molecular_function|GO:0030091#protein repair && parent = biological_process|GO:0046872#metal ion binding && parent = molecular_function	412,5	120	4895,5	18907,5	68	188,5	1744,5	2537,5	240	241,5	1197,5	9548,5	2,20836	8,81148	10,5928	5,24249	3,29306	11,4123	9,94131	6,73113	6,19054	9,59284	9,58385	7,27392	4,27867	3,29306
6123	16	1934581	1944680	GC16M001934	RPL3L	ribosomal protein L3-like	GO:0003723#RNA binding && parent = molecular_function|GO:0003735#structural constituent of ribosome && parent = molecular_function|GO:0005840#ribosome && parent = cellular_component|GO:0006412#protein biosynthesis && parent = biological_process	238	271	453	35,5	66	271,5	226	3362,5	2813	179	219,5	469	2,44286	7,61884	7,43151	6,69029	10,3639	9,46926	7,42885	7,69348	3,79834	4,05576	8,02984	7,73558	6,64021	3,79834
9143	16	1979968	1984276	GC16P001979	SYNGR3	synaptogyrin 3	GO:0005887#integral to plasma membrane && parent = cellular_component|GO:0016020#membrane && parent = cellular_component	4842,5	55	26	61,5	23	44	43,5	66,5	49	64,5	40	118,5	0,858106	1,02437	7,48455	8,56546	7,32339	8,74234	7,80647	7,82296	7,21062	7,6512	7,25468	7,94398	6,37716	1,02437
1632	16	2229898	2241604	GC16M002229	DCI	dodecenoyl-Coenzyme A delta isomerase (3.2 trans-enoyl-Coenzyme A isomerase)	GO:0004165#dodecenoyl-CoA delta-isomerase activity && parent = molecular_function|GO:0005739#mitochondrion && parent = cellular_component|GO:0006629#lipid metabolism && parent = biological_process|GO:0006631#fatty acid metabolism && parent = biological_process|GO:0008152#metabolism && parent = biological_process|GO:0016853#isomerase activity && parent = molecular_function	510	45	79,5	222,5	65	287	85	4875	261	507,5	1690,5	5674,5	2,22406	7,03369	10,5362	9,71516	8,23038	10,0057	7,86314	9,61865	3,77686	8,00014	7,04078	5,30481	3,55777	3,55777
21	16	2265883	2330595	GC16M002265	ABCA3	ATP-binding cassette. sub-family A (ABC1). member 3	GO:0000166#nucleotide binding && parent = molecular_function|GO:0005215#transporter activity && parent = molecular_function|GO:0005524#ATP binding && parent = molecular_function|GO:0005624#membrane fraction && parent = cellular_component|GO:0005886#plasma membrane && parent = cellular_component|GO:0006810#transport && parent = biological_process|GO:0016021#integral to membrane && parent = cellula…	806,5	157,5	57	75	46,5	136,5	101	372	154,5	37,5	5095,5	138	1,68243	4,83617	7,19249	8,65881	8,26288	8,95254	7,39894	7,83349	5,95254	7,22023	9,26288	2,17669	7,38317	2,17669
9235	16	3055313	3059668	GC16P003056	IL32	interleukin 32	GO:0005125#cytokine activity && parent = molecular_function|GO:0005615#extracellular space && parent = cellular_component|GO:0006955#immune response && parent = biological_process|GO:0007155#cell adhesion && parent = biological_process	28,5	659	88,5	3588	40,5	25,5	192	667,5	336	1063	1008	386	2,5646	10,7123	6,18105	9,07758	3,73622	10,2053	10,8728	7,96022	6,16256	7,15287	5,49126	5,56791	6,95273	3,73622
54715	16	6009132	7702499	GC16P006009	A2BP1	NULL	GO:0000166#nucleotide binding && parent = molecular_function|GO:0003676#nucleic acid binding && parent = molecular_function|GO:0003723#RNA binding && parent = molecular_function|GO:0005794#Golgi apparatus && parent = cellular_component	4379,5	146	268	210,5	541,5	236	114,5	690	1143,5	222,5	190	204	2,45462	3,38493	8,29166	7,4154	7,76381	6,40067	7,59884	8,64228	6,05103	5,32224	7,68382	7,91163	7,80906	3,38493
9516	16	11549356	11587730	GC16M011549	LITAF	lipopolysaccharide-induced TNF factor	|GO:0003702#RNA polymerase II transcription factor activity && parent = molecular_function|GO:0004871#signal transducer activity && parent = molecular_function|GO:0006350#transcription && parent = biological_process|GO:0006357#regulation of transcription from RNA polymerase II promoter && parent = biological_process|GO:0006915#apoptosis && parent = biological_process|GO:0043123#positive regulatio…	687	1697	3126,75	19876,8	693,5	736,5	576,75	909	545,75	1695,25	2378	1081	2,3106	7,93982	6,63521	5,75354	3,08519	7,92623	7,83944	8,19218	7,53585	8,27189	6,6367	6,14845	7,28583	3,08519
89927	16	15435825	15589418	GC16P015436	C16orf45	chromosome 16 open reading frame 45		3933,5	391	136	135,5	151	731	231,5	1193	581	555	359,5	242	2,69666	3,83188	7,16245	8,68601	8,69132	8,53507	6,25975	7,9186	5,55309	6,59108	6,65713	7,28363	7,85461	3,83188
2813	16	20228397	20246401	GC16M020228	GP2	glycoprotein 2 (zymogen granule membrane)	GO:0005624#membrane fraction && parent = cellular_component|GO:0016020#membrane && parent = cellular_component	465	313,5	772	398	434,5	444	56434	867	652,5	336	262	442	0,719925	7,77464	8,3434	7,04327	7,9991	7,87251	7,84131	0,851446	6,87583	7,28589	8,24341	8,6023	7,84782	0,851446
10261	16	21560107	21571464	GC16M021560	IGSF6	immunoglobulin superfamily. member 6	GO:0004888#transmembrane receptor activity && parent = molecular_function|GO:0005887#integral to plasma membrane && parent = cellular_component|GO:0006955#immune response && parent = biological_process|GO:0007166#cell surface receptor linked signal transduction && parent = biological_process|GO:0016020#membrane && parent = cellular_component	40,5	374	149,5	3128	24,5	46,5	129	147	228	79	323,5	208	2,05647	8,96855	5,76151	7,0844	2,69738	9,69369	8,76924	7,29717	7,10873	6,47551	8,00462	5,97078	6,60796	2,69738
10368	16	24174376	24281237	GC16P024174	CACNG3	calcium channel. voltage-dependent. gamma subunit 3	GO:0005198#structural molecule activity && parent = molecular_function|GO:0005245#voltage-gated calcium channel activity && parent = molecular_function|GO:0005509#calcium ion binding && parent = molecular_function|GO:0005891#voltage-gated calcium channel complex && parent = cellular_component|GO:0005923#tight junction && parent = cellular_component|GO:0006811#ion transport && parent = biological_…	934	45,5	75	42	171	47,5	57	68,5	285	51,5	51,5	75,5	2,58372	3,61126	7,97075	7,24972	8,08622	6,06069	7,90868	7,64565	7,38051	5,32372	7,79204	7,79204	7,24014	3,61126
343	16	25135785	25147753	GC16P025135	AQP8	aquaporin 8	GO:0005215#transporter activity && parent = molecular_function|GO:0005886#plasma membrane && parent = cellular_component|GO:0005887#integral to plasma membrane && parent = cellular_component|GO:0006810#transport && parent = biological_process|GO:0006833#water transport && parent = biological_process|GO:0015250#water channel activity && parent = molecular_function	261	274	390,5	383,5	272	235,5	4824	93,5	293,5	114	92,5	100,5	2,05322	6,8658	6,79567	6,28453	6,31062	6,80624	7,01412	2,65769	8,34681	6,69649	8,06082	8,36232	8,24265	2,65769
55911	16	28413493	28417778	GC16P028413	APOB48R	NULL	GO:0003677#DNA binding && parent = molecular_function|GO:0004872#receptor activity && parent = molecular_function|GO:0005634#nucleus && parent = cellular_component|GO:0005887#integral to plasma membrane && parent = cellular_component|GO:0006629#lipid metabolism && parent = biological_process|GO:0008034#lipoprotein binding && parent = molecular_function	95,5	292	312	2451	50	240	94	108,5	102,5	198	341,5	259,5	2,49412	8,06659	6,4542	6,35862	3,38487	9,00017	6,73713	8,08943	7,88247	7,96454	7,01467	6,22828	6,62443	3,38487
487	16	28797309	28823331	GC16P028798	ATP2A1	ATPase. Ca++ transporting. cardiac muscle. fast twitch 1	GO:0000166#nucleotide binding && parent = molecular_function|GO:0000287#magnesium ion binding && parent = molecular_function|GO:0005388#calcium-transporting ATPase activity && parent = molecular_function|GO:0005509#calcium ion binding && parent = molecula	281,5	372,5	567	342,5	176,5	196,5	307	306,5	23414,5	130,5	290,5	493	0,985973	7,56315	7,15904	6,55293	7,28018	8,23661	8,08175	7,43804	7,44039	1,18502	8,67223	7,51774	6,75469	1,18502
23475	16	29597941	29616810	GC16P029597	QPRT	quinolinate phosphoribosyltransferase (nicotinate-nucleotide pyrophosphorylase (carboxylating))	GO:0004514#nicotinate-nucleotide diphosphorylase (carboxylating) activity && parent = molecular_function|GO:0006091#generation of precursor metabolites and energy && parent = biological_process|GO:0007268#synaptic transmission && parent = biological_process|GO:0009435#NAD biosynthesis && parent = biological_process|GO:0016757#transferase activity	110	57,5	77,5	46	82,5	65,5	265	801,5	61	160	319,5	7030,5	1,39835	7,76491	8,70078	8,27015	9,02271	8,17995	8,51285	6,49642	4,89971	8,61553	7,22434	6,2266	1,76686	1,76686
29895	16	30293623	30296811	GC16P030294	MYLPF	NULL	GO:0005509#calcium ion binding && parent = molecular_function|GO:0005859#muscle myosin && parent = cellular_component|GO:0008307#structural constituent of muscle && parent = molecular_function	31	83,5	117	55	93	135,5	39,5	252	38868	78,5	81	134	0,270958	10,6033	9,17381	8,68715	9,77616	9,01836	8,47537	10,2537	7,58024	0,311221	9,26289	9,21767	8,49143	0,311221
29108	16	31120309	31121752	GC16M031120	PYCARD	PYD and CARD domain containing	GO:0005515#protein binding && parent = molecular_function|GO:0005737#cytoplasm && parent = cellular_component|GO:0006917#induction of apoptosis && parent = biological_process|GO:0006919#caspase activation && parent = biological_process|GO:0007049#cell cycle && parent = biological_process|GO:0007165#signal transduction && parent = biological_process|GO:0008656#caspase activator activity && parent …	86	482,5	684,5	5629,5	277	344	255,5	827	136,5	848	2939	245,5	2,5318	9,74431	7,25619	6,75167	3,71178	8,05683	7,74431	8,17339	6,47883	9,07782	6,44265	4,64946	8,23099	3,71178
3684	16	31178811	31251690	GC16P031168	ITGAM	integrin. alpha M (complement component receptor 3. alpha; also known as CD11b (p170). macrophage an	GO:0000287#magnesium ion binding && parent = molecular_function|GO:0001948#glycoprotein binding && parent = molecular_function|GO:0004872#receptor activity && parent = molecular_function|GO:0005509#calcium ion binding && parent = molecular_function|GO:0005515#protein binding && parent = molecular_function|GO:0007155#cell adhesion && parent = biological_process|GO:0007160#cell-matrix adhesion && p…	367,5	806,5	5409	6202	424,5	315,5	94,5	416,5	415	240	1299,5	477	2,47583	7,96157	6,82764	4,08202	3,88465	7,75355	8,18167	9,92093	7,781	7,7862	8,57628	6,13943	7,58532	3,88465
3687	16	31274009	31301819	GC16P031274	ITGAX	integrin. alpha X (antigen CD11C (p150). alpha polypeptide)	GO:0000287#magnesium ion binding && parent = molecular_function|GO:0004872#receptor activity && parent = molecular_function|GO:0005509#calcium ion binding && parent = molecular_function|GO:0005515#protein binding && parent = molecular_function|GO:0007155#cell adhesion && parent = biological_process|GO:0007160#cell-matrix adhesion && parent = biological_process|GO:0007229#integrin-mediated signali…	49,5	1205	136,5	2135,5	97,5	94	72	427,5	91,5	60	527	129,5	2,4922	9,15789	4,55243	7,69449	3,72689	8,17992	8,23266	8,61733	6,04747	8,27155	8,88036	5,74559	7,77044	3,72689
1339	16	31346555	31347222	GC16M031346	COX6A2	cytochrome c oxidase subunit VIa polypeptide 2	GO:0004129#cytochrome-c oxidase activity && parent = molecular_function|GO:0005740#mitochondrial envelope && parent = cellular_component|GO:0006118#electron transport && parent = biological_process|GO:0016020#membrane && parent = cellular_component|GO:0016491#oxidoreductase activity && parent = molecular_function|GO:0019866#organelle inner membrane && parent = cellular_component	271,5	431,5	485	390,5	471	366,5	531,5	34963,5	10238	575,5	433	1181	1,4948	9,02937	8,36096	8,19233	8,505	8,23459	8,59651	8,06025	2,02061	3,79253	7,9455	8,35595	6,90838	2,02061
51327	16	31446703	31447624	GC16P031446	ERAF	erythroid associated factor	GO:0005833#hemoglobin complex && parent = cellular_component|GO:0006457#protein folding && parent = biological_process|GO:0020027#hemoglobin metabolism && parent = biological_process|GO:0030097#hemopoiesis && parent = biological_process|GO:0030492#hemoglobin binding && parent = molecular_function|GO:0051082#unfolded protein binding && parent = molecular_function	217	398,5	6760,5	348,5	343	357,5	409	463	625,5	496	213	482	2,29617	7,97464	7,09776	3,01328	7,29118	7,31413	7,25439	7,06024	6,88132	6,44733	6,782	8,00148	6,8233	3,01328
64127	16	49288550	49324488	GC16P049288	CARD15	caspase recruitment domain family. member 15	GO:0000166#nucleotide binding && parent = molecular_function|GO:0005515#protein binding && parent = molecular_function|GO:0005524#ATP binding && parent = molecular_function|GO:0005622#intracellular && parent = cellular_component|GO:0005737#cytoplasm && parent = cellular_component|GO:0006952#defense response && parent = biological_process|GO:0009595#detection of biotic stimulus && parent = biologi…	11	47	53,5	980	50,5	18	56	39	113,5	11,5	29,5	18,5	1,88484	8,90518	6,81003	6,62315	2,42798	6,7064	8,19469	6,55726	7,07921	5,53807	8,84105	7,48197	8,15516	2,42798
4313	16	54070588	54098103	GC16P054070	MMP2	matrix metallopeptidase 2 (gelatinase A. 72kDa gelatinase. 72kDa type IV collagenase)	GO:0000270#peptidoglycan metabolism && parent = biological_process|GO:0004228#gelatinase A activity && parent = molecular_function|GO:0005509#calcium ion binding && parent = molecular_function|GO:0005578#extracellular matrix (sensu Metazoa) && parent = cellular_component|GO:0005615#extracellular space && parent = cellular_component|GO:0006508#proteolysis && parent = biological_process|GO:0008270#…	368	754,5	950,5	377	2751,5	22740	658,5	2122,5	980,5	27355,5	6560,5	435,5	2,18782	9,67562	8,63981	8,30664	9,64076	6,77318	3,72624	8,83615	7,14764	8,26181	3,45964	5,51959	9,43266	3,45964
2775	16	54783648	54948855	GC16P054783	GNAO1	guanine nucleotide binding protein (G protein). alpha activating activity polypeptide O	GO:0000166#nucleotide binding && parent = molecular_function|GO:0003924#GTPase activity && parent = molecular_function|GO:0005057#receptor signaling protein activity && parent = molecular_function|GO:0005525#GTP binding && parent = molecular_function|GO:0006936#muscle contraction && parent = biological_process|GO:0007165#signal transduction && parent = biological_process|GO:0007186#G-protein coup…	3095,25	342,25	345,25	211,5	255,25	223,25	387	615,25	314,25	172	285,25	430,5	2,80449	3,91364	7,09057	7,07798	7,78496	7,51371	7,70696	6,91329	6,24445	7,21371	8,08321	7,35339	6,75961	3,91364
1071	16	55553262	55575257	GC16P055553	CETP	cholesteryl ester transfer protein. plasma	GO:0003824#catalytic activity && parent = molecular_function|GO:0006629#lipid metabolism && parent = biological_process|GO:0006869#lipid transport && parent = biological_process|GO:0008202#steroid metabolism && parent = biological_process|GO:0008203#cholesterol metabolism && parent = biological_process|GO:0008289#lipid binding && parent = molecular_function	27	613,5	122,5	37,5	51,5	48	21	59	68	23	40,5	429	2,57762	8,41192	3,90589	6,23017	7,93799	7,4803	7,58184	8,77449	7,28416	7,07934	8,64324	7,82695	4,42197	3,90589
65009	16	57055117	57105023	GC16P057056	NDRG4	NDRG family member 4	GO:0005737#cytoplasm && parent = cellular_component|GO:0006950#response to stress && parent = biological_process|GO:0016049#cell growth && parent = biological_process|GO:0030154#cell differentiation && parent = biological_process	7694	116	70	42,5	187	72	60,5	4271,5	82	202,5	393	74,5	1,60134	2,38721	8,43875	9,16745	9,88734	7,74984	9,12681	9,37787	3,23621	8,93918	7,63495	6,67835	9,07756	2,38721
1009	16	63538185	63713431	GC16M063538	CDH11	cadherin 11. type 2. OB-cadherin (osteoblast)	GO:0001503#ossification && parent = biological_process|GO:0005509#calcium ion binding && parent = molecular_function|GO:0005515#protein binding && parent = molecular_function|GO:0007155#cell adhesion && parent = biological_process|GO:0007156#homophilic cell adhesion && parent = biological_process|GO:0016020#membrane && parent = cellular_component|GO:0016021#integral to membrane && parent = cellul…	581	170,5	500,5	101	68,5	1494	58	178,5	228,5	2901,5	599,5	154,5	2,62888	6,22703	7,9958	6,4422	8,75121	9,31139	4,86446	9,55144	7,92964	7,57337	3,90684	6,18181	8,13796	3,90684
1003	16	64958063	64996189	GC16P064958	CDH5	cadherin 5. type 2. VE-cadherin (vascular epithelium)	GO:0005509#calcium ion binding && parent = molecular_function|GO:0005515#protein binding && parent = molecular_function|GO:0005624#membrane fraction && parent = cellular_component|GO:0005886#plasma membrane && parent = cellular_component|GO:0007155#cell adhesion && parent = biological_process|GO:0007156#homophilic cell adhesion && parent = biological_process|GO:0016020#membrane && parent = cellul…	116	466	155,5	39,5	152,5	15	208,5	873,5	90,5	489	3222,5	169,5	2,32346	8,01575	6,00954	7,59296	9,56995	7,62107	10,9668	7,16983	5,10307	8,37388	5,94004	3,21977	7,46859	3,21977
6236	16	65513089	65516920	GC16M065513	RRAD	Ras-related associated with diabetes	GO:0000166#nucleotide binding && parent = molecular_function|GO:0003924#GTPase activity && parent = molecular_function|GO:0005516#calmodulin binding && parent = molecular_function|GO:0005525#GTP binding && parent = molecular_function|GO:0007264#small GTPase mediated signal transduction && parent = biological_process	39,25	94,5	49,25	36,25	17,25	27,75	36	784,5	1749,5	182,5	677	86,75	2,26439	8,85414	7,58651	8,5267	8,96885	10,0402	9,35434	8,97883	4,53313	3,37603	6,637	4,74574	7,70996	3,37603
51673	16	65981214	65984922	GC16M065981	CGI-38	NULL		849	54,5	32	30,5	74,5	59	59,5	45	57	22	461	57	2,4105	3,49546	7,4569	8,22508	8,29434	7,00591	7,34244	7,33026	7,73323	7,39219	8,76565	4,37646	7,39219	3,49546
3931	16	66531287	66535516	GC16M066532	LCAT	lecithin-cholesterol acyltransferase	GO:0004607#phosphatidylcholine-sterol O-acyltransferase activity && parent = molecular_function|GO:0005515#protein binding && parent = molecular_function|GO:0005576#extracellular region && parent = cellular_component|GO:0006629#lipid metabolism && parent = biological_process|GO:0008202#steroid metabolism && parent = biological_process|GO:0008203#cholesterol metabolism && parent = biological_proce…	17,5	53,5	29	19	33	43,5	25,5	32,5	45,5	35,5	60,5	5244,5	0,601741	8,93381	7,32163	8,20511	8,81516	8,0187	7,62015	8,39067	8,04072	7,5553	7,91334	7,14423	0,706503	0,706503
64174	16	66578800	66591975	GC16M066578	DPEP2	dipeptidase 2	GO:0004237#membrane dipeptidase activity && parent = molecular_function|GO:0006508#proteolysis && parent = biological_process|GO:0008239#dipeptidyl-peptidase activity && parent = molecular_function	18	69	70	3574,5	39,5	33,5	22,5	57	100	22,5	61	36,5	0,977788	8,81068	6,87208	6,85132	1,17708	7,67682	7,91451	8,48875	7,14771	6,33675	8,48875	7,04987	7,79078	1,17708
3250	16	70654625	70668645	GC16P070665	HPR	haptoglobin-related protein	GO:0004252#serine-type endopeptidase activity && parent = molecular_function|GO:0005576#extracellular region && parent = cellular_component|GO:0006508#proteolysis && parent = biological_process|GO:0030492#hemoglobin binding && parent = molecular_function	37,5	188	221,5	39	75,5	73	199,5	643	126	230	111	3231	2,07693	9,18545	6,85968	6,62311	9,12887	8,17586	8,22444	6,77402	5,08559	7,43699	6,56878	7,61985	2,7565	2,7565
3294	16	80626363	80689638	GC16P080626	HSD17B2	hydroxysteroid (17-beta) dehydrogenase 2	GO:0004303#estradiol 17-beta-dehydrogenase activity && parent = molecular_function|GO:0005789#endoplasmic reticulum membrane && parent = cellular_component|GO:0006703#estrogen biosynthesis && parent = biological_process|GO:0008152#metabolism && parent = biological_process|GO:0016020#membrane && parent = cellular_component|GO:0016021#integral to membrane && parent = cellular_component|GO:0016491#o…	60	47	84,5	37,5	173,5	89	548,5	94,5	144	138,5	247,5	3282	1,93132	8,29662	8,64892	7,80263	8,97469	6,76472	7,72778	5,10416	7,64127	7,03359	7,08977	6,25223	2,52315	2,52315
58189	16	82885901	82920947	GC16P082885	WFDC1	WAP four-disulfide core domain 1	GO:0004867#serine-type endopeptidase inhibitor activity && parent = molecular_function|GO:0005554#molecular function unknown && parent = molecular_function|GO:0005615#extracellular space && parent = cellular_component|GO:0030308#negative regulation of cell growth && parent = biological_process	643	62	434,5	105	92,5	45	171,5	432	201	32	2299	465,5	2,5934	5,54753	8,922	6,11299	8,16196	8,34482	9,38435	7,45414	6,12131	7,22515	9,8762	3,70941	6,01356	3,70941
4597	16	87245848	87256996	GC16M087245	MVD	mevalonate (diphospho) decarboxylase	GO:0000166#nucleotide binding && parent = molecular_function|GO:0004163#diphosphomevalonate decarboxylase activity && parent = molecular_function|GO:0005524#ATP binding && parent = molecular_function|GO:0006695#cholesterol biosynthesis && parent = biological_process|GO:0008299#isoprenoid biosynthesis && parent = biological_process|GO:0016301#kinase activity && parent = molecular_function|GO:00163…	105,5	133,5	185,5	45	165,5	940	59	95,5	145,5	50	112,5	48,5	2,8092	7,11462	6,77503	6,30045	8,34387	6,46503	3,95921	7,95308	7,25829	6,65085	8,19187	7,02194	8,23581	3,95921
[truncated: 218 more rows]
