# Supplementary material for: REEF: searching REgionally Enriched Features in genomes
Source: BMC Bioinformatics. 2006 Oct 16;7:453. doi: 10.1186/1471-2105-7-453 (PMC1624853; doi:10.1186/1471-2105-7-453)
Supplement: Additional file 1 — REEF multiplatform source code. tarball with REEF source code. For installation instructions see . [file 1471-2105-7-453-S1.tgz › reef/GenesListCtrl.py]

import  wx
import  wx.lib.mixins.listctrl  as  listmix
import sys
import SettingCtrl
from ResultsCtrl import SortChr
import windows
import reef

'''
This program is free software; you can redistribute it and/or
modify it under the terms of the GNU General Public License
as published by the Free Software Foundation; either version 2
of the License, or (at your option) any later version.

This program is distributed in the hope that it will be useful,
but WITHOUT ANY WARRANTY; without even the implied warranty of
MERCHANTABILITY or FITNESS FOR A PARTICULAR PURPOSE.  See the
GNU General Public License for more details.

You should have received a copy of the GNU General Public License
along with this program; if not, write to the Free Software
Foundation, Inc., 51 Franklin Street, Fifth Floor, Boston, MA  02110-1301, USA.
'''

'''******************************************************************************************
*       Reef version 1.0, Copyright (C) Alessandro Coppe - ale@telethon.bio.unipd.it        *
*       Reef comes with ABSOLUTELY NO WARRANTY.                                             *
*       This is free software, and you are welcome to redistribute                          *
*       it under certain conditions; for details see LICENSE.                               *
*********************************************************************************************
'''


class TestListCtrl(wx.ListCtrl, listmix.ListCtrlAutoWidthMixin):
  def __init__(self, parent, ID, pos=wx.DefaultPosition,
             size=wx.DefaultSize, style=0):
    wx.ListCtrl.__init__(self, parent, ID, pos, size, style)
    listmix.ListCtrlAutoWidthMixin.__init__(self)


class TestListCtrlPanel(wx.Panel):
  def __init__(self, parent):
    wx.Panel.__init__(self, parent, -1, style=wx.WANTS_CHARS)

    tID = wx.NewId()
    self.currentFileName = ""


    self.il = wx.ImageList(16, 16)


    self.list = TestListCtrl(self, tID,
                                 style=wx.LC_REPORT 
                                 #| wx.BORDER_SUNKEN
                                 | wx.BORDER_NONE
                                 | wx.LC_EDIT_LABELS
                                 #| wx.LC_SORT_ASCENDING
                                 #| wx.LC_NO_HEADER
                                 | wx.LC_VRULES
                                 | wx.LC_HRULES
                                 #| wx.LC_SINGLE_SEL
                                 )
 

    self.CreateColumns()
    self.PopulateList()
    self.Bind(wx.EVT_SIZE, self.OnSize)


  def OnSize(self, event):
    w,h = self.GetClientSizeTuple()
    self.list.SetDimensions(0, 0, w, h)
  

  #Creates the column headers
  def CreateColumns(self):
    self.list.InsertColumn(0, "ID")
    self.list.InsertColumn(1, "Chromosome", wx.LIST_FORMAT_LEFT)
    self.list.InsertColumn(2, "Start", wx.LIST_FORMAT_LEFT)
    self.list.InsertColumn(3, "End", wx.LIST_FORMAT_LEFT)
    self.list.InsertColumn(4, "Description", wx.LIST_FORMAT_LEFT)
  
  
  #Populates the notebook page containing the input genes
  def PopulateList(self):
    #The name of the file containing the input genes. Taken from the SettingCtrl page
    fileName = SettingCtrl.fileName
    #If the input file has chenged... then the list must be re-populated
    if fileName != self.currentFileName:
      self.list.DeleteAllItems()
      #Sets currentFileName to the new filename
      self.currentFileName = fileName
      data = windows.ParseAllGenesFile(fileName)
      keys = data.keys()
      #In order to display the input genes in chromosome order..
      #keys.sort()
      sortedKeys = SortChr(keys)
      sortedKeys.reverse()
      for key in sortedKeys:
        list = data[key]
	l = len(list)
	i = l - 1
	#The loop that populates the list
	while i >=0:
	  gene = list[i]
	  index = self.list.InsertStringItem(0, gene.id[:-1])
          self.list.SetStringItem(index, 1, gene.chr)
          self.list.SetStringItem(index, 2, str(gene.start))
          self.list.SetStringItem(index, 3, str(gene.end))
          self.list.SetStringItem(index, 4, str(gene.descr.replace("\t", "    ")))
	  i = i - 1

    self.list.SetColumnWidth(0, 200)
    self.list.SetColumnWidth(1, 80)
    self.list.SetColumnWidth(2, wx.LIST_AUTOSIZE)
    self.list.SetColumnWidth(3, wx.LIST_AUTOSIZE)
    self.list.SetColumnWidth(4, wx.LIST_AUTOSIZE_USEHEADER)
