# Supplementary material for: REEF: searching REgionally Enriched Features in genomes
Source: BMC Bioinformatics. 2006 Oct 16;7:453. doi: 10.1186/1471-2105-7-453 (PMC1624853; doi:10.1186/1471-2105-7-453)
Supplement: Additional file 1 — REEF multiplatform source code. tarball with REEF source code. For installation instructions see . [file 1471-2105-7-453-S1.tgz › reef/ResultsCtrl.py]

'''
This program is free software; you can redistribute it and/or
modify it under the terms of the GNU General Public License
as published by the Free Software Foundation; either version 2
of the License, or (at your option) any later version.

This program is distributed in the hope that it will be useful,
but WITHOUT ANY WARRANTY; without even the implied warranty of
MERCHANTABILITY or FITNESS FOR A PARTICULAR PURPOSE.  See the
GNU General Public License for more details.

You should have received a copy of the GNU General Public License
along with this program; if not, write to the Free Software
Foundation, Inc., 51 Franklin Street, Fifth Floor, Boston, MA  02110-1301, USA.
'''

'''******************************************************************************************
*       Reef version 1.0, Copyright (C) Alessandro Coppe - ale@telethon.bio.unipd.it        *
*       Reef comes with ABSOLUTELY NO WARRANTY.                                             *
*       This is free software, and you are welcome to redistribute                          *
*       it under certain conditions; for details see LICENSE.                               *
*********************************************************************************************
'''


import  wx
import reef
import SettingCtrl
import wx.lib.plot as plot
import ResultsCtrl
import wx.lib.hyperlink as hl
from string import split, replace
from sets import Set
import urllib

#If an analysis is performed done is set to 1
done = 0
#Dictionary like {chr1:[window, window, wiondow], chr1:[wiondow, window, window], ...}
wins = {}
status = 0
pvalue = 0.001
#Dictionary like {chr1:[cluster, cluster], chr2[cluster, cluster], ...}
clusters = {}
numberOfGenes = {}
numberOfRef = {}
queryGenes = []
backgroundGenes = []
numberOfRefGenes = 0
numberOfQueryGenes = 0
inClusters = {}
draw = 1


def DrawLabel( dc, mDataDict):
  global draw
  if draw:
    dc.SetPen(wx.Pen(wx.GREEN))
    dc.SetBrush(wx.Brush( wx.GREEN, wx.SOLID ) )
        
    sx, sy = mDataDict["scaledXY"] #scaled x,y of closest point
    dc.DrawRectangle( sx-5,sy-5, 10, 10)  #10by10 square centered on point
    legend = mDataDict["legend"]
    #make a string to display
    s = "%s" % (legend)
    dc.DrawText(s, sx , sy+1)
  else:
    pass


def SortChr(l):
  d = {}
  for chr in l:
    number = chr[3:]
    if number.isdigit():
      number = int(number)
    d[number] = chr
  keys = d.keys()
  keys.sort()
  orderedList = []
  for key in keys:
    element = d[key]
    orderedList.append(element)
  return orderedList


def drawPlot(points, title, x, y):
  return plot.PlotGraphics(points, title, x, y)

class TreeWindow(wx.Window):
  def __init__(self, parent):
    wx.Window(self, parent)

class ChrInfoPanel(wx.Panel):    
  def __init__(self, parent):
    wx.Panel.__init__(self, parent, -1, style=wx.WANTS_CHARS)
 
    box = wx.StaticBox(self, -1, "Chromosome statistics")

    bsizer = wx.StaticBoxSizer(box, wx.HORIZONTAL)
    self.fgs = wx.FlexGridSizer(cols=2, vgap=5, hgap=5)
    self.fgs.AddGrowableCol(1) 
    self.fgs.AddGrowableRow(0)

    #The next block displays the unmber of upregulated genes in the cluster
    self.fgs.Add(wx.StaticText(self, -1, "Significant Clusters:"))
    self.clusters = wx.StaticText(self, -1, "0")
    font = self.clusters.GetFont()
    font.SetWeight(wx.BOLD)
    self.clusters.SetFont(font)
    self.fgs.Add(self.clusters, 0, wx.ADJUST_MINSIZE)

    self.fgs.Add(wx.StaticText(self, -1, "Reference Features:"))
    self.ref = wx.StaticText(self, -1, "0")
    font = self.ref.GetFont()
    font.SetWeight(wx.BOLD)
    self.ref.SetFont(font)
    self.fgs.Add(self.ref, 0, wx.ADJUST_MINSIZE)

    #This block displays the total number of genes in the cluster
    self.fgs.Add(wx.StaticText(self, -1, "Selected Features:"))
    self.up = wx.StaticText(self, -1, "")
    font = self.up.GetFont()
    font.SetWeight(wx.BOLD)
    self.up.SetFont(font)
    self.fgs.Add(self.up, 0, wx.ADJUST_MINSIZE)


    self.fgs.Add(wx.StaticText(self, -1, "Reference Features In Clusters:"))
    self.refIn = wx.StaticText(self, -1, "0")
    font = self.refIn.GetFont()
    font.SetWeight(wx.BOLD)
    self.refIn.SetFont(font)
    self.fgs.Add(self.refIn, 0, wx.ADJUST_MINSIZE)


    self.fgs.Add(wx.StaticText(self, -1, "Selected Features In Clusters:"))
    self.selIn = wx.StaticText(self, -1, "0")
    font = self.selIn.GetFont()
    font.SetWeight(wx.BOLD)
    self.selIn.SetFont(font)
    self.fgs.Add(self.selIn, 0, wx.ADJUST_MINSIZE)

    fgs2 = wx.FlexGridSizer(cols=1, vgap=5, hgap=5)
    fgs2.AddGrowableCol(1) 
    fgs2.AddGrowableRow(0)

    bsizer.Add(self.fgs, 0, wx.TOP| wx.LEFT, 10)
    bsizer.Add((40,40))
    bsizer.Add(fgs2, 0, wx.TOP| wx.LEFT, 10)
    self.SetSizer(bsizer)
 
#This function will be used only with Python 2.4
def CompareChromosomes(a, b):
  Anumber = a[3:]
  if Anumber.isdigit():
    Anumber = int(Anumber)
  Bnumber = b[3:]
  if Bnumber.isdigit():
    Bnumber = int(Bnumber)
  if Anumber > Bnumber:
    return 1
  if Anumber < Bnumber:
    return -1
  return 0
  
    
class GlobalInfoPanel(wx.Panel):    
  def __init__(self, parent):
    wx.Panel.__init__(self, parent, -1, style=wx.WANTS_CHARS)
 
    box = wx.StaticBox(self, -1, "Genome statistics")

    bsizer = wx.StaticBoxSizer(box, wx.HORIZONTAL)
    self.fgs = wx.FlexGridSizer(cols=2, vgap=5, hgap=5)
    self.fgs.AddGrowableCol(1) 
    self.fgs.AddGrowableRow(0)

    #The next block displays the number of clusters in the genome
    self.fgs.Add(wx.StaticText(self, -1, "Significant Clusters:"))
    self.clusters = wx.StaticText(self, -1, "")
    font = self.clusters.GetFont()
    font.SetWeight(wx.BOLD)
    self.clusters.SetFont(font)
    self.fgs.Add(self.clusters, 0, wx.ADJUST_MINSIZE)

    #This block displays the number of reference features in the genome
    self.fgs.Add(wx.StaticText(self, -1, "Reference Features:"))
    self.ref = wx.StaticText(self, -1, "")
    font = self.ref.GetFont()
    font.SetWeight(wx.BOLD)
    self.ref.SetFont(font)
    self.fgs.Add(self.ref, 0, wx.ADJUST_MINSIZE)

    #This block displays the number of selected features in the genome
    self.fgs.Add(wx.StaticText(self, -1, "Selected Features:"))
    self.sel = wx.StaticText(self, -1, "")
    font = self.sel.GetFont()
    font.SetWeight(wx.BOLD)
    self.sel.SetFont(font)
    self.fgs.Add(self.sel, 0, wx.ADJUST_MINSIZE)

    self.fgs.Add(wx.StaticText(self, -1, "Reference Features In Clusters:"))
    self.refIn = wx.StaticText(self, -1, "")
    font = self.refIn.GetFont()
    font.SetWeight(wx.BOLD)
    self.refIn.SetFont(font)
    self.fgs.Add(self.refIn, 0, wx.ADJUST_MINSIZE)

    #This block displays the number of selected features in the genome
    self.fgs.Add(wx.StaticText(self, -1, "Selected Features In Clusters:"))
    self.selIn = wx.StaticText(self, -1, "")
    font = self.selIn.GetFont()
    font.SetWeight(wx.BOLD)
    self.selIn.SetFont(font)
    self.fgs.Add(self.selIn, 0, wx.ADJUST_MINSIZE)


    fgs2 = wx.FlexGridSizer(cols=1, vgap=5, hgap=5)
    fgs2.AddGrowableCol(1) 
    fgs2.AddGrowableRow(0)

    bsizer.Add(self.fgs, 0, wx.TOP| wx.LEFT, 10)
    bsizer.Add((40,40))
    bsizer.Add(fgs2, 0, wx.TOP| wx.LEFT, 10)
    self.SetSizer(bsizer)
 


class ResultsPanel(wx.Panel):
  def __init__(self, parent):
    wx.Panel.__init__(self, parent, -1, style=wx.WANTS_CHARS)

    box = wx.StaticBox(self, -1, "Cluster Statistics")

    bsizer = wx.StaticBoxSizer(box, wx.HORIZONTAL)
    self.fgs = wx.FlexGridSizer(cols=2, vgap=5, hgap=5)
    self.fgs.AddGrowableCol(1) 
    self.fgs.AddGrowableRow(0)

    #The next block displays the unmber of upregulated genes in the cluster
    self.fgs.Add(wx.StaticText(self, -1, "Selected Features:"))
    self.up = wx.StaticText(self, -1, "None")
    font = self.up.GetFont()
    font.SetWeight(wx.BOLD)
    self.up.SetFont(font)
    self.fgs.Add(self.up, 0, wx.ADJUST_MINSIZE)

    #This block displays the total number of genes in the cluster
    self.fgs.Add(wx.StaticText(self, -1, "Reference Features:"))
    self.all = wx.StaticText(self, -1, "None")
    font = self.all.GetFont()
    font.SetWeight(wx.BOLD)
    self.all.SetFont(font)
    self.fgs.Add(self.all, 0, wx.ADJUST_MINSIZE)

    #This block displays cluster's p-value
    self.fgs.Add(wx.StaticText(self, -1, "Worst Window P-Value:"))
    self.pvalue = wx.StaticText(self, -1, "None")
    font = self.pvalue.GetFont()
    font.SetWeight(wx.BOLD)
    self.pvalue.SetFont(font)
    self.fgs.Add(self.pvalue, 0, wx.ADJUST_MINSIZE)

    #The next block displays the start and end position of the cluster
    self.fgs.Add(wx.StaticText(self, -1, "Position:"))
    self.pos = wx.StaticText(self, -1, "")
    font = self.pos.GetFont()
    font.SetWeight(wx.BOLD)
    self.pos.SetFont(font)
    self.fgs.Add(self.pos, 0, wx.ADJUST_MINSIZE)

    #The next block displays the coverage pof a cluster
    self.fgs.Add(wx.StaticText(self, -1, "Coverage:"))
    self.span = wx.StaticText(self, -1, "")
    font = self.span.GetFont()
    font.SetWeight(wx.BOLD)
    self.span.SetFont(font)
    self.fgs.Add(self.span, 0, wx.ADJUST_MINSIZE)

    fgs2 = wx.FlexGridSizer(cols=1, vgap=5, hgap=5)
    fgs2.AddGrowableCol(1) 
    fgs2.AddGrowableRow(0)

    self._hyper1 = hl.HyperLinkCtrl(self, wx.ID_ANY, "UCSC G.B. Custom Tracks Cluster View",URL="http://genome.ucsc.edu/cgi-bin/hgGateway")
    self._hyper1.ReportErrors()

    fgs2.Add(self._hyper1)
    
    bsizer.Add(self.fgs, 0, wx.TOP| wx.LEFT, 10)
    bsizer.Add((40,40))
    bsizer.Add(fgs2, 0, wx.TOP| wx.LEFT, 10)
    self.SetSizer(bsizer)

    
class MySplitter(wx.SplitterWindow):
  def __init__(self, parent, ID):
    wx.SplitterWindow.__init__(self, parent, -1, style=wx.CLIP_CHILDREN | wx.SP_LIVE_UPDATE | wx.SP_3D)

    self.splitter2 = wx.SplitterWindow(self, -1, style=wx.CLIP_CHILDREN | wx.SP_LIVE_UPDATE | wx.SP_3D)


    self.tree = wx.TreeCtrl(self, -1, wx.DefaultPosition, wx.DefaultSize )

    self.results = ResultsPanel(self.splitter2)
    self.globalPanel = GlobalInfoPanel(self.splitter2)
    self.client = plot.PlotCanvas(self.splitter2)
    self.chrPanel = ChrInfoPanel(self.splitter2)	#DEBUG
    self.chrPanel.Show(False)


    self.SplitVertically(self.tree, self.splitter2, 200)
    self.splitter2.SplitHorizontally(self.client, self.globalPanel, 700)

    # Make the splitter on the right expand the top window when resized
    def SplitterOnSize(evt):
      self.splitter = evt.GetEventObject()
      sz = self.splitter.GetSize()
      self.splitter.SetSashPosition(sz.height - 160, False)
      evt.Skip()

    self.splitter2.Bind(wx.EVT_SIZE, SplitterOnSize)
    self.Bind(wx.EVT_TREE_SEL_CHANGED, self.OnSelChanged, self.tree)
    self.Bind(wx.EVT_TREE_ITEM_ACTIVATED, self.OnActivated, self.tree)

  def OnMotion(self, event):
    dlst= self.client.GetClosetPoint( self.client.GetXY(event), pointScaled= True)
    if dlst != []:    #returns [] if none
      curveNum, legend, pIndex, pointXY, scaledXY, distance = dlst
      #make up dictionary to pass to my user function (see DrawPointLabel) 
      mDataDict= {"curveNum":curveNum, "legend":legend, "pIndex":pIndex,"pointXY":pointXY, "scaledXY":scaledXY}
      self.client.UpdatePointLabel(mDataDict)
    event.Skip() 

  def OnActivated(self, evt):
    wx.BeginBusyCursor()
    
    global wins
    global clusters
    global numberOfGenes
    global queryGenes
    keys = wins.keys()
    itemID = evt.GetItem()		#The item selected from th tree
    item = self.tree.GetItemText(itemID)	#The chrmomosome selected
    #If a cluster is selected
    if item[:5] == "Clust":
      parentItem = self.tree.GetItemParent(itemID)		#The parent item 
      chromosome = self.tree.GetItemText(parentItem)		#The cluster's chromosome
      chrClusters = clusters[chromosome]			#The clusters found in the chromosome
      index = (int(split(item)[1])) - 1				#The index of the selected cluster
      cluster = chrClusters[index]
      start = cluster.startIndex
      end = cluster.endIndex
      chr = cluster.chr
      windows = wins[chr]
      startPos = windows[start].start
      endPos = windows[end].end
      upGenes = []
      backgroundGenes = []
      for i in range(start, end):
        upGenes += windows[i].up
        backgroundGenes += windows[i].all
      upGenes = list(Set(upGenes))
      backgroundGenes = list(Set(backgroundGenes))
      str = item + "\nPosition: %s: %d - %d\nNumber of Reference Features: %d\nNumber of Selected Features: %d\n\nSelected Features:\n" %(chromosome, startPos,  endPos, len(backgroundGenes), len(upGenes))
      for gene in upGenes:
	      str += queryGenes[chr][gene].id + "\t" + queryGenes[chr][gene].descr[:10] + "\n"
      self.DisplayCluster(item, str)
    wx.EndBusyCursor()

  def DisplayCluster(self, title, str):
    self.TextFrame = wx.Frame(None, -1, title, size=(250,400))
    #icon = wx.Icon('images/reef.ico', wx.BITMAP_TYPE_ICO)	#PRoblematic row in Windows
    frameSize = self.TextFrame.GetSize()
    #self.TextFrame.SetIcon(icon)				#PRoblematic row in Windows
    panel = wx.Panel(self.TextFrame)
    self.DisplayText = wx.TextCtrl(panel, -1, str, style=wx.TE_MULTILINE, size = frameSize )
    self.TextFrame.Show(True)
    
    panel.Bind(wx.EVT_SIZE, self.OnResize, panel)
    
  def OnResize(self, evt):
    newSize = self.TextFrame.GetSize()
    self.DisplayText.SetSize(newSize)
    

  #Build the link to the UCSC Genome Browser for cluster graphical display
  def buildLink(self, upRegulated, chr, title):
    org = SettingCtrl.org
    title = replace(title, " ", "_")
    upregulatedInChr = queryGenes[chr]
    upRegulated.sort()
    firstGene = upregulatedInChr[upRegulated[0]]
    lastGene = upregulatedInChr[upRegulated[-1]]
    leftLimit = firstGene.start
    rightLimit = lastGene.end
    customString = "browser position %s:%d-%d\nbrowser full Cluster Cluster_elements cytoBand refGene knownGene all_mrna all_est phastCons17way snp ensGene Cluster_elements\ntrack name=\"Cluster\" description=\"Cluster\" color=47,79,79\n%s %d %d %s\ntrack name=\"Cluster_elements\" color=110,142,35 visibility=0 description=\"Cluster Elements\"\n" % (chr ,leftLimit, rightLimit, chr, leftLimit, rightLimit ,title)
    for index in upRegulated:
      gene = queryGenes[chr][index]
      id = gene.id
      start = gene.start
      end = gene.end
      geneString = "%s %d %d %s" % (chr, start, end, id)
      customString += (geneString + "\n")
    params = urllib.urlencode({'org': org, 'hgt.customText': customString})
    url = "http://genome.ucsc.edu/cgi-bin/hgTracks?"
    return url + params
    
  def OnSelChanged(self, evt):
    wx.BeginBusyCursor()
    
    global wins
    global draw
    global numberOfRefGenes
    global inClusters
    global numberOfRef
    global clusters
    global numberOfGenes
    global queryGenes
    global backgroundGenes
    points = []
    keys = wins.keys()
    bars = []
    itemID = evt.GetItem()		#The item selected from th tree
    item = self.tree.GetItemText(itemID)	#The chrmomosome selected
    
    #If a cluster is selected
    if item[:5] == "Clust":
      parentItem = self.tree.GetItemParent(itemID)	#The parent item 
      chromosome = self.tree.GetItemText(parentItem)		#The cluster's chromosome
      chrClusters = clusters[chromosome]			#The clusters found in the chromosome
      index = (int(split(item)[1])) - 1				#The index of the selected cluster
      cluster = chrClusters[index]
      
      windowsInChr = wins[chromosome]
      startPos = (windowsInChr[cluster.startIndex]).start
      endPos = (windowsInChr[cluster.endIndex]).end
      upInCluster = []
      allInCluster = []
      for i in range(cluster.startIndex, cluster.endIndex  ):
        currentWindow = windowsInChr[i]
        upInCluster += currentWindow.up
        allInCluster += currentWindow.all
      upInCluster = list(Set(upInCluster))
      allInCluster = list(Set(allInCluster))
      item = evt.GetItem()
      title = self.tree.GetItemText(item)
      url = self.buildLink(upInCluster, chromosome, title)

      
      self.results.up.SetLabel(str(len(upInCluster)))
      self.results.all.SetLabel(str(len(allInCluster)))
      pvalueString = "%.3e" % cluster.worst
      self.results.pvalue.SetLabel(pvalueString)
      self.results._hyper1.SetURL(url)
      posString = "%s: %d - %d" % (cluster.chr, startPos, endPos)
      self.results.pos.SetLabel(posString)
      span = 1.0 * (endPos - startPos)
      Mspan = span / 1000000
      self.results.span.SetLabel("%.1fM" % (Mspan))
      
      self.splitter2.GetWindow2().Hide()
      self.splitter2.ReplaceWindow(self.splitter2.GetWindow2(), self.results)  #DEBUG
      self.results.Show(True)
      self.splitter2.Refresh()

      #-------------------------------------------GRAPHICAL DISPLAY OF THE CLUSTERS-----------------------------------------  #DEBUG

      #The next block draws the plot
      numberOfPoints = len(wins[chromosome]) - 1
      windows = wins[chromosome]
      self.client.SetEnablePointLabel(False)
      draw = 0
      for i in range(numberOfPoints):
        pValue = windows[i].pvalue
        if pValue != 0:
          value = 1 - pValue
        else:
          value = 0
        nextPValue = windows[i+1].pvalue
        if nextPValue != 0:
          nextvalue = 1 - nextPValue
        else:
          nextvalue = 0
        point = [(i,value), (i+1,nextvalue)]
        line = plot.PolyLine(point, colour='black', width=1)
        points.append(line)
        point = [(i,0), (i,value )]
        #If the pvalue is significant is generated a vertical coloured bar
        if (pValue < ResultsCtrl.pvalue) and i in range(cluster.startIndex, cluster.endIndex ):
          bar = plot.PolyLine(point, colour='red', width=1)
          points.append(bar)
      self.client.SetXSpec('auto')
      self.client.SetYSpec('auto')
      item = evt.GetItem()
      title = self.tree.GetItemText(parentItem)
      windowsInChr = (SettingCtrl.chromosomes[title]/ SettingCtrl.windowShift)
      self.client.Draw(drawPlot(points, title, "Window", "1 - pvalue"), xAxis = (0,windowsInChr), yAxis = (0,1))
      self.client._zoomEnabled = True
      try:
        self.client.SetShowScrollbars(False)
      except:
	pass
      
      #-----------------------------------------------------------------------------------------------------------------------------  #DEBUG
      
      
      wx.EndBusyCursor()
      return
    
    #If the root of the tree is selected
    if item == "Chromosomes":
      totalNumberOfClusters = 0
      totalNumberOfSel = 0
      self.splitter2.GetWindow2().Hide()
      for chromosome in queryGenes.keys():
	sels = len(queryGenes[chromosome])
	totalNumberOfSel += sels
      for chromosome in clusters.keys():
	clust = len(clusters[chromosome])
	totalNumberOfClusters += clust
      self.globalPanel.clusters.SetLabel(str(totalNumberOfClusters))
      self.globalPanel.sel.SetLabel(str(totalNumberOfSel))
      self.globalPanel.ref.SetLabel(str(numberOfRefGenes))
      self.globalPanel.sel.SetLabel(str(totalNumberOfSel))
      
      SelIn = 0
      RefIn = 0
      for key in inClusters.keys():
	tuple = inClusters[key]
	SelIn += tuple[0]
	RefIn += tuple[1]
      self.globalPanel.refIn.SetLabel(str(RefIn))
      self.globalPanel.selIn.SetLabel(str(SelIn))
   
      self.splitter2.ReplaceWindow(self.splitter2.GetWindow2(), self.globalPanel)  #DEBUG
      self.splitter2.GetWindow2().Show(False)
      self.globalPanel.Show(True)
      self.splitter2.Refresh()

      #Plot of Genome --------------------------------------------------

      #for chr in SettingCtrl.chromosomes.keys():
      numberOfChrom = len(SettingCtrl.chromosomes.keys())
      yRange = 10.0 / numberOfChrom
      lengths = SettingCtrl.chromosomes.values()
      lengths.sort()
      longest = lengths[-1]
      index = 1
      points = []
      keys = SettingCtrl.chromosomes.keys()
      sortedChrs = SortChr(keys)
      sortedChrs.reverse()
      clustersPoints = []
      longest = 0				#NEW
      for chr in sortedChrs:
	realLength = SettingCtrl.chromosomes[chr]
	if realLength > longest:		#NEW
	  longest = realLength
	y = index
        point = [(0,y), (realLength,y)]		#NEW
	if clusters.has_key(chr):
	  clusts = clusters[chr]
	  ind = 1
	  for clust in clusts:
	    startIndex = clust.startIndex
	    endIndex = clust.endIndex
	    start = int(wins[chr][startIndex].start)
	    end = int(wins[chr][endIndex].end)
	    width = (1.0 * end - start) / realLength
	    for i in range(start, end, 50000):
              startPoint = [(i,y), (i ,y +0.3)]	#NEW
	      Line = plot.PolyLine(startPoint, colour='red', legend = ("Cluster %d: %s - %.2fKb - %.2fKb " % (ind, chr, 1.0 *start / 1000000, 1.0 * end / 1000000)), width=2)
	      points.append(Line)
	    ind += 1
        bar = plot.PolyLine(point, legend=chr, width=2)
	points.append(bar)
	index += 1

      self.client.SetXSpec("auto")
      self.client.SetYSpec("none")
      
      title = "Genome View"
      self.client.SetEnablePointLabel(True)
      draw = 1
      self.client.Draw(drawPlot(points, title, "", ""), xAxis = (0,longest), yAxis = (0,numberOfChrom + 2))	#NEW
      self.client.SetPointLabelFunc(DrawLabel)
      self.client.Bind(wx.EVT_MOTION, self.OnMotion)	#DEBUG
      self.client._zoomEnabled = False
      try:
        self.client.SetShowScrollbars(False)
      except:
	pass


      #----------------------------------------------------------------------

      wx.EndBusyCursor()
      return
    
    #Updates the "number of clusters in chromosome" info
    numberOfClusters = len(clusters[item])
    self.chrPanel.clusters.SetLabel(str(numberOfClusters))
    self.chrPanel.up.SetLabel(str(numberOfGenes[item]))
    inc = inClusters[item]
    self.chrPanel.refIn.SetLabel(str(inc[1])) 
    self.chrPanel.selIn.SetLabel(str(inc[0])) 
    self.chrPanel.ref.SetLabel(str(numberOfRef[item])) 
    
    self.splitter2.GetWindow2().Hide()
    self.splitter2.ReplaceWindow(self.splitter2.GetWindow2(), self.chrPanel)  #DEBUG
    self.chrPanel.Show(True)
    self.splitter2.Refresh()


    #The next block draws the plot
    self.client.SetEnablePointLabel(False)
    draw = 0
    numberOfPoints = len(wins[item]) - 1
    windows = wins[item]
    for i in range(numberOfPoints):
      pValue = windows[i].pvalue
      if pValue != 0:
        value = 1 - pValue
      else:
        value = 0
      nextPValue = windows[i+1].pvalue
      if nextPValue != 0:
        nextvalue = 1 - nextPValue
      else:
        nextvalue = 0
      point = [(i,value), (i+1,nextvalue)]
      line = plot.PolyLine(point, colour='black', width=1)
      points.append(line)
      point = [(i,0), (i,value )]
      #If the pvalue is significant is generated a vertical coloured bar
      if pValue < ResultsCtrl.pvalue:
        bar = plot.PolyLine(point, colour='red', width=1)
        points.append(bar)
      #If the pvalue is not significant nothing to be painted	#DEBUG?
      else:							#DEBUG?
        pass							#DEBUG?
    self.client.SetXSpec('auto')
    self.client.SetYSpec('auto')
    item = evt.GetItem()
    title = self.tree.GetItemText(item)
    windowsInChr = (SettingCtrl.chromosomes[title]/ SettingCtrl.windowShift)
    #self.client.Draw(drawPlot(points, title), xAxis = (0,numberOfPoints), yAxis = (0,1.5))
    self.client.Draw(drawPlot(points, title, "Window", "1 - pvalue"), xAxis = (0,windowsInChr), yAxis = (0,1))
    #self.client.Draw(drawPlot(points, title), xAxis = (0,windowsInChr*SettingCtrl.windowShift), yAxis = (0,1.5))
    self.client._zoomEnabled = True
    try:
      self.client.SetShowScrollbars(False)
    except:
      pass

    wx.EndBusyCursor()


    
  def updateTree(self):
    wx.BeginBusyCursor()
    global status
    global clusters
    if status == 0:
      pass
    else:
      self.tree.DeleteAllItems()
      self.root = self.tree.AddRoot("Chromosomes")
      rootId = self.root
      global wins
      keys = wins.keys()
      orderedKeys = SortChr(keys) 
      #This loop populates the tree
      for key in orderedKeys:
        child = self.tree.AppendItem(self.root, key)
        values = wins[key]
        clustersInChr = clusters[key]
        index = 1
        for cluster in clustersInChr:
          last = self.tree.AppendItem(child, ("Cluster %d" % index))
          index +=1
      status = 0
      self.tree.Expand(self.root)
      self.tree.SelectItem(rootId)
    wx.EndBusyCursor()

def main():
  l = ["chr1", "chr12", "chr2", "chrx"]
  SortChr(l)

if __name__ == "__main__":
  main()
