# Supplementary material for: REEF: searching REgionally Enriched Features in genomes
Source: BMC Bioinformatics. 2006 Oct 16;7:453. doi: 10.1186/1471-2105-7-453 (PMC1624853; doi:10.1186/1471-2105-7-453)
Supplement: Additional file 1 — REEF multiplatform source code. tarball with REEF source code. For installation instructions see . [file 1471-2105-7-453-S1.tgz › reef/SettingCtrl.py]

'''
This program is free software; you can redistribute it and/or
modify it under the terms of the GNU General Public License
as published by the Free Software Foundation; either version 2
of the License, or (at your option) any later version.

This program is distributed in the hope that it will be useful,
but WITHOUT ANY WARRANTY; without even the implied warranty of
MERCHANTABILITY or FITNESS FOR A PARTICULAR PURPOSE.  See the
GNU General Public License for more details.

You should have received a copy of the GNU General Public License
along with this program; if not, write to the Free Software
Foundation, Inc., 51 Franklin Street, Fifth Floor, Boston, MA  02110-1301, USA.
'''

'''******************************************************************************************
*       Reef version 1.0, Copyright (C) Alessandro Coppe - ale@telethon.bio.unipd.it        *
*       Reef comes with ABSOLUTELY NO WARRANTY.                                             *
*       This is free software, and you are welcome to redistribute                          *
*       it under certain conditions; for details see LICENSE.                               *
*********************************************************************************************
'''


import  wx
import  wx.lib.filebrowsebutton as filebrowse
import GenesListCtrl
import os
import os.path
import windows

workingDir = os.path.join(os.getcwd(), "Data")
org = "human"
fileName = ""
refFileName = ""
windowShift = 200000
windowWidth = 1000000
signValue = 0.05
HumanChrLen = {"chr1":247249719, "chr2":242951149, "chr3":199501827, "chr4":191273063, "chr5":180857866, "chr6":170899992, "chr7":158821424, "chr8":146274826, "chr9":140273252 ,"chr10":135374737, "chr11":134452384, "chr12":132349534, "chr13":114142980, "chr14":106368585, "chr15":100338915, "chr16":88827254, "chr17":78774742, "chr18":76117153, "chr19":63811651, "chr20":62435964, "chr21":46944323, "chr22":49691432, "chrX":154913754, "chrY":57772954}
chromosomesLens = [HumanChrLen]
chromosomes = chromosomesLens[0]
minGenes = 2

provider = wx.SimpleHelpProvider()
wx.HelpProvider_Set(provider)

class SettingCtrlPanel(wx.Panel):
  def __init__(self, parent):
    wx.Panel.__init__(self, parent, -1, style=wx.WANTS_CHARS)

    self.shift = ""
    self.width = ""
    global workingDir


    box = wx.StaticBox(self, -1, "General Settings")
    box2 = wx.StaticBox(self, -1, "Statistical Settings")
    bsizer = wx.StaticBoxSizer(box, wx.VERTICAL)
    bsizer2 = wx.StaticBoxSizer(box2, wx.VERTICAL)

    self.fbb = filebrowse.FileBrowseButton(self, -1, size=(600, -1), labelText = "Query File (Selected Features)", changeCallback = self.FileName, startDirectory = workingDir)


    #The combobox for the window width
    windowText = wx.StaticText(self, -1, "Window width:", (15, 50), (196, 18))
    sampleList = ["100k", "200k", "300k", "400k", "500k", "600k", "700k", "800k", "900k", "1M", "1.5M", "2.0M", "2.5M", "3.0M", "3.5M", "4.0M", "4.5M", "5.0M", "6.0M", "7.0M", "8.0M", "9.0M", "10M"]
    self.cb = wx.ComboBox(self, 501, "1M", (90, 50), (95, -1), sampleList, wx.CB_DROPDOWN)


    #The combobox for the shift width
    shiftText = wx.StaticText(self, -1, "Shift:", (15, 50), (90, 18))
    sampleListShift = ["10k", "20k", "30k", "40k", "50k", "60k", "70k", "80k", "90k", "100k", "200k", "300k", "400k", "500k", "600k", "700k", "800k", "900k", "1M", "2M"]
    self.cb2 = wx.ComboBox(self, 502, "200k", (90, 50), (95, -1), sampleListShift, wx.CB_DROPDOWN)
    self.cb2.SetSelection(10)

    self.fbb2 = filebrowse.FileBrowseButton(self, -1, size=(600, -1), labelText = "Reference Features File         ", changeCallback = self.RefFileName, startDirectory = workingDir)
    #self.typesList = ["Human UCSC GB Known Genes", "Human RefSeq Genes", "Human Affy U-133",  "Custom File"]
    #self.fileNames = ["Ucsc_knownGene", "RefSeq", "U133"]
    #self.typeText = wx.StaticText(self, -1, "Features type:", (200, 50), (196, 18))
    #self.typeChoose = wx.Choice(self, -1, (100, 50), choices = self.typesList)
    #self.typeChoose.SetSelection(0)


    #The sizer that contains the shift and window width combomoxes
    windowSizer = wx.BoxSizer(wx.HORIZONTAL)
    windowSizer.Add(windowText, 0, wx.ALL | wx.ALIGN_LEFT, 5)
    windowSizer.Add(self.cb, 0, wx.ALL | wx.ALIGN_LEFT, 5)
    windowSizer.Add((50, 30))
    windowSizer.Add(shiftText, 0, wx.ALL | wx.ALIGN_RIGHT, 5)
    windowSizer.Add(self.cb2, 0, wx.ALL | wx.ALIGN_LEFT, 5)

    typeSizer = wx.BoxSizer(wx.HORIZONTAL)
    #typeSizer.Add(self.typeText, 0, wx.ALL | wx.ALIGN_LEFT, 5)
    #typeSizer.Add(self.typeChoose, 0, wx.ALL | wx.ALIGN_LEFT, 5)
    typeSizer.Add(self.fbb2, 0, wx.ALL | wx.ALIGN_LEFT, 5)
    
    bsizer.Add(self.fbb, 0, wx.TOP| wx.LEFT, 10)
    bsizer.Add(typeSizer, 0, wx.TOP| wx.LEFT, 10)
    bsizer.Add(windowSizer, 0, wx.TOP| wx.LEFT, 10)


    #The combobox for the shift width	#DEBUG
    significanceText = wx.StaticText(self, -1, "Q-value:", (15, 50), (90, 18))
    self.cb3 = wx.TextCtrl(self, -1, "0.05")


    #The sizer that contains the statistical treshold
    statisticalSizer = wx.BoxSizer(wx.HORIZONTAL)
    statisticalSizer.Add(significanceText, 0, wx.ALL | wx.ALIGN_RIGHT, 5)
    statisticalSizer.Add(self.cb3, 0, wx.ALL | wx.ALIGN_LEFT, 5)

    #The combobox that chooses the minimun number of genes that must be in a cluster
    self.minGenes = ["1","2", "3", "4", "5", "6", "7", "8", "9", "10", "11", "12"]
    minGenesText = wx.StaticText(self, -1, "Min. Number Of Genes In Cluster:", (200, 50), (196, 18))
    chooseGenesId = wx.NewId()
    self.ChooseMinGenes = wx.ComboBox(self, chooseGenesId , "2", (90, 50), (95, -1), self.minGenes, wx.CB_DROPDOWN)
    self.ChooseMinGenes.SetSelection(1)

    genesSizer = wx.BoxSizer(wx.HORIZONTAL)
    genesSizer.Add(minGenesText, 0, wx.ALL | wx.ALIGN_RIGHT, 5)
    genesSizer.Add(self.ChooseMinGenes, 0, wx.ALL | wx.ALIGN_LEFT, 5)

    bsizer2.Add(statisticalSizer, 0, wx.TOP| wx.LEFT, 10)
    bsizer2.Add(genesSizer, 0, wx.TOP | wx.LEFT, 10)

    border = wx.BoxSizer(wx.VERTICAL)
    border.Add(bsizer, 1, wx.EXPAND|wx.ALL, 25)
    border.Add(bsizer2, 1, wx.EXPAND|wx.ALL, 25)
    self.SetSizer(border)


    
    self.Bind(wx.EVT_COMBOBOX, self.EvtComboBoxShift, id=502)
    self.Bind(wx.EVT_COMBOBOX, self.EvtComboBoxWidth, id=501)
    self.Bind(wx.EVT_COMBOBOX, self.OnChooseNumber, id=chooseGenesId)
    self.Bind(wx.EVT_TEXT, self.OnQvalue, self.cb3)
    #self.Bind(wx.EVT_CHOICE, self.OnChooseGene, self.typeChoose)

  def OnChooseNumber(self, evt):
    global minGenes
    index = evt.GetSelection()
    value = int(self.minGenes[index])
    minGenes = value


  #Display an error dialog with an ok button and a message passed as argument 
  def ErrorDialog(self, message):
    dlg = wx.MessageDialog(self, message, "Error", wx.OK | wx.ICON_ERROR)
    dlg.ShowModal()
    dlg.Destroy()

  
  def RefFileName(self, evt):
    global refFileName
    global chromosomes
    global workingDir
    name = evt.GetString()
    chrLenFile = "%s.chr" % name
    global refFileName
    fileName = name
    print fileName
    try:
      open(chrLenFile)
    except:
      print chrLenFile
      self.ErrorDialog("Could not open chromosome length file: %s" % chrLenFile)
      return
    refFileName = name
	

    
  def FileName(self, event):
    name = event.GetString()
    global fileName
    fileName = name
    

  def referenceFileName(self, event):
    name = event.GetString()
    global refFileName
    refFileName = name

  def OnQvalue(self, evt):
    value = evt.GetString()
    global signValue
    if value != "":
      try:
        signValue = float(value)
      except:
        signValue = 10
    

  def EvtComboBoxWidth(self, evt):
    global windowWidth
    self.cb = evt.GetEventObject()
    width = evt.GetString()[:-1]
    suffix = evt.GetString()[-1]
    if suffix == "k":
      windowWidth = float(width) * 1000
    else:
      windowWidth = float(width) * 1000000


  def EvtComboBoxShift(self, evt):
    global windowShift
    self.cb2 = evt.GetEventObject()
    merda = self.cb2.GetSelection()
    shift = evt.GetString()[:-1]
    suffix = evt.GetString()[-1]
    if suffix == "k":
      windowShift = int(shift) * 1000
    else:
      windowShift = int(shift) * 1000000
      


  def GetFileName():
    pass
