# Supplementary material for: REEF: searching REgionally Enriched Features in genomes
Source: BMC Bioinformatics. 2006 Oct 16;7:453. doi: 10.1186/1471-2105-7-453 (PMC1624853; doi:10.1186/1471-2105-7-453)
Supplement: Additional file 1 — REEF multiplatform source code. tarball with REEF source code. For installation instructions see . [file 1471-2105-7-453-S1.tgz › reef/dhyper.py]

#!/usr/bin/env python

'''
This program is free software; you can redistribute it and/or
modify it under the terms of the GNU General Public License
as published by the Free Software Foundation; either version 2
of the License, or (at your option) any later version.

This program is distributed in the hope that it will be useful,
but WITHOUT ANY WARRANTY; without even the implied warranty of
MERCHANTABILITY or FITNESS FOR A PARTICULAR PURPOSE.  See the
GNU General Public License for more details.

You should have received a copy of the GNU General Public License
along with this program; if not, write to the Free Software
Foundation, Inc., 51 Franklin Street, Fifth Floor, Boston, MA  02110-1301, USA.
'''

'''******************************************************************************************
*       Reef version 1.0, Copyright (C) Alessandro Coppe - ale@telethon.bio.unipd.it        *
*       Reef comes with ABSOLUTELY NO WARRANTY.                                             *
*       This is free software, and you are welcome to redistribute                          *
*       it under certain conditions; for details see LICENSE.                               *
*********************************************************************************************
'''


from math import log, exp

#Calculates the binomial coefficient
def raw_bincoeff(n, r):
  if r < n - r:
    r = n - r
  x = 1
  for i in range(n, r, -1):
    x *= i
  for i in range(n - r, 1, -1):
    x /= i
  return x


#The hypergeometric distribution has the form,
#
#   prob(k) =  choose(n1,t) choose(n2, t-k) / choose(n1+n2,t)
#
#where choose(a,b) = a!/(b!(a-b)!) 
#
#n1 + n2 is the total population (tagged plus untagged)
#n1 is the tagged population
#t is the number of samples taken (without replacement)
#k is the number of tagged samples found
def hypergeometric(k, n1, n2, t):
  #If the value of t is wrong
  if t > n1 + n2:
    t = n1 + n2
  if k > n1 or k > t:
    return 0
  elif t > n2 and ((k + n2) < t):
    return 0
  else:
    c1 = log(raw_bincoeff(n1,k))
    c2 = log(raw_bincoeff(n2, t - k))
    c3 = log(raw_bincoeff(n1 + n2 ,t))
    
    return exp(c1 + c2 - c3)


def main():
  pass


if __name__ == "__main__":
  main()
