# Supplementary material for: REEF: searching REgionally Enriched Features in genomes
Source: BMC Bioinformatics. 2006 Oct 16;7:453. doi: 10.1186/1471-2105-7-453 (PMC1624853; doi:10.1186/1471-2105-7-453)
Supplement: Additional file 1 — REEF multiplatform source code. tarball with REEF source code. For installation instructions see . [file 1471-2105-7-453-S1.tgz › reef/reef.py]

#!/usr/bin/env python

'''
This program is free software; you can redistribute it and/or
modify it under the terms of the GNU General Public License
as published by the Free Software Foundation; either version 2
of the License, or (at your option) any later version.

This program is distributed in the hope that it will be useful,
but WITHOUT ANY WARRANTY; without even the implied warranty of
MERCHANTABILITY or FITNESS FOR A PARTICULAR PURPOSE.  See the
GNU General Public License for more details.

You should have received a copy of the GNU General Public License
along with this program; if not, write to the Free Software
Foundation, Inc., 51 Franklin Street, Fifth Floor, Boston, MA  02110-1301, USA.
'''

'''******************************************************************************************
*       Reef version 1.0, Copyright (C) Alessandro Coppe - ale@telethon.bio.unipd.it        *
*       Reef comes with ABSOLUTELY NO WARRANTY.                                             *
*       This is free software, and you are welcome to redistribute                          *
*       it under certain conditions; for details see LICENSE.                               *
*********************************************************************************************
'''


import wx
import  wx.lib.filebrowsebutton as filebrowse
import SettingCtrl 
import GenesListCtrl
import ResultsCtrl
import windows
import wx.lib.hyperlink as hyperlink
import os
from copy import deepcopy
import pickle
from sets import Set
import thread
import threading
import time


chooseInputId = wx.NewId()

class NB(wx.Notebook):
  #This index is for populating the List of input genes. Every time a new gene is added to the list
  listIndex = 0
  def __init__(self, parent, id):
    wx.Notebook.__init__(self, parent, id, size=(21,21))

    log = ""
    self.data = [windows.EntryGene("primo", "chr1", 2121323123, 3445556666), windows.EntryGene("secondo", "chr12", 23232344, 33232334)]

    self.settingsWin =  SettingCtrl.SettingCtrlPanel(self)
    self.AddPage(self.settingsWin, 'Settings')

    self.genesWin = GenesListCtrl.TestListCtrlPanel(self)
    self.AddPage(self.genesWin, "Selected Features")


    self.resultsWin = ResultsCtrl.MySplitter(self, -1)
    self.AddPage(self.resultsWin, "Results")
    

    self.Bind(wx.EVT_NOTEBOOK_PAGE_CHANGED, self.OnPageChanged)
    self.Bind(wx.EVT_NOTEBOOK_PAGE_CHANGING, self.OnPageChanging)


  def OnPageChanged(self, event):
    wx.BeginBusyCursor()
    old = event.GetOldSelection()
    new = event.GetSelection()
    sel = self.GetSelection()
    if new == 1:
      try:
        self.genesWin.PopulateList()
      except:
	pass
    if new == 2:
      self.resultsWin.updateTree()
    wx.EndBusyCursor()
    event.Skip()

  def OnPageChanging(self, event):
    wx.BeginBusyCursor()
    old = event.GetOldSelection()
    new = event.GetSelection()
    sel = self.GetSelection()
    if new == 1:
      try:
        self.genesWin.PopulateList()
      except:
	pass
    if new == 2:
      self.resultsWin.updateTree()
    wx.EndBusyCursor()
    event.Skip()
        

class MainFrame(wx.Frame):
  title = "Reef"
  def __init__(self, parent, ID):
    wx.Frame.__init__(self, parent, ID, self.title, size = (900,600))


    #The next 3 lines creates the status bar
    sb = self.CreateStatusBar(2)
    sb.SetStatusWidths([-1, 150])
    self.SetStatusText("Reef 1.0", 1)

    #--------------------------------------------------------------------------------------------------------------------- #DEBUG
    self.count = 0
    self.g1 = wx.Gauge(sb, -1, 50, (110, 50), (250, 25))
    self.g1.SetBezelFace(3)
    self.g1.SetShadowWidth(3)

    self.Bind(wx.EVT_IDLE, self.IdleHandler)
    #--------------------------------------------------------------------------------------------------------------------- #DEBUG


    self.icon = wx.Icon('images/reef.ico', wx.BITMAP_TYPE_ICO)
    self.SetIcon(self.icon)

    #The next 2 lines set and show the menubar
    menu = self.MakeMenu()
    self.SetMenuBar(menu)


    #The next block creates the toolbar
    tsize = (16,16)
    self.toolbar = self.CreateToolBar(wx.TB_HORIZONTAL |wx.NO_BORDER | wx.TB_FLAT)
    self.toolbar.AddSimpleTool(wx.ID_OK,wx.ArtProvider.GetBitmap(wx.ART_GO_FORWARD, wx.ART_TOOLBAR, tsize),"Start Analysis")
    self.toolbar.AddSeparator()
    self.toolbar.AddSimpleTool(wx.ID_SAVE,wx.ArtProvider.GetBitmap(wx.ART_FILE_SAVE_AS, wx.ART_TOOLBAR, tsize),"Save As")
    self.toolbar.AddSimpleTool(wx.ID_OPEN,wx.ArtProvider.GetBitmap(wx.ART_FILE_OPEN, wx.ART_TOOLBAR, tsize),"Open File")
    TextDumpId = wx.NewId()
    self.toolbar.AddSimpleTool(TextDumpId,wx.ArtProvider.GetBitmap(wx.ART_NORMAL_FILE, wx.ART_TOOLBAR, tsize),"Dump To Text")
    self.toolbar.AddSeparator()
    self.toolbar.AddSimpleTool(wx.ID_EXIT,wx.ArtProvider.GetBitmap(wx.ART_QUIT, wx.ART_TOOLBAR, tsize),"Exit")
    self.toolbar.Realize()


    #This is the notebook 
    self.nb = NB(self, -1)
    


    #The next block of code attaches event handlers to the menu and menubar items
    wx.EVT_MENU(self, wx.ID_ABOUT,  self.OnMenuAbout)
    wx.EVT_MENU(self, wx.ID_EXIT,  self.OnMenuExit)
    wx.EVT_MENU(self, chooseInputId,  self.OnChooseInput)
    wx.EVT_MENU(self, wx.ID_SAVE,  self.OnSave)
    wx.EVT_MENU(self, wx.ID_OPEN,  self.OpenDump)
    wx.EVT_MENU(self, TextDumpId,  self.OnTextDump)
    wx.EVT_MENU(self, wx.ID_OK, self.Go)


  #Write clusters info. to a text file
  def OnTextDump(self, evt):
    wildcard = "Clusters data (*.txt)|*.txt"
    if not ResultsCtrl.done:
      self.ErrorDialog("No analysis has yet been performed")
    else:
      dlg = wx.FileDialog(
          self, message="Save file as ...", defaultDir=SettingCtrl.workingDir, 
          defaultFile="", wildcard=wildcard, style=wx.SAVE
          )

      # Show the dialog and retrieve the user response. If it is the OK response, 
      # process the data.
      if dlg.ShowModal() == wx.ID_OK:
        path = dlg.GetPath()
        file = open(path, "w")
        wins = ResultsCtrl.wins
        clusters = ResultsCtrl.clusters
        numberOfGenes = ResultsCtrl.numberOfGenes
        queryGenes = ResultsCtrl.queryGenes
        chrs = clusters.keys()
	orderedChr = ResultsCtrl.SortChr(chrs)
        for chr in orderedChr:
          chrClusters = clusters[chr]
          if len(chrClusters) != 0:
            file.write(chr)
            file.write("\n")
            clusterIndex = 1
            for cluster in chrClusters:
              start = cluster.startIndex
              end = cluster.endIndex
              windows = wins[chr]
              startPos = windows[start].start
              endPos = windows[end].end
              file.write("Cluster %d:\t%s\t%d\t%d\n" % (clusterIndex, chr, startPos, endPos))
              upGenes = []
              backgroundGenes = []
              for i in range(start, end):
                upGenes += windows[i].up
                backgroundGenes += windows[i].all
              upGenes = list(Set(upGenes))
              backgroundGenes = list(Set(backgroundGenes))
              for gene in upGenes:
                file.write("%s\tCluster %d\t%s\t%d\t%d\t%s\n" % (queryGenes[chr][gene].id, clusterIndex, queryGenes[chr][gene].chr, queryGenes[chr][gene].start, queryGenes[chr][gene].end, queryGenes[chr][gene].descr))
              file.write("\n")
              clusterIndex += 1

  

  def OpenDump(self, evt):
    class WorkingThread2(threading.Thread):
      def __init__(self, parent):
	threading.Thread.__init__(self)
	self.parent = parent

      def destroy(self, dlg):
	pass

      def run(self):
        dlg = wx.BusyInfo("One moment please, wait while reading file...")
        results = pickle.load(file)
        ResultsCtrl.done = results[0]
        ResultsCtrl.wins = results[1]
        ResultsCtrl.status = results[2]
        ResultsCtrl.pvalue = results[3]
        ResultsCtrl.clusters = results[4]
        ResultsCtrl.numberOfGenes = results[5]
        ResultsCtrl.queryGenes = results[6]
        ResultsCtrl.backgroundGenes = results[7]
        SettingCtrl.fileName = results[8]
	ResultsCtrl.inClusters = results[9]
	ResultsCtrl.numberOfRef = results[10]
	ResultsCtrl.windowShift = results[11]
	self.parent.nb.settingsWin.cb2.SetSelection(results[12])
	SettingCtrl.windowWidth = results[13]
	self.parent.nb.settingsWin.cb.SetSelection(results[14])
	self.parent.nb.settingsWin.ChooseMinGenes.SetSelection(results[15])
	SettingCtrl.signValue = results[16]
	self.parent.nb.settingsWin.cb3.SetValue(str(results[16]))
        ResultsCtrl.status = 1     #DEBUG
	wx.CallAfter(self.destroy, dlg)
    wildcard = "Reef Data (*.rfd)|*.rfd"
    dlg = wx.FileDialog(
            self, message="Choose a file", defaultDir=SettingCtrl.workingDir, 
            defaultFile="", wildcard=wildcard, style=wx.OPEN | wx.CHANGE_DIR
            )
    if dlg.ShowModal() == wx.ID_OK:
      path = (dlg.GetPaths())[0]
      file = open(path, "r")
      results = pickle.load(file)
      ResultsCtrl.done = results[0]
      ResultsCtrl.wins = results[1]
      ResultsCtrl.status = results[2]
      ResultsCtrl.pvalue = results[3]
      ResultsCtrl.clusters = results[4]
      ResultsCtrl.numberOfGenes = results[5]
      ResultsCtrl.queryGenes = results[6]
      ResultsCtrl.backgroundGenes = results[7]
      SettingCtrl.fileName = results[8]
      ResultsCtrl.inClusters = results[9]
      ResultsCtrl.numberOfRef = results[10]
      ResultsCtrl.windowShift = results[11]
      self.nb.settingsWin.cb2.SetSelection(results[12])
      SettingCtrl.windowWidth = results[13]
      self.nb.settingsWin.cb.SetSelection(results[14])
      self.nb.settingsWin.ChooseMinGenes.SetSelection(results[15])
      SettingCtrl.signValue = results[16]
      self.nb.settingsWin.cb3.SetValue(str(results[16])) 
      ResultsCtrl.status = 1  
    else:
      return
    #t = WorkingThread2(self) 
    #t.start()
    
    dlg.Destroy()
    
    
    

  #Dumps data to a file
  def OnSave(self, evt):
    class WorkingThread(threading.Thread):
      def __init__(self, results, file, parent):
	threading.Thread.__init__(self)
	self.results = results
	self.file = file
	self.parent = parent

      def destroy(self, dlg):
	pass

      def run(self):
        dlg = wx.BusyInfo("One moment please, wait while saving to file...")
	pickle.dump(self.results, self.file)
	wx.CallAfter(self.destroy, dlg)

    wildcard = "Reef Data (*.rfd)|*.rfd"
    if not ResultsCtrl.done:
      self.ErrorDialog("No analysis has yet been performed")
      return
    else:
      dlg = wx.FileDialog(
          self, message="Save file as ...", defaultDir=SettingCtrl.workingDir, 
          defaultFile=".rfd", wildcard=wildcard, style=wx.SAVE
          )

      # Show the dialog and retrieve the user response. If it is the OK response, 
      # process the data.
      if dlg.ShowModal() == wx.ID_OK:
        path = dlg.GetPath()
        file = open(path, "w")
	shiftSelection = self.nb.settingsWin.cb2.GetSelection()
	widthSelection = self.nb.settingsWin.cb.GetSelection()
	minGenesSelection = self.nb.settingsWin.ChooseMinGenes.GetSelection()
        results = [ResultsCtrl.done, ResultsCtrl.wins, ResultsCtrl.status, ResultsCtrl.pvalue, ResultsCtrl.clusters, ResultsCtrl.numberOfGenes, ResultsCtrl.queryGenes, ResultsCtrl.backgroundGenes, SettingCtrl.fileName, ResultsCtrl.inClusters, ResultsCtrl.numberOfRef, SettingCtrl.windowShift, shiftSelection, SettingCtrl.windowWidth, widthSelection, minGenesSelection ,SettingCtrl.signValue]

      dlg.Destroy()
      pickle.dump(results, file)
    #t = WorkingThread(results, file, self) 
    #t.start()

      
      

  #This function carries on the clustering analisys.
  def Go(self, event):
    signValue = SettingCtrl.signValue
    try:
      signValue = float(signValue)
    except:
      self.ErrorDialog("Q-value must be a real number between 0 and 1")
      return
    if SettingCtrl.windowShift >= SettingCtrl.windowWidth:
      self.ErrorDialog("Shift must be smaller than window width")
      return
    #If the user did not choose the file
    if not SettingCtrl.fileName:
      self.ErrorDialog("No input file choosen")
      return
    elif signValue > 1 or signValue <= 0:
      self.ErrorDialog("Q-value must be between 0 and 1")
      return
    else:
      if SettingCtrl.refFileName == "":
        all = windows.ParseAllGenesFile("Ucsc_knownGene")
      else:
        all = windows.ParseAllGenesFile(SettingCtrl.refFileName)
      if all == -1:
        self.ErrorDialog("Could not open all genes file")
	return
      if type(all) == type((1,2)):
	error = all[0]
	lineNumber = all[1]
	if error == 1:
          self.ErrorDialog("Error reading line %d in file %s"% (lineNumber, SettingCtrl.refFileName))
	  return
	if error == 2:
          self.ErrorDialog("Start > End in line %d of file file %s"% (lineNumber, SettingCtrl.refFileName))
	  return
	if error == 3:
          self.ErrorDialog("Chromosome in line %d of file  %s\n is not in chromosomes length file"% (lineNumber, SettingCtrl.refFileName))
	  return
	if error == 4:
          self.ErrorDialog("Feature in line %d of file %s is out of chomosome length"% (lineNumber, SettingCtrl.refFileName))
	  return
      refGenes = 0
      for chr in all:
	genes = len(all[chr])
	refGenes += genes
      ResultsCtrl.numberOfRefGenes = refGenes
      query = windows.ParseAllGenesFile(SettingCtrl.fileName)
      #If there is an input error in the query file
      if type(query) == type((1,2)):
	error = query[0]
	lineNumber = query[1]
	if error == 1:
          self.ErrorDialog("Error reading line %d in file %s"% (lineNumber, SettingCtrl.fileName))
	  return
	if error == 2:
          self.ErrorDialog("Start > End in line %d of file file %s"% (lineNumber, SettingCtrl.fileName))
	  return
	if error == 3:
          self.ErrorDialog("Chromosome in line %d of file %s\n is not in chromosomes length file"% (lineNumber, SettingCtrl.fileName))
	  return
	if error == 4:
          self.ErrorDialog("Feature in line %d of file %s is out of chomosome length"% (lineNumber, SettingCtrl.fileName))
	  return
      queryGenes = 0
      for chr in query:
	genes = len(query[chr])
	queryGenes += genes
      ResultsCtrl.numberOfQueryGenes = queryGenes
      ResultsCtrl.queryGenes = deepcopy(query)
      if query == -1:
        self.ErrorDialog("Could not open file %s" % SettingCtrl.fileName)
	return
      width = 100000	#DEBUG
      totalWindows = 0
      for chr in all.keys():
        lastGene = (all[chr])[-1]
	numberOfWindows = lastGene.end / width
        totalWindows += numberOfWindows
      chromosomes = all.keys()
      max = len(chromosomes) - 1
      dlg = wx.ProgressDialog("Searching for clusters",
                               "Work in progress....",
                               maximum = max,
                               parent=self,
                               style = wx.PD_CAN_ABORT
                                | wx.PD_APP_MODAL
				| wx.PD_AUTO_HIDE
                                #| wx.PD_ELAPSED_TIME
                                #| wx.PD_ESTIMATED_TIME
				#| wx.PD_REMAINING_TIME
                                )
      keepGoing = True
      count = 0

      chromosomes = all.keys()
      while keepGoing and count < len(chromosomes) - 1:
        count += 1
	res = windows.AnalizeChrom(all, query, chromosomes[count], SettingCtrl.windowWidth, SettingCtrl.windowShift, ResultsCtrl.pvalue)
	ResultsCtrl.wins[chromosomes[count]] = res
	keepGoing = dlg.Update(count, "Analizing: %s (%d of %d)" % (chromosomes[count], count, len(chromosomes) - 1))
	wx.Yield()
      ResultsCtrl.status = 1
      dlg.Destroy()

    windows.fromQtoP(windows.ResultsCtrl.wins, SettingCtrl.signValue)
    windows.findClusters(windows.ResultsCtrl.wins, ResultsCtrl.pvalue)
    d = {}
    for chr in ResultsCtrl.clusters.keys():
      upInCluster = []
      allInCluster = []
      clusters =  ResultsCtrl.clusters[chr]
      selectedIn = 0
      refIn = 0
      for cluster in clusters:
        windowsInChr = ResultsCtrl.wins[chr]
        for i in range(cluster.startIndex, cluster.endIndex  ):
          currentWindow = windowsInChr[i]
          upInCluster += currentWindow.up
          allInCluster += currentWindow.all
      upInCluster = list(Set(upInCluster))
      allInCluster = list(Set(allInCluster))
      d[chr] = [len(upInCluster), len(allInCluster)]
    ResultsCtrl.inClusters = d
    self.nb.resultsWin.updateTree()
    ResultsCtrl.done = 1
	


      
  #Display an error dialog with an ok button and a message passed as argument 
  def ErrorDialog(self, message):
    dlg = wx.MessageDialog(self, message, "Error", wx.OK | wx.ICON_ERROR)
    dlg.ShowModal()
    dlg.Destroy()
    return

  #------------------------------------------------------------------------- DEBUG
  def IdleHandler(self, event):
    self.count = self.count + 1
    if self.count >= 50:
      self.count = 0
    self.g1.SetValue(self.count)
  #------------------------------------------------------------------------- #DEBUG


  #Choose the input file from the menu
  def OnChooseInput(self, event):
    dlg = wx.FileDialog(self, message="Choose a file", defaultDir=SettingCtrl.workingDir, defaultFile="", style=wx.OPEN | wx.CHANGE_DIR)
    if dlg.ShowModal() == wx.ID_OK:
      path = dlg.GetPath()
      SettingCtrl.fileName = path
      self.nb.settingsWin.fbb.SetValue(path)

  def OnMenuExit(self,event):
    self.Close()

    
  #This function creates the About dialog
  def OnMenuAbout(self, event):
    dialog = wx.Dialog(self, -1, "About Reef")
    dialog.SetBackgroundColour(wx.WHITE)

    panel = wx.Panel(dialog, -1)
    panel.SetBackgroundColour(wx.WHITE)

    panelSizer = wx.BoxSizer(wx.VERTICAL)

    #logo = wx.StaticBitmap(panel, -1, wx.Bitmap("images/powered_by_python.bmp",wx.BITMAP_TYPE_BMP))

    boldFont = wx.Font(panel.GetFont().GetPointSize(), panel.GetFont().GetFamily(), wx.NORMAL, wx.BOLD)
    lab1 = wx.StaticText(panel, -1, "R E E F")
    lab1.SetFont(wx.Font(22, boldFont.GetFamily(), wx.ITALIC, wx.BOLD))
    lab1.SetSize(lab1.GetBestSize())

    lab2 = wx.StaticText(panel, -1, "REgionally Enriched Features" )
    lab2.SetFont(boldFont)
    lab2.SetSize(lab2.GetBestSize())


    lab3 = wx.StaticText(panel, -1, "Coded by Alessandro Coppe" )
    #lab3.SetFont(boldFont)
    lab3.SetSize(lab2.GetBestSize())

    lab4 = wx.StaticText(panel, -1, "Conceived by Alessandro Coppe and Stefania Bortoluzzi" )
    #lab3.SetFont(boldFont)
    lab4.SetSize(lab2.GetBestSize())

    #text = "Lamer"
    #html = wx.html.HtmlWindow(self, -1, size=(420, -1))
    #html.SetPage(text)


    lab5 = wx.StaticText(panel, -1, "Please see licence.txt for licencing information" )
    #lab5.SetFont(italicFont)
    lab5.SetFont(wx.Font(8, wx.DEFAULT, wx.ITALIC, wx.LIGHT)) 
    lab5.SetSize(lab2.GetBestSize())


    

    btnOK = wx.Button(panel, wx.ID_OK, "OK")
    

    imageSizer = wx.BoxSizer(wx.VERTICAL)
    #imageSizer.Add(logo, 0, wx.ALL | wx.ALIGN_CENTRE, 5)
    imageSizer.Add(lab1, 0, wx.ALL | wx.ALIGN_CENTRE, 5)

    panelSizer.Add(imageSizer, 0, wx.ALIGN_CENTRE)
    #panelSizer.Add((10, 10)) 
    panelSizer.Add(lab2, 0, wx.ALIGN_CENTRE)
    panelSizer.Add((10, 30)) 
    panelSizer.Add(lab3, 0, wx.ALIGN_CENTRE)
    #panelSizer.Add((10, 10))
    panelSizer.Add(lab4, 0, wx.ALIGN_CENTRE)
    panelSizer.Add((10, 10))
    panelSizer.Add(lab5, 0, wx.ALIGN_CENTRE)
    panelSizer.Add((10, 10))
    panelSizer.Add(btnOK, 0, wx.ALL | wx.ALIGN_CENTRE, 5)

    panel.SetAutoLayout(True)
    panel.SetSizer(panelSizer)
    panelSizer.Fit(panel)

    topSizer = wx.BoxSizer(wx.HORIZONTAL)
    topSizer.Add(panel, 0, wx.ALL, 10)

    dialog.SetAutoLayout(True)
    dialog.SetSizer(topSizer)
    topSizer.Fit(dialog)


    dialog.Centre()

    btn = dialog.ShowModal()
    dialog.Destroy()


  #This function creates the menu bar
  def MakeMenu(self):
    fmenu = wx.Menu()
    setmenu = wx.Menu()
    fmenu.Append(wx.ID_OPEN , "&Open REEF Data File", "Open REEF Data File")
    fmenu.Append(wx.ID_OPEN , "&Save REEF Data File", "Save REEF Data File")
    setmenu.Append(chooseInputId , "&Choose genes list", "Choose input genes list")
    fmenu.Append(wx.ID_EXIT, "&Exit", "Exit The Program")

    hmenu = wx.Menu()
    hmenu.Append(wx.ID_ABOUT, "&About", "Information About The Program")

    #The next block creates the menubar and append all the menus
    main = wx.MenuBar()
    main.Append(fmenu, "&File")
    main.Append(setmenu, "&Settings")
    main.Append(hmenu, "&?")

    return main


class MyApp(wx.App):
  def OnInit(self):
    frame = MainFrame(None, -1)
    frame.Show(1)
    self.SetTopWindow(frame)
    return 1
    
def main():
  app = MyApp(0)
  app.MainLoop()

if __name__ == "__main__":
  main()
