# Supplementary material for: REEF: searching REgionally Enriched Features in genomes
Source: BMC Bioinformatics. 2006 Oct 16;7:453. doi: 10.1186/1471-2105-7-453 (PMC1624853; doi:10.1186/1471-2105-7-453)
Supplement: Additional file 1 — REEF multiplatform source code. tarball with REEF source code. For installation instructions see . [file 1471-2105-7-453-S1.tgz › reef/windows.py]

#!/usr/bin/python

'''
This program is free software; you can redistribute it and/or
modify it under the terms of the GNU General Public License
as published by the Free Software Foundation; either version 2
of the License, or (at your option) any later version.

This program is distributed in the hope that it will be useful,
but WITHOUT ANY WARRANTY; without even the implied warranty of
MERCHANTABILITY or FITNESS FOR A PARTICULAR PURPOSE.  See the
GNU General Public License for more details.

You should have received a copy of the GNU General Public License
along with this program; if not, write to the Free Software
Foundation, Inc., 51 Franklin Street, Fifth Floor, Boston, MA  02110-1301, USA.
'''

'''******************************************************************************************
*       Reef version 1.0, Copyright (C) Alessandro Coppe - ale@telethon.bio.unipd.it        *
*       Reef comes with ABSOLUTELY NO WARRANTY.                                             *
*       This is free software, and you are welcome to redistribute                          *
*       it under certain conditions; for details see LICENSE.                               *
*********************************************************************************************
'''


#from scipy import comb	#DEBUG
from dhyper import hypergeometric
import sys
import re
import wx.lib.plot as plot
import wx	#DEBUG
#import plot as myplot	#DEBUG
from copy import deepcopy
import ResultsCtrl		#DECOMMENTARE
import SettingCtrl

class EntryGene:
  def __init__(self, id, chr, start, end, descr = ""):
    self.id = id
    self.chr = chr
    self.start = start
    self.end = end
    self.descr = descr

  def __cmp__(self, other):
    if self.start > other.start:
      return 1
    if self.start == other.start:
      return 0
    else:
      return -1

class Window:
  def __init__(self, chr,  start, end, pvalue, up = [], all = []):
    self.chr = chr
    self.start = start
    self.end = end
    self.pvalue = pvalue
    self.up = up
    self.all = all
  
  #This function is for debugging purpouse only, it print all information about a Window instance
  def display(self):
    print "Chr: ", self.chr
    print "Start: ", self.start
    print "End: ", self.end
    print "Pvalue: ", self.pvalue
    print "Up regulated genes: ", self.up
    print "Genes: ", self.all

  #To sort by pvalue
  def __cmp__(self, other):
    if self.pvalue > other.pvalue:
      return 1
    if self.pvalue < other.pvalue:
      return -1
    else:
      return 0


class Cluster:
  def __init__(self, chr, startIndex, endIndex, upRegulated, totalGenes, worstPvalue ,upList = [], totalList = []):
    self.chr = chr
    self.startIndex = startIndex
    self.endIndex = endIndex
    self.upRegulated = upRegulated
    self.totalGenes = totalGenes
    self.upList = upList
    self.totalList = totalList 
    self.worst = worstPvalue


#This function returns the hypergeometric distribution: the probability of i successful selection
#N is the number of samples
#i is the number of successful selections
#There are n ways for a "good" selection and m ways for a bad selection
def HyperGeometric(n,m,N,i):
  return (comb(n,i)*comb(m,N-i)) / comb((n+m),N)

#This function calculates the q-value given a p-value, the number of features N and the
#and the ranking i. q-value = (p-value * N) / i
def Qvalue(pvalue, N, i):
  q = (pvalue * N) / i 
  #print pvalue, N,  i, q, q > pvalue
  return (pvalue * N) / i


#This function parses the input file. Every element of the file entries are tab separated values
#Every entry should contain the following attributes:
#ID	chr	startposition	endposition
def ParseInputFile(FileName):
  entries = []
  try:
    file = open(FileName)
  except:
    sys.stderr.write("Could not open file %s\n" % FileName)
    sys.exit()
  line = file.readline()
  entryRe = re.compile("(\w+\t)(\w+\t)(\w+\t)(\w+)")
  while line != "":
    matches = entryRe.findall(line)
    if len(matches) == 0:
      pass
    elif len(matches[0]) != 4:
      pass
    else:
      tuple = matches[0]
      id = tuple[0]
      chr = tuple[1]
      start = int(tuple[2])
      end = int(tuple[3])
      entry = EntryGene(id, chr, start, end)
      entries.append(entry)
    line = file.readline()
  return entries


#This function reads a file with the length of every chromosome
def ReadChrFile(filename):
  try:
    file = open(filename, "r")
  except:
    return -1
  line = file.readline()
  org = line
  line = file.readline()
  entryRe = re.compile("(\S+)\s+(\d+)")
  chromosomes = {}
  while line != "":
    matches = entryRe.findall(line)
    chr = matches[0][0]
    length = matches[0][1]
    try:
      length = int(length)
    except:
      return 1
    chromosomes[chr] = length
    line = file.readline()
  SettingCtrl.chromosomes = chromosomes
  SettingCtrl.org = org
  return 1

#This function parses the input file. Every element of the file entries are tab separated values
#Every entry should contain the following attributes:
#ID	chr	startposition	endposition
def ParseAllGenesFile(FileName):
  chromosomes = {}
  try:
    file = open(FileName)
  except:
    return -1
  line = file.readline()
  entryRe = re.compile("(\w+\t)(\w+\t)(\w+\t)(\w+)(\t?.*)")
  lineNumber = 1
  allowedChr = SettingCtrl.chromosomes.keys()
  while line != "":
    matches = entryRe.findall(line)
    #If no matches
    if len(matches) == 0:
      return (1, lineNumber)
    #If the number of matches is right
    else:
      tuple = matches[0]
      id = tuple[0]
      chr = (tuple[1])[:-1]
      prefix = chr[0:3]
      if prefix != "chr":
	chr = "chr%s" % chr
      if chr not in allowedChr:
	return (3, lineNumber)
      start = int(tuple[2])
      end = int(tuple[3])
      if  tuple[4]:
	descr = tuple[4]
      else:
	descr = ""
      chromosomelen = SettingCtrl.chromosomes[chr]
      if start > chromosomelen or end > chromosomelen:
	return (4,lineNumber)
      if start > end:
	sys.stderr.write("Start > End\n")
	return (2,lineNumber)
      entry = EntryGene(id, chr, start, end, descr)
      if chromosomes.has_key(chr):
        chromosomes[chr].append(entry)
      else:
        chromosomes[chr] = []
        chromosomes[chr].append(entry)
    line = file.readline()
    lineNumber += 1
  #This loop sorts by position the genes in each chromosome
  for chr in chromosomes.keys():
    chromosomes[chr].sort()
  return chromosomes


#This function sorts the values in a dictionary whose values are lists
def SortDictionaryValues(dictionary):
  keys = dictionary.keys()
  for key in keys:
    dictionary[key].sort()
    


def countGenes(start, end, genesList, firstGene, shift = 0):
  genesPos = []
  numberOfgenes = len(genesList)
  nextStep = start + shift
  nextStepGeneIndex = firstGene
  for i in range(firstGene, numberOfgenes):
    geneStart = genesList[i].start
    if geneStart > end:
      break
    if geneStart < nextStep and geneStart > start:
      nextStepGeneIndex += 1
    if geneStart > start and geneStart < end:
      genesPos.append(i)
  return genesPos,nextStepGeneIndex


def AnalizeChrom(AllGenesDictionary, InputGenesDictionary, chr, width=100000, shift=10000, threshold = 0.01):
  windows = []
  #The total number of genes in the chromosome
  totalGenes = len(AllGenesDictionary[chr])
  ResultsCtrl.numberOfRef[chr] = totalGenes
  #If there are up-regulated genes in the chromosome......	
  if InputGenesDictionary.has_key(chr):
    #The total number of up-regulated genes in the chromosome
    totalUpRegulated = len(InputGenesDictionary[chr])
    ResultsCtrl.numberOfGenes[chr] = totalUpRegulated
  else:
    totalUpRegulated = 0
    ResultsCtrl.numberOfGenes[chr] = 0
  #The end position of the last gene in chromosome
  end = (AllGenesDictionary[chr])[-1].end
  WindowStart = 0			#The start position of the Window
  WindowEnd = WindowStart + width	#The end position of the window
  firstUp = 0				#The index of the first up-regulated gene to be searched
  firstTotal = 0			#The index of the first gene to be searched
  appendIndex = 0
  inCluster = 0
  upRegulatedInCluster = 0
  totalInCluster = 0
  clusters = []
  index = 0
  while WindowEnd < end:
    if InputGenesDictionary.has_key(chr):
      #The number of up-regulated genes within the window
      upInWin, firstUp = countGenes(WindowStart, WindowEnd, InputGenesDictionary[chr], firstUp, shift)
    else:
      upInWin, firstUp = [],firstUp
    numberOfUpReulated = len(upInWin)
    #if numberOfUpReulated != 0:	#DEBUG
    if numberOfUpReulated >= SettingCtrl.minGenes:
      #The genes within the window
      allInWin, firstTotal = countGenes(WindowStart, WindowEnd, AllGenesDictionary[chr], firstTotal, shift)
      numberOfGenes = len(allInWin)
      hyp = 0
      #hyp = hypergeometric(numberOfUpReulated, totalUpRegulated, totalGenes - totalUpRegulated, numberOfGenes) #DEBUG
      #print "i:", numberOfUpReulated	#DEBUG
      #print "t",  numberOfGenes		#DEBUG
      for i in range(numberOfUpReulated ,numberOfGenes +1):
        #p = hypergeometric(i, totalUpRegulated, totalGenes - totalUpRegulated, numberOfGenes) #DEBUG
        p = hypergeometric(i, ResultsCtrl.numberOfQueryGenes , ResultsCtrl.numberOfRefGenes - ResultsCtrl.numberOfQueryGenes, numberOfGenes) #DEBUG
        hyp += p
      window = Window(chr, WindowStart, WindowEnd, hyp, upInWin, allInWin)
      windows.append(window)
    #If there are no up-regulated genes in the window
    else:	#DEBUG
      window = Window(chr, WindowStart, WindowEnd, 0, 0, 0)
      windows.append(window)
    index += 1
      
    WindowStart = WindowStart + shift
    WindowEnd = WindowEnd + shift
  ResultsCtrl.clusters[chr] = clusters
  return windows


#This function detemines the acceptable p-value that a windows must have given a q-value threshold
#windows is a dictionary which keys are the representative string of a chrmosome (like "chr1") and the values
#are the list of windows in the chromosome
def fromQtoP(windows, threshold = 0.001):
  #The list that will contain all the windows from the genome
  allWindows = []
  keys = windows.keys()
  for key in keys:
    allWindows += windows[key]
  #The windows list sorted by pvalue
  allWindows.sort()
  N = len(allWindows)
  for index in range(N):
    if allWindows[index].pvalue != 0:
      break
  allWindows = allWindows[index:]
  n = 0
  cazzo = len(allWindows)	#DEBUG
  #print "Finestre contenenti features:", cazzo			#DEBUG
  for window in allWindows:
    if window.up == 0:
      n = 1
    else:
      up = len(window.up)
      if up >= SettingCtrl.minGenes: #---------------------------------------------------------------------------------#
        n += 1
  #print "Finestre con almeno %d clusters: %d" % (SettingCtrl.minGenes, n)
  #n = len(allWindows)
  #for i in range(1,n):
  i = 1
  last = None
  while i < n:
    qvalue = Qvalue(allWindows[i-1].pvalue, n, i)
    #print		#DEBUG
    #print qvalue	#DEBUG
    #print threshold	#DEBUG
    #print		#DEBUG
    #print "---> ", qvalue, threshold, qvalue > threshold, allWindows[i-1].pvalue, n, i	#DEBUG
    #print type(threshold)	#DEBUG
    if qvalue > threshold:
      ResultsCtrl.pvalue = allWindows[i-1].pvalue
      #print "Number of references: ", ResultsCtrl.numberOfRefGenes				#DEBUG
      #print "Number of query genes:", ResultsCtrl.numberOfQueryGenes				#DEBUG
      #print "---> ", qvalue, threshold, qvalue > threshold, allWindows[i-1].pvalue, n, i	#DEBUG
      #print "Number of windows = ", N								#DEBUG
      #print "Number with selected = ", n							#DEBUG
      #print "The max acceptable p-value is:", allWindows[i-1].pvalue	#DEBUG
      #print "There are %d significative windows" % i
      #print "pvalue:" , ResultsCtrl.pvalue	#DEBUG
      return
    if qvalue == last:
      last = qvalue
      #print "Equal"	#DEBUG
      pass
    else:
      i += 1
      last = qvalue
  print "All windows are significative"
  ResultsCtrl.pvalue = 1


def findClusters(windows, threshold = 0.001):
  ResultsCtrl.clusters = {}
  #The list that will contain all the windows from the genome
  allWindows = []
  chromosomes = windows.keys()
  index = 0
  for  chromosome in chromosomes:
    index = 0
    clusters = []
    inCluster = 0
    windowsInChr = windows[chromosome]
    for window in windowsInChr:
      hyp = window.pvalue
      if hyp < threshold and hyp != 0:
        #If allready in a cluster
        if inCluster:
	  if hyp > worst:
	    worst = hyp
          pass
        #Entering a cluster
        else:
          inCluster = 1
          startIndex = index
	  worst = hyp
      else:
        #Exiting a cluster
        if inCluster == 1:
          inCluster = 0
          endIndex = index
	  cluster = Cluster(chromosome, startIndex, endIndex, 0, 0, worst)
          clusters.append(cluster)
      index += 1
    ResultsCtrl.clusters[chromosome] = clusters
  ##The windows list sorted by pvalue
  #allWindows.sort()
  #N = len(allWindows)
  #for index in range(N):
    #if allWindows[index].pvalue != 0:
      #break
  #allWindows = allWindows[index:]
  #n = len(allWindows)
  #for i in range(1,n):
    #qvalue = Qvalue(allWindows[i-1].pvalue, N, i)
    ##print		#DEBUG
    ##print qvalue	#DEBUG
    ##print threshold	#DEBUG
    ##print		#DEBUG
    ##print qvalue, threshold, qvalue > threshold, allWindows[i-1].pvalue, N	#DEBUG
    ##print type(threshold)	#DEBUG
    #if qvalue > threshold:
      #ResultsCtrl.pvalue = allWindows[i-1].pvalue
      #print qvalue, threshold, qvalue > threshold, allWindows[i-1].pvalue, N	#DEBUG
      #print "The max acceptable p-value is:", allWindows[i-1].pvalue	#DEBUG
      #print "There are %d significative windows" % i
      ##print "pvalue:" , ResultsCtrl.pvalue	#DEBUG
      #return
  #print "All windows are significative"
  #ResultsCtrl.pvalue = 1
      

def main():
  import time
  if len(sys.argv) != 3:
    sys.stderr.write("Usage: %s all_genes up_regulated_genes\n" % sys.argv[0])
    sys.exit()
  from timeit import Timer	#DEBUG
  allGenesFile = sys.argv[1]
  queryGenesFile = sys.argv[2]
  ##print HyperGeometric(6,30,6,5)
  all = ParseAllGenesFile(allGenesFile)
  #query = ParseAllGenesFile(queryGenesFile)
  #windows = SortDictionaryValues(all)
  #t = time.time()
  ##for i in xrange(100):
  #chromosomes = all.keys()
  ##print chromosomes
  ##print type(all)
  ##print all.keys()
  #windows = AnalizeChrom(all, query, "chr1", 1000000, 10000, 0.01)
  #print (time.time() - t) / 100
  #print t.timeit()
  #for window in windows:
  #  if window.pvalue != 0:
  #    print window.pvalue
  ##for window in windows:	#DEBUG
  ##  window.display()		#DEBUG
  ##  print			#DEBUG
  #print len(windows)		#DEBUG
  ##for w in windows:	#DEBUG
  ##  print w.sign	#DEBUG
  ####AnalizeChrom(all, query, "chr1")	#DEBUG
  #app = MyApp2(0)
  #app.MainLoop()
 
if __name__ == "__main__":
  main()
