# Supplementary material for: REEF: searching REgionally Enriched Features in genomes
Source: BMC Bioinformatics. 2006 Oct 16;7:453. doi: 10.1186/1471-2105-7-453 (PMC1624853; doi:10.1186/1471-2105-7-453)
Supplement: Additional file 4 — Selected features. File containing the Selected Features used for the sample analysis (896 tissue-specific genes). For each gene, different columns contain: EntreGeneID, chromosome, bp coordinates of gene start and gene end, gene symbol, gene description, Gene Ontology terms and expression values for the ten considered tissues (whole brain, lymph node, bone marrow, whole blood, skin, adipocyte, pancreas, skeletal muscle, lung and liver). [file 1471-2105-7-453-S4.txt]

1056	9	134927185	134937069	CEL	carboxyl ester lipase (bile salt-stimulated lipase)	GO:0004759#serine esterase activity && parent = molecular_function|GO:0004771#sterol esterase activity && parent = molecular_function|GO:0004806#triacylglycerol lipase activity && parent = molecular_function|GO:0005737#cytoplasm && parent = cellular_compo	20,5	27	126	17	34	41,5	92541,5	74,5	29,5	29,5
259	9	115862230	115880536	AMBP	alpha-1-microglobulin/bikunin precursor	GO:0005215#transporter activity && parent = molecular_function|GO:0005576#extracellular region && parent = cellular_component|GO:0005615#extracellular space && parent = cellular_component|GO:0005886#plasma membrane && parent = cellular_component|GO:000681	15	15,5	39	26,5	30,5	52	194	52,5	24,5	92898
1357	7	129807590	129815184	CPA1	carboxypeptidase A1 (pancreatic)	GO:0004180#carboxypeptidase activity && parent = molecular_function|GO:0004182#carboxypeptidase A activity && parent = molecular_function|GO:0006508#proteolysis && parent = biological_process|GO:0008237#metallopeptidase activity && parent = molecular_function|GO:0008270#zinc ion binding && parent = molecular_function|GO:0046872#metal ion binding && parent = molecular_function	7,5	33	266,5	38	61,5	73,5	64567,5	123	30	30
3242	12	120761817	120781152	HPD	4-hydroxyphenylpyruvate dioxygenase	GO:0003868#4-hydroxyphenylpyruvate dioxygenase activity && parent = molecular_function|GO:0005506#iron ion binding && parent = molecular_function|GO:0006559#L-phenylalanine catabolism && parent = biological_process|GO:0006572#tyrosine catabolism && parent = biological_process|GO:0009072#aromatic amino acid family metabolism && parent = biological_process|GO:0016491#oxidoreductase activity && pare…	32,5	39	47,5	30,5	49	54,5	38,5	72,5	61,5	38584,5
63036	1	15655810	15671167	ELA2A	NULL	GO:0004263#chymotrypsin activity && parent = molecular_function|GO:0004281#pancreatic elastase II activity && parent = molecular_function|GO:0004295#trypsin activity && parent = molecular_function|GO:0006508#proteolysis && parent = biological_process|GO:0008233#peptidase activity && parent = molecular_function	31	50	341	18,5	27,5	101	61102	59	24,5	77,5
6440	8	22075112	22077928	SFTPC	surfactant, pulmonary-associated protein C	GO:0005615#extracellular space && parent = cellular_component|GO:0007585#respiratory gaseous exchange && parent = biological_process|GO:0050828#regulation of liquid surface tension && parent = biological_process	71	242,5	102	54,5	45,5	61,5	66	89,5	76753	150,5
3630	11	2137584	2139000	INS	insulin	GO:0005158#insulin receptor binding && parent = molecular_function|GO:0005179#hormone activity && parent = molecular_function|GO:0005515#protein binding && parent = molecular_function|GO:0005520#insulin-like growth factor binding && parent = molecular_fun	14	24,5	42,5	16,5	42	28	25231,5	93	21,5	20
1158	19	50501511	50517974	CKM	creatine kinase, muscle	GO:0004111#creatine kinase activity && parent = molecular_function|GO:0005737#cytoplasm && parent = cellular_component	59,5	73	113	62	58	87	93,5	70769	77,5	221
229	9	103223479	103237926	ALDOB	aldolase B, fructose-bisphosphate	GO:0004332#fructose-bisphosphate aldolase activity && parent = molecular_function|GO:0005737#cytoplasm && parent = cellular_component|GO:0006000#fructose metabolism && parent = biological_process|GO:0006096#glycolysis && parent = biological_process|GO:0016829#lyase activity && parent = molecular_function	23	82,5	39,5	31	50	33,5	559	68,5	24,5	67940,5
462	1	172139565	172153119	SERPINC1	serpin peptidase inhibitor, clade C (antithrombin), member 1	GO:0004867#serine-type endopeptidase inhibitor activity && parent = molecular_function|GO:0005515#protein binding && parent = molecular_function|GO:0005576#extracellular region && parent = cellular_component|GO:0005615#extracellular space && parent = cellular_component|GO:0007596#blood coagulation && parent = biological_process|GO:0008201#heparin binding && parent = molecular_function	23	25	41	36	31,5	31	33	79,5	39	24211
733	9	138959533	138961240	C8G	complement component 8, gamma polypeptide	GO:0005215#transporter activity && parent = molecular_function|GO:0005488#binding && parent = molecular_function|GO:0005579#membrane attack complex && parent = cellular_component|GO:0005615#extracellular space && parent = cellular_component|GO:0006810#transport && parent = biological_process|GO:0006955#immune response && parent = biological_process|GO:0006957#complement activation|GO:0006958#comp…	12,5	11	15	12,5	13,5	14	14	42,5	16,5	10484
350	17	61638613	61655992	APOH	apolipoprotein H (beta-2-glycoprotein I)	GO:0005319#lipid transporter activity && parent = molecular_function|GO:0005576#extracellular region && parent = cellular_component|GO:0005615#extracellular space && parent = cellular_component|GO:0006952#defense response && parent = biological_process|GO:0008201#heparin binding && parent = molecular_function	35,5	55,5	34	150,5	219,5	46,5	227,5	122,5	53	55184,5
197	3	187813580	187821799	AHSG	alpha-2-HS-glycoprotein	GO:0001501#skeletal development && parent = biological_process|GO:0004869#cysteine protease inhibitor activity && parent = molecular_function|GO:0005615#extracellular space && parent = cellular_component|GO:0006907#pinocytosis && parent = biological_process|GO:0006953#acute-phase response && parent = biological_process|GO:0019210#kinase inhibitor activity && parent = molecular_function|GO:0030502…	81,25	51,5	179,5	88,75	154,75	66,75	50,5	238,25	26,5	50770
6690	5	147184338	147191453	SPINK1	serine peptidase inhibitor, Kazal type 1	GO:0004867#serine-type endopeptidase inhibitor activity && parent = molecular_function	35,5	75	501,5	68	192	47	61851,5	238,5	53	42,5
29895	16	30293623	30296811	MYLPF	NULL	GO:0005509#calcium ion binding && parent = molecular_function|GO:0005859#muscle myosin && parent = cellular_component|GO:0008307#structural constituent of muscle && parent = molecular_function	31	83,5	117	55	93	135,5	39,5	38868	81	134
1991	19	803290	807244	ELA2	elastase 2, neutrophil	GO:0004234#macrophage elastase activity && parent = molecular_function|GO:0004252#serine-type endopeptidase activity && parent = molecular_function|GO:0004263#chymotrypsin activity && parent = molecular_function|GO:0004295#trypsin activity && parent = molecular_function|GO:0006508#proteolysis && parent = biological_process|GO:0008233#peptidase activity && parent = molecular_function	99,5	56,5	32333	127,5	81,5	96	109,5	78,5	36	81,5
5553	11	56911410	56914706	PRG2	proteoglycan 2, bone marrow (natural killer cell activator, eosinophil granule major basic protein)	GO:0005529#sugar binding && parent = molecular_function|GO:0005576#extracellular region && parent = cellular_component|GO:0005737#cytoplasm && parent = cellular_component|GO:0006954#inflammatory response && parent = biological_process|GO:0008201#heparin binding && parent = molecular_function|GO:0042742#defense response to bacteria && parent = biological_process	53,5	56,5	39137,5	63,5	90	47,5	87,5	166	123	288
58	1	227633617	227636466	ACTA1	actin, alpha 1, skeletal muscle	GO:0000166#nucleotide binding && parent = molecular_function|GO:0001725#stress fiber && parent = cellular_component|GO:0003774#motor activity && parent = molecular_function|GO:0005200#structural constituent of cytoskeleton && parent = molecular_function|GO:0005515#protein binding && parent = molecular_function|GO:0005524#ATP binding && parent = molecular_function|GO:0005856#cytoskeleton && parent…	225,5	344	654	102,5	30	115,5	73	61372	300	105,5
5967	2	79201091	79204053	REG1A	regenerating islet-derived 1 alpha (pancreatic stone protein, pancreatic thread protein)	GO:0005529#sugar binding && parent = molecular_function|GO:0008284#positive regulation of cell proliferation && parent = biological_process	120,5	475	391	174	304,5	155,5	83450	340	378	323
213	4	74488867	74505996	ALB	albumin	GO:0003677#DNA binding && parent = molecular_function|GO:0005386#carrier activity && parent = molecular_function|GO:0005504#fatty acid binding && parent = molecular_function|GO:0005507#copper ion binding && parent = molecular_function|GO:0005515#protein b	15,5	81	115	152	82,5	135	1888,5	89,5	139	68904
2147	11	46697350	46717634	F2	coagulation factor II (thrombin)	GO:0000074#regulation of progression through cell cycle && parent = biological_process|GO:0003809#thrombin activity && parent = molecular_function|GO:0004263#chymotrypsin activity && parent = molecular_function|GO:0004295#trypsin activity && parent = mole	80	141,5	130	61	106	72,5	208	78,5	135	31306
1208	6	35870737	35873080	CLPS	colipase, pancreatic	GO:0005576#extracellular region && parent = cellular_component|GO:0005625#soluble fraction && parent = cellular_component|GO:0007586#digestion && parent = biological_process|GO:0008047#enzyme activator activity && parent = molecular_function|GO:0016042#lipid catabolism && parent = biological_process	142	218	1190,5	273,5	556,5	560,5	114008	159,5	244,5	511
5319	12	119244296	119249975	PLA2G1B	phospholipase A2, group IB (pancreas)	GO:0004623#phospholipase A2 activity && parent = molecular_function|GO:0005509#calcium ion binding && parent = molecular_function|GO:0007015#actin filament organization && parent = biological_process|GO:0007165#signal transduction && parent = biological_process|GO:0016042#lipid catabolism && parent = biological_process|GO:0016787#hydrolase activity && parent = molecular_function	148,5	96	332,5	97	25	167	69111,5	386	986,5	205
7448	17	23718427	23721844	VTN	vitronectin (serum spreading factor, somatomedin B, complement S-protein)	GO:0005515#protein binding && parent = molecular_function|GO:0005615#extracellular space && parent = cellular_component|GO:0006955#immune response && parent = biological_process|GO:0007155#cell adhesion && parent = biological_process|GO:0008201#heparin binding && parent = molecular_function	158	214	234	240,5	215	324	340	816	273	81930,5
6441	10	81687477	81698841	SFTPD	surfactant, pulmonary-associated protein D	GO:0001817#regulation of cytokine production && parent = biological_process|GO:0005509#calcium ion binding && parent = molecular_function|GO:0005529#sugar binding && parent = molecular_function|GO:0005576#extracellular region && parent = cellular_componen	25,5	59	32	18	57,5	32,5	29,5	101,5	10707,5	41
7138	19	60336008	60352386	TNNT1	troponin T type 1 (skeletal, slow)	GO:0005523#tropomyosin binding && parent = molecular_function|GO:0006937#regulation of muscle contraction && parent = biological_process|GO:0007517#muscle development && parent = biological_process	222,5	48,5	101,5	73,5	76,5	65	33,5	19883,5	70	54
4606	19	55628003	55661389	MYBPC2	myosin binding protein C, fast type	GO:0003779#actin binding && parent = molecular_function|GO:0005515#protein binding && parent = molecular_function|GO:0005863#striated muscle thick filament && parent = cellular_component|GO:0006941#striated muscle contraction && parent = biological_process|GO:0007155#cell adhesion && parent = biological_process|GO:0007517#muscle development && parent = biological_process|GO:0008307#structural con…	54,5	21,5	22	113	52,5	36,5	21,5	10136	18,5	52
7125	20	43885262	43889360	TNNC2	troponin C type 2 (fast)	GO:0005509#calcium ion binding && parent = molecular_function|GO:0005861#troponin complex && parent = cellular_component|GO:0006937#regulation of muscle contraction && parent = biological_process|GO:0007517#muscle development && parent = biological_process	225,5	224,5	542,5	329	59	160,5	251	58202	380	181
4057	3	46452500	46481399	LTF	lactotransferrin	GO:0004252#serine-type endopeptidase activity && parent = molecular_function|GO:0005576#extracellular region && parent = cellular_component|GO:0005615#extracellular space && parent = cellular_component|GO:0006810#transport && parent = biological_process|GO:0006811#ion transport && parent = biological_process|GO:0006826#iron ion transport && parent = biological_process|GO:0006879#iron ion homeosta…	32	97,5	42882	589,5	40,5	147,5	95,5	69	788	104,5
11330	1	15637524	15648326	CTRC	chymotrypsin C (caldecrin)	GO:0004252#serine-type endopeptidase activity && parent = molecular_function|GO:0004263#chymotrypsin activity && parent = molecular_function|GO:0004295#trypsin activity && parent = molecular_function|GO:0006508#proteolysis && parent = biological_process|GO:0008233#peptidase activity && parent = molecular_function	345	526	526,5	212	488,5	586	95666,5	1037,5	366	293,5
1360	3	150028277	150060660	CPB1	carboxypeptidase B1 (tissue)	GO:0004180#carboxypeptidase activity && parent = molecular_function|GO:0004182#carboxypeptidase A activity && parent = molecular_function|GO:0006508#proteolysis && parent = biological_process|GO:0008237#metallopeptidase activity && parent = molecular_function|GO:0008270#zinc ion binding && parent = molecular_function|GO:0046872#metal ion binding && parent = molecular_function|GO:0050425#carboxype…	170	367	1193	246,5	667,5	793,5	90537,5	257	282	274,5
6439	2	85737951	85748823	SFTPB	surfactant, pulmonary-associated protein B	GO:0005615#extracellular space && parent = cellular_component|GO:0005764#lysosome && parent = cellular_component|GO:0006629#lipid metabolism && parent = biological_process|GO:0006665#sphingolipid metabolism && parent = biological_process|GO:0007585#respiratory gaseous exchange && parent = biological_process|GO:0009887#organ morphogenesis && parent = biological_process|GO:0050828#regulation of liq…	186,25	223,75	216	142,5	370	341	149	277,5	46464,2	286
212	X	55052213	55074136	ALAS2	aminolevulinate, delta-, synthase 2 (sideroblastic/hypochromic anemia)	GO:0003870#5-aminolevulinate synthase activity && parent = molecular_function|GO:0005739#mitochondrion && parent = cellular_component|GO:0006783#heme biosynthesis && parent = biological_process|GO:0008415#acyltransferase activity && parent = molecular_function|GO:0009058#biosynthesis && parent = biological_process|GO:0016769#transferase activity	68	52,5	12130,5	84	45,5	67	41	119	62	60
333	19	41051240	41062538	APLP1	amyloid beta (A4) precursor-like protein 1	GO:0005507#copper ion binding && parent = molecular_function|GO:0005515#protein binding && parent = molecular_function|GO:0005604#basement membrane && parent = cellular_component|GO:0005905#coated pit && parent = cellular_component|GO:0006897#endocytosis && parent = biological_process|GO:0006915#apoptosis && parent = biological_process|GO:0007155#cell adhesion && parent = biological_process|GO:00…	7541	34,5	45,5	28	38	35,5	43	83,5	45	45,5
433	17	6945364	6958803	ASGR2	asialoglycoprotein receptor 2	GO:0000004#biological process unknown && parent = biological_process|GO:0004872#receptor activity && parent = molecular_function|GO:0004873#asialoglycoprotein receptor activity && parent = molecular_function|GO:0005509#calcium ion binding && parent = molecular_function|GO:0005529#sugar binding && parent = molecular_function|GO:0006897#endocytosis && parent = biological_process|GO:0007166#cell sur…	38,5	46,5	72,5	143	61	59,5	103,5	112,5	43	12596
3053	22	19458382	19472008	SERPIND1	serpin peptidase inhibitor, clade D (heparin cofactor), member 1	GO:0004867#serine-type endopeptidase inhibitor activity && parent = molecular_function|GO:0005576#extracellular region && parent = cellular_component|GO:0005615#extracellular space && parent = cellular_component|GO:0006935#chemotaxis && parent = biological_process|GO:0007596#blood coagulation && parent = biological_process|GO:0007600#sensory perception && parent = biological_process|GO:0008201#he…	57,5	84	80,5	81	117,5	143,5	47,5	453	211	21913,5
10998	19	63701517	63715157	SLC27A5	solute carrier family 27 (fatty acid transporter), member 5	GO:0000038#very-long-chain fatty acid metabolism && parent = biological_process|GO:0000166#nucleotide binding && parent = molecular_function|GO:0003824#catalytic activity && parent = molecular_function|GO:0004467#long-chain-fatty-acid-CoA ligase activity && parent = molecular_function|GO:0005783#endoplasmic reticulum && parent = cellular_component|GO:0006629#lipid metabolism && parent = biologica…	662	127	75	192	19	87,5	56,5	86	178	23500,5
2813	16	20228397	20246401	GP2	glycoprotein 2 (zymogen granule membrane)	GO:0005624#membrane fraction && parent = cellular_component|GO:0016020#membrane && parent = cellular_component	255	261,75	567,25	272,5	247,5	298,75	49452	481,5	173,75	329,5
6580	6	160462852	160499738	SLC22A1	solute carrier family 22 (organic cation transporter), member 1	GO:0000166#nucleotide binding && parent = molecular_function|GO:0005524#ATP binding && parent = molecular_function|GO:0005624#membrane fraction && parent = cellular_component|GO:0005887#integral to plasma membrane && parent = cellular_component|GO:0006811#ion transport && parent = biological_process|GO:0006814#sodium ion transport && parent = biological_process|GO:0015075#ion transporter activity…	74,5	50	64	185	69,5	190	74,5	336	20	16944
1088	19	47776234	47790890	CEACAM8	carcinoembryonic antigen-related cell adhesion molecule 8	GO:0005615#extracellular space && parent = cellular_component|GO:0005886#plasma membrane && parent = cellular_component|GO:0005887#integral to plasma membrane && parent = cellular_component|GO:0006955#immune response && parent = biological_process	18	13	13730	267	91	85	31,5	273	23	106
3931	16	66531287	66535516	LCAT	lecithin-cholesterol acyltransferase	GO:0004607#phosphatidylcholine-sterol O-acyltransferase activity && parent = molecular_function|GO:0005515#protein binding && parent = molecular_function|GO:0005576#extracellular region && parent = cellular_component|GO:0006629#lipid metabolism && parent = biological_process|GO:0008202#steroid metabolism && parent = biological_process|GO:0008203#cholesterol metabolism && parent = biological_proce…	17,5	53,5	29	19	33	43,5	25,5	45,5	60,5	5244,5
2266	4	155744736	155753352	FGG	fibrinogen gamma chain	GO:0005509#calcium ion binding && parent = molecular_function|GO:0005577#fibrinogen complex && parent = cellular_component|GO:0007165#signal transduction && parent = biological_process|GO:0008217#blood pressure regulation && parent = biological_process|GO:0008284#positive regulation of cell proliferation && parent = biological_process|GO:0030168#platelet activation && parent = biological_process|…	49	90	174,5	88,5	139,5	134	232	264	202	21722,5
4632	2	210863121	210888142	MYL1	myosin, light polypeptide 1, alkali; skeletal, fast	GO:0003774#motor activity && parent = molecular_function|GO:0005509#calcium ion binding && parent = molecular_function|GO:0005859#muscle myosin && parent = cellular_component|GO:0007517#muscle development && parent = biological_process|GO:0008307#structural constituent of muscle && parent = molecular_function|GO:0016459#myosin && parent = cellular_component	97,5	244	571	199,5	142	139,5	288	34404,5	280	350,5
2161	5	176761746	176769183	F12	coagulation factor XII (Hageman factor)	GO:0003805#coagulation factor XIa activity && parent = molecular_function|GO:0003806#coagulation factor XIIa activity && parent = molecular_function|GO:0004263#chymotrypsin activity && parent = molecular_function|GO:0004295#trypsin activity && parent = molecular_function|GO:0005576#extracellular region && parent = cellular_component|GO:0005615#extracellular space && parent = cellular_component|GO…	302,5	271	131,5	133,5	106,5	137	325	289,5	43	25167
5624	2	127892485	127903288	PROC	protein C (inactivator of coagulation factors Va and VIIIa)	GO:0003808#protein C (activated) activity && parent = molecular_function|GO:0004263#chymotrypsin activity && parent = molecular_function|GO:0004295#trypsin activity && parent = molecular_function|GO:0005509#calcium ion binding && parent = molecular_function|GO:0005576#extracellular region && parent = cellular_component|GO:0006508#proteolysis && parent = biological_process|GO:0007596#blood coagula…	12,5	22,5	39	39,5	65	28,5	65,5	48,5	27,5	5051
2538	17	38306340	38318912	G6PC	glucose-6-phosphatase, catalytic (glycogen storage disease type I, von Gierke disease)	GO:0004346#glucose-6-phosphatase activity && parent = molecular_function|GO:0005215#transporter activity && parent = molecular_function|GO:0005351#sugar porter activity && parent = molecular_function|GO:0005783#endoplasmic reticulum && parent = cellular_component|GO:0005792#microsome && parent = cellular_component|GO:0005977#glycogen metabolism && parent = biological_process|GO:0005978#glycogen b…	10	15,5	29	11,5	28,5	50,5	8	37	21	3001,5
51032	1	15675182	15690481	ELA2B	NULL	GO:0004252#serine-type endopeptidase activity && parent = molecular_function|GO:0004281#pancreatic elastase II activity && parent = molecular_function|GO:0005576#extracellular region && parent = cellular_component|GO:0006508#proteolysis && parent = biological_process|GO:0008233#peptidase activity && parent = molecular_function	76,5	216	247,5	27,5	66,5	204,5	22824	292	171,5	308,5
57817	19	40465249	40467883	HAMP	hepcidin antimicrobial peptide	GO:0005179#hormone activity && parent = molecular_function|GO:0005576#extracellular region && parent = cellular_component|GO:0006805#xenobiotic metabolism && parent = biological_process|GO:0006879#iron ion homeostasis && parent = biological_process|GO:0006955#immune response && parent = biological_process|GO:0042742#defense response to bacteria && parent = biological_process|GO:0042828#response t…	94	155	140,5	84	352,5	135	453	290	69	24641,5
8048	11	19160153	19180177	CSRP3	cysteine and glycine-rich protein 3 (cardiac LIM protein)	GO:0005634#nucleus && parent = cellular_component|GO:0007519#striated muscle development && parent = biological_process|GO:0008270#zinc ion binding && parent = molecular_function|GO:0030154#cell differentiation && parent = biological_process|GO:0046872#metal ion binding && parent = molecular_function	13	11,5	16,5	15	19	20,5	16,5	2055	14,5	24
10647	11	61766299	61768855	SCGB1D2	secretoglobin, family 1D, member 2	GO:0005615#extracellular space && parent = cellular_component	23	35	54	39	5854	49,5	33,5	131	34	43
7273	2	179318291	179380394	TTN	titin	GO:0000004#biological process unknown && parent = biological_process|GO:0000794#condensed nuclear chromosome && parent = cellular_component|GO:0004601#peroxidase activity && parent = molecular_function|GO:0004674#protein serine/threonine kinase activity &	193	671	626,5	424,5	441	435	305	54293,5	530,5	431
3697	3	52786647	52801117	ITIH1	inter-alpha (globulin) inhibitor H1	GO:0004867#serine-type endopeptidase inhibitor activity && parent = molecular_function|GO:0005509#calcium ion binding && parent = molecular_function|GO:0005515#protein binding && parent = molecular_function|GO:0005576#extracellular region && parent = cellular_component|GO:0030212#hyaluronan metabolism && parent = biological_process|GO:0045321#immune cell activation && parent = biological_process	57	333	54	137	78,5	798,5	51	96,5	129	20655,5
2641	2	162707634	162717003	GCG	glucagon	GO:0005179#hormone activity && parent = molecular_function|GO:0005576#extracellular region && parent = cellular_component|GO:0005625#soluble fraction && parent = cellular_component|GO:0007165#signal transduction && parent = biological_process|GO:0007186#G-protein coupled receptor protein signaling pathway && parent = biological_process|GO:0007631#feeding behavior && parent = biological_process|GO…	14	39,5	147	25	88,5	48,5	8527,5	220,5	28	75
2638	4	72826276	72868752	GC	group-specific component (vitamin D binding protein)	GO:0003779#actin binding && parent = molecular_function|GO:0005386#carrier activity && parent = molecular_function|GO:0005499#vitamin D binding && parent = molecular_function|GO:0005515#protein binding && parent = molecular_function|GO:0005615#extracellular space && parent = cellular_component|GO:0051180#vitamin transport && parent = biological_process	95,5	133	205	147	38,5	108,5	471	260,5	201,5	21152
3158	1	120092527	120113041	HMGCS2	3-hydroxy-3-methylglutaryl-Coenzyme A synthase 2 (mitochondrial)	GO:0004421#hydroxymethylglutaryl-CoA synthase activity && parent = molecular_function|GO:0005739#mitochondrion && parent = cellular_component|GO:0006084#acetyl-CoA metabolism && parent = biological_process|GO:0006695#cholesterol biosynthesis && parent = biological_process|GO:0016740#transferase activity && parent = molecular_function	37,5	130	92,5	98	134,5	79	246,5	77	193,5	13453
3990	15	56511466	56648364	LIPC	lipase, hepatic	GO:0004806#triacylglycerol lipase activity && parent = molecular_function|GO:0005319#lipid transporter activity && parent = molecular_function|GO:0006487#protein amino acid N-linked glycosylation && parent = biological_process|GO:0008201#heparin binding && parent = molecular_function|GO:0016042#lipid catabolism && parent = biological_process|GO:0016787#hydrolase activity && parent = molecular_fun…	27,5	37	48	42	46,5	46	52,5	54,5	36	4913
53829	3	152526785	152529643	P2RY13	purinergic receptor P2Y, G-protein coupled, 13	GO:0000004#biological process unknown && parent = biological_process|GO:0001584#rhodopsin-like receptor activity && parent = molecular_function|GO:0004872#receptor activity && parent = molecular_function|GO:0007165#signal transduction && parent = biological_process|GO:0007186#G-protein coupled receptor protein signaling pathway && parent = biological_process|GO:0016020#membrane && parent = cellul…	28	102,5	279	8413	32	43	25	77	72,5	67
8557	17	35075124	35076332	TCAP	titin-cap (telethonin)	GO:0005737#cytoplasm && parent = cellular_component|GO:0006461#protein complex assembly && parent = biological_process|GO:0006938#sarcomere alignment && parent = biological_process|GO:0008307#structural constituent of muscle && parent = molecular_function	89	67	130	97,5	74,5	68	154,5	12520	136,5	224,5
7134	3	52460157	52463098	TNNC1	troponin C type 1 (slow)	GO:0005509#calcium ion binding && parent = molecular_function|GO:0007517#muscle development && parent = biological_process	10	76	34	36,5	15,5	19,5	17	13217,5	1421	50
3579	2	218698990	218710220	IL8RB	interleukin 8 receptor, beta	GO:0001584#rhodopsin-like receptor activity && parent = molecular_function|GO:0004872#receptor activity && parent = molecular_function|GO:0004918#interleukin-8 receptor activity && parent = molecular_function|GO:0005737#cytoplasm && parent = cellular_component|GO:0005886#plasma membrane && parent = cellular_component|GO:0005887#integral to plasma membrane && parent = cellular_component|GO:0006928…	19,5	37,5	375,5	11284,5	35,5	57,5	95	135	205,5	54
5950	10	95341583	95350983	RBP4	retinol binding protein 4, plasma	GO:0005215#transporter activity && parent = molecular_function|GO:0005488#binding && parent = molecular_function|GO:0005501#retinoid binding && parent = molecular_function|GO:0005615#extracellular space && parent = cellular_component|GO:0006810#transport && parent = biological_process|GO:0007600#sensory perception && parent = biological_process|GO:0007601#visual perception && parent = biological_…	821	45,5	21,5	11,5	84,5	10462	31,5	47	596,5	86172,5
4619	17	10336353	10360684	MYH1	myosin, heavy polypeptide 1, skeletal muscle, adult	GO:0000146#microfilament motor activity && parent = molecular_function|GO:0000166#nucleotide binding && parent = molecular_function|GO:0003774#motor activity && parent = molecular_function|GO:0003779#actin binding && parent = molecular_function|GO:0005516#calmodulin binding && parent = molecular_function|GO:0005524#ATP binding && parent = molecular_function|GO:0005859#muscle myosin && parent = ce…	93,5	29,5	54	28	37	44,5	48	6866,5	79,5	203
51733	22	23221209	23252552	UPB1	ureidopropionase, beta	GO:0003837#beta-ureidopropionase activity && parent = molecular_function|GO:0006807#nitrogen compound metabolism && parent = biological_process|GO:0008270#zinc ion binding && parent = molecular_function|GO:0016810#hydrolase activity|GO:0046872#metal ion binding && parent = molecular_function	57,5	102,5	130,5	38,5	21	32	39	81	74,5	6543,5
4633	12	109833009	109842766	MYL2	myosin, light polypeptide 2, regulatory, cardiac, slow	GO:0003774#motor activity && parent = molecular_function|GO:0005509#calcium ion binding && parent = molecular_function|GO:0005856#cytoskeleton && parent = cellular_component|GO:0006942#regulation of striated muscle contraction && parent = biological_process|GO:0007517#muscle development && parent = biological_process|GO:0008307#structural constituent of muscle && parent = molecular_function|GO:00…	121,5	236,5	488,5	199,5	540,5	328	238,5	38607	455,5	796,5
2891	4	158361296	158506674	GRIA2	glutamate receptor, ionotropic, AMPA 2	GO:0004872#receptor activity && parent = molecular_function|GO:0004970#ionotropic glutamate receptor activity && parent = molecular_function|GO:0004971#alpha-amino-3-hydroxy-5-methyl-4-isoxazole propionate selective glutamate receptor activity && parent =	2049	16	20,5	17,5	24,5	15,5	15,5	31	13	23,5
3963	19	43971693	43974232	LGALS7	lectin, galactoside-binding, soluble, 7 (galectin 7)	GO:0005529#sugar binding && parent = molecular_function|GO:0005615#extracellular space && parent = cellular_component|GO:0005634#nucleus && parent = cellular_component|GO:0006915#apoptosis && parent = biological_process|GO:0007157#heterophilic cell adhesion && parent = biological_process	33,5	113	121,5	81,5	6969	56	36	57	83,5	39,5
9370	3	188043156	188058944	ADIPOQ	adiponectin, C1Q and collagen domain containing	GO:0005179#hormone activity && parent = molecular_function|GO:0005576#extracellular region && parent = cellular_component|GO:0005615#extracellular space && parent = cellular_component|GO:0005737#cytoplasm && parent = cellular_component|GO:0006091#generation of precursor metabolites and energy && parent = biological_process|GO:0006817#phosphate transport && parent = biological_process	146,5	609	147	142,5	639,5	25709,5	102	238	94	295
820	3	48239865	48241979	CAMP	cathelicidin antimicrobial peptide	GO:0005576#extracellular region && parent = cellular_component|GO:0009613#response to pest|GO:0042742#defense response to bacteria && parent = biological_process	54	143	29193	2265	79	162	88	240,5	201	138,5
5407	10	118340460	118358676	PNLIPRP1	pancreatic lipase-related protein 1	GO:0004806#triacylglycerol lipase activity && parent = molecular_function|GO:0005576#extracellular region && parent = cellular_component|GO:0016042#lipid catabolism && parent = biological_process|GO:0016787#hydrolase activity && parent = molecular_function	73,75	118,5	254,75	187,75	233,75	192,75	18040,8	258,5	71,75	265,25
4250	11	61794205	61797203	SCGB2A2	secretoglobin, family 2A, member 2	GO:0000004#biological process unknown && parent = biological_process|GO:0005496#steroid binding && parent = molecular_function|GO:0005554#molecular function unknown && parent = molecular_function|GO:0008372#cellular component unknown && parent = cellular_component	74	108	137,5	55	10147,5	109	86	223	55	93,5
9143	16	1979968	1984276	SYNGR3	synaptogyrin 3	GO:0005887#integral to plasma membrane && parent = cellular_component|GO:0016020#membrane && parent = cellular_component	4842,5	55	26	61,5	23	44	43,5	49	40	118,5
5968	2	79165658	79168627	REG1B	regenerating islet-derived 1 beta (pancreatic stone protein, pancreatic thread protein)	GO:0005529#sugar binding && parent = molecular_function|GO:0008283#cell proliferation && parent = biological_process	192,5	313,5	652	354	433	410,5	43539,5	802,5	399,5	599,5
8875	6	133106702	133120726	VNN2	vanin 2	GO:0006807#nitrogen compound metabolism && parent = biological_process|GO:0006928#cell motility && parent = biological_process|GO:0016020#membrane && parent = cellular_component|GO:0016810#hydrolase activity|GO:0016811#hydrolase activity	18	210	1063	11678,5	34,5	20,5	35	63	16	68
3866	17	36923523	36931497	KRT15	keratin 15	GO:0005198#structural molecule activity && parent = molecular_function|GO:0005200#structural constituent of cytoskeleton && parent = molecular_function|GO:0005515#protein binding && parent = molecular_function|GO:0005882#intermediate filament && parent = cellular_component|GO:0008544#epidermis development && parent = biological_process	9,5	14	26	14	3327	20	88	64	86	26
1674	2	219991342	219999703	DES	desmin	GO:0005198#structural molecule activity && parent = molecular_function|GO:0005200#structural constituent of cytoskeleton && parent = molecular_function|GO:0005882#intermediate filament && parent = cellular_component|GO:0006936#muscle contraction && parent = biological_process|GO:0007010#cytoskeleton organization and biogenesis && parent = biological_process|GO:0007517#muscle development && parent…	123	384	313,5	199	176,5	40,5	214,5	27499,5	1273	262
1358	7	129693959	129716871	CPA2	carboxypeptidase A2 (pancreatic)	GO:0004180#carboxypeptidase activity && parent = molecular_function|GO:0004182#carboxypeptidase A activity && parent = molecular_function|GO:0006508#proteolysis && parent = biological_process|GO:0007039#vacuolar protein catabolism && parent = biological_process|GO:0008237#metallopeptidase activity && parent = molecular_function|GO:0008270#zinc ion binding && parent = molecular_function|GO:0046872…	518,5	611,5	1299,5	658,5	1032,5	893	78628	1082	737,5	1157
566	19	778830	783017	AZU1	azurocidin 1 (cationic antimicrobial protein 37)	GO:0001719|GO:0001774#microglial cell activation && parent = biological_process|GO:0004252#serine-type endopeptidase activity && parent = molecular_function|GO:0004263#chymotrypsin activity && parent = molecular_function|GO:0004295#trypsin activity && par	83	174,5	18898	380,5	180	223	195	248	227	227
2244	4	155703595	155711686	FGB	fibrinogen beta chain	GO:0005576#extracellular region && parent = cellular_component|GO:0005577#fibrinogen complex && parent = cellular_component|GO:0005625#soluble fraction && parent = cellular_component|GO:0007596#blood coagulation && parent = biological_process|GO:0008217#blood pressure regulation && parent = biological_process|GO:0008284#positive regulation of cell proliferation && parent = biological_process	46,5	63,75	136	129,75	99,5	134,75	194,25	242,25	113,25	10961,2
4703	2	152050100	152299192	NEB	nebulin	|GO:0003779#actin binding && parent = molecular_function|GO:0007525#somatic muscle development && parent = biological_process|GO:0008307#structural constituent of muscle && parent = molecular_function|GO:0015629#actin cytoskeleton && parent = cellular_component|GO:0030018#Z disc && parent = cellular_component|GO:0030832#regulation of actin filament length && parent = biological_process	91	269	198	198	244,5	204	164,5	16577	184,5	203
5105	20	55569542	55574922	PCK1	phosphoenolpyruvate carboxykinase 1 (soluble)	GO:0000166#nucleotide binding && parent = molecular_function|GO:0004613#phosphoenolpyruvate carboxykinase (GTP) activity && parent = molecular_function|GO:0005525#GTP binding && parent = molecular_function|GO:0005829#cytosol && parent = cellular_component|GO:0006094#gluconeogenesis && parent = biological_process|GO:0016829#lyase activity && parent = molecular_function	25,5	35	29	14,5	34	2214,5	46	39,5	74,5	13495,5
1579	1	47167434	47180004	CYP4A11	cytochrome P450, family 4, subfamily A, polypeptide 11	GO:0004497#monooxygenase activity && parent = molecular_function|GO:0005506#iron ion binding && parent = molecular_function|GO:0005783#endoplasmic reticulum && parent = cellular_component|GO:0005792#microsome && parent = cellular_component|GO:0006118#electron transport && parent = biological_process|GO:0006631#fatty acid metabolism && parent = biological_process|GO:0008393#fatty acid (omega-1)-hy…	137	51,5	113,5	173	425,5	279	182	385	190	17155
7276	18	27425837	27432781	TTR	transthyretin (prealbumin, amyloidosis type I)	GO:0005179#hormone activity && parent = molecular_function|GO:0005386#carrier activity && parent = molecular_function|GO:0005496#steroid binding && parent = molecular_function|GO:0005576#extracellular region && parent = cellular_component|GO:0005615#extracellular space && parent = cellular_component|GO:0006590#thyroid hormone generation && parent = biological_process|GO:0006810#transport && paren…	7856	137,5	216,5	806	235,5	242	4926	143,5	483	103876
10563	4	78651929	78752010	CXCL13	chemokine (C-X-C motif) ligand 13 (B-cell chemoattractant)	GO:0005615#extracellular space && parent = cellular_component|GO:0005625#soluble fraction && parent = cellular_component|GO:0006935#chemotaxis && parent = biological_process|GO:0006954#inflammatory response && parent = biological_process|GO:0007204#elevation of cytosolic calcium ion concentration && parent = biological_process|GO:0007267#cell-cell signaling && parent = biological_process|GO:00076…	17,5	3184	53,5	71,5	34	32	19,5	106	16,5	18,5
9499	5	137231472	137251440	MYOT	myotilin	GO:0003779#actin binding && parent = molecular_function|GO:0005515#protein binding && parent = molecular_function|GO:0006936#muscle contraction && parent = biological_process|GO:0007517#muscle development && parent = biological_process|GO:0008307#structural constituent of muscle && parent = molecular_function|GO:0015629#actin cytoskeleton && parent = cellular_component	61,5	75,5	33	88,5	87,5	35	34,5	4428	48	41,5
6521	17	39682565	39700993	SLC4A1	solute carrier family 4, anion exchanger, member 1 (erythrocyte membrane protein band 3, Diego blood	GO:0005452#inorganic anion exchanger activity && parent = molecular_function|GO:0005887#integral to plasma membrane && parent = cellular_component|GO:0006820#anion transport && parent = biological_process|GO:0006873#cell ion homeostasis && parent = biological_process|GO:0008509#anion transporter activity && parent = molecular_function|GO:0016020#membrane && parent = cellular_component	105	127,5	13208	109,5	257	278,5	111	241	112	175
3827	3	187917813	187944435	KNG1	kininogen 1	GO:0004869#cysteine protease inhibitor activity && parent = molecular_function|GO:0005102#receptor binding && parent = molecular_function|GO:0005576#extracellular region && parent = cellular_component|GO:0005615#extracellular space && parent = cellular_co	74	76	72	36,5	47,5	168	84,5	72,5	34,5	5733
7356	11	61943098	61947242	SCGB1A1	secretoglobin, family 1A, member 1 (uteroglobin)	GO:0000004#biological process unknown && parent = biological_process|GO:0005125#cytokine activity && parent = molecular_function|GO:0005496#steroid binding && parent = molecular_function|GO:0007165#signal transduction && parent = biological_process|GO:0007566#embryo implantation && parent = biological_process|GO:0009887#organ morphogenesis && parent = biological_process|GO:0019834#phospholipase A…	157,5	455	395,5	209,5	367	232	196	380	23218	268
3795	2	27163129	27177105	KHK	ketohexokinase (fructokinase)	GO:0004454#ketohexokinase activity && parent = molecular_function|GO:0005975#carbohydrate metabolism && parent = biological_process|GO:0016301#kinase activity && parent = molecular_function|GO:0016740#transferase activity && parent = molecular_function	176,25	38	82	55,25	96	62,25	74,5	156,75	49,75	6768
3852	12	51194627	51200510	KRT5	keratin 5 (epidermolysis bullosa simplex, Dowling-Meara/Kobner/Weber-Cockayne types)	GO:0005198#structural molecule activity && parent = molecular_function|GO:0005200#structural constituent of cytoskeleton && parent = molecular_function|GO:0005882#intermediate filament && parent = cellular_component|GO:0008544#epidermis development && parent = biological_process	197,5	82,5	363	180,5	16289,5	119	121	162,5	585,5	151
1669	8	6780754	6783196	DEFA4	defensin, alpha 4, corticostatin	GO:0005246#calcium channel regulator activity && parent = molecular_function|GO:0005576#extracellular region && parent = cellular_component|GO:0006805#xenobiotic metabolism && parent = biological_process|GO:0009613#response to pest|GO:0042742#defense response to bacteria && parent = biological_process|GO:0050832#defense response to fungi && parent = biological_process	341,5	487	42491,5	1113,5	254,5	455	376	1013,5	527	444,5
51181	17	77587046	77588862	DCXR	dicarbonyl/L-xylulose reductase	GO:0005975#carbohydrate metabolism && parent = biological_process|GO:0006006#glucose metabolism && parent = biological_process|GO:0008152#metabolism && parent = biological_process|GO:0016020#membrane && parent = cellular_component|GO:0016491#oxidoreductase activity && parent = molecular_function|GO:0042732#D-xylose metabolism && parent = biological_process|GO:0050038#L-xylulose reductase activity…	1766	415,5	103	698	62	2636	651,5	136	3669,5	73232
10439	9	137106991	137152844	OLFM1	olfactomedin 1	GO:0005783#endoplasmic reticulum && parent = cellular_component|GO:0007275#development && parent = biological_process|GO:0007399#nervous system development && parent = biological_process|GO:0016020#membrane && parent = cellular_component|GO:0016524#latrotoxin receptor activity && parent = molecular_function	14638,2	351	130,5	120	116,75	240,25	147,25	147	348,75	190,25
64174	16	66578800	66591975	DPEP2	dipeptidase 2	GO:0004237#membrane dipeptidase activity && parent = molecular_function|GO:0006508#proteolysis && parent = biological_process|GO:0008239#dipeptidyl-peptidase activity && parent = molecular_function	18	69	70	3574,5	39,5	33,5	22,5	100	61	36,5
10747	1	11009167	11029872	MASP2	mannan-binding lectin serine peptidase 2	GO:0004252#serine-type endopeptidase activity && parent = molecular_function|GO:0004263#chymotrypsin activity && parent = molecular_function|GO:0004295#trypsin activity && parent = molecular_function|GO:0005509#calcium ion binding && parent = molecular_function|GO:0005576#extracellular region && parent = cellular_component|GO:0006508#proteolysis && parent = biological_process|GO:0006955#immune re…	33	46	108,5	98,5	113,5	109	121	103	71	6424,5
5224	7	44068851	44071688	PGAM2	phosphoglycerate mutase 2 (muscle)	GO:0004083#bisphosphoglycerate phosphatase activity && parent = molecular_function|GO:0004619#phosphoglycerate mutase activity && parent = molecular_function|GO:0006096#glycolysis && parent = biological_process|GO:0006941#striated muscle contraction && parent = biological_process|GO:0008152#metabolism && parent = biological_process|GO:0016787#hydrolase activity && parent = molecular_function|GO:0…	36,5	32,5	55	26	111	36	32	3784	25,5	153,5
487	16	28797309	28823331	ATP2A1	ATPase, Ca++ transporting, cardiac muscle, fast twitch 1	GO:0000166#nucleotide binding && parent = molecular_function|GO:0000287#magnesium ion binding && parent = molecular_function|GO:0005388#calcium-transporting ATPase activity && parent = molecular_function|GO:0005509#calcium ion binding && parent = molecula	281,5	372,5	567	342,5	176,5	196,5	307	23414,5	290,5	493
4620	17	10365193	10393700	MYH2	myosin, heavy polypeptide 2, skeletal muscle, adult	GO:0000146#microfilament motor activity && parent = molecular_function|GO:0000166#nucleotide binding && parent = molecular_function|GO:0003774#motor activity && parent = molecular_function|GO:0003779#actin binding && parent = molecular_function|GO:0005516#calmodulin binding && parent = molecular_function|GO:0005524#ATP binding && parent = molecular_function|GO:0005859#muscle myosin && parent = ce…	170,5	240,5	342	168,5	324	198	172,5	15417,5	141	238
5346	15	88008602	88023595	PLIN	perilipin	GO:0005811#lipid particle && parent = cellular_component|GO:0006629#lipid metabolism && parent = biological_process|GO:0008289#lipid binding && parent = molecular_function	105	411,5	123,5	52,5	154	10644,5	300	138,5	52,5	110,5
1123	2	175372337	175578361	CHN1	chimerin (chimaerin) 1	GO:0005070#SH3/SH2 adaptor activity && parent = molecular_function|GO:0005096#GTPase activator activity && parent = molecular_function|GO:0007242#intracellular signaling cascade && parent = biological_process|GO:0008270#zinc ion binding && parent = molecular_function|GO:0019992#diacylglycerol binding && parent = molecular_function|GO:0046872#metal ion binding && parent = molecular_function	9769	603,5	104	38,5	74,5	114,5	190,5	72,5	108	98,5
5837	11	64270605	64284763	PYGM	phosphorylase, glycogen; muscle (McArdle syndrome, glycogen storage disease type V)	GO:0000166#nucleotide binding && parent = molecular_function|GO:0005975#carbohydrate metabolism && parent = biological_process|GO:0005977#glycogen metabolism && parent = biological_process|GO:0008184#glycogen phosphorylase activity && parent = molecular_function|GO:0016757#transferase activity|GO:0030170#pyridoxal phosphate binding && parent = molecular_function	611,5	276	194,5	197	126,5	328,5	120	18600,5	387	289,5
65009	16	57055117	57105023	NDRG4	NDRG family member 4	GO:0005737#cytoplasm && parent = cellular_component|GO:0006950#response to stress && parent = biological_process|GO:0016049#cell growth && parent = biological_process|GO:0030154#cell differentiation && parent = biological_process	7694	116	70	42,5	187	72	60,5	82	393	74,5
5473	4	75071621	75072764	PPBP	pro-platelet basic protein (chemokine (C-X-C motif) ligand 7)	GO:0000074#regulation of progression through cell cycle && parent = biological_process|GO:0005355#glucose transporter activity && parent = molecular_function|GO:0005615#extracellular space && parent = cellular_component|GO:0006935#chemotaxis && parent = biological_process|GO:0006955#immune response && parent = biological_process|GO:0007600#sensory perception && parent = biological_process|GO:0008…	52,5	189	6470	30812,5	70	34	64	90,5	274	226
1558	10	96786519	96819172	CYP2C8	cytochrome P450, family 2, subfamily C, polypeptide 8	GO:0004497#monooxygenase activity && parent = molecular_function|GO:0005506#iron ion binding && parent = molecular_function|GO:0005783#endoplasmic reticulum && parent = cellular_component|GO:0005792#microsome && parent = cellular_component|GO:0006118#electron transport && parent = biological_process|GO:0016020#membrane && parent = cellular_component|GO:0020037#heme binding && parent = molecular_f…	74	226	262,5	85	244,5	269	88	326	40,5	11444,5
2038	15	41276719	41300773	EPB42	erythrocyte membrane protein band 4.2	GO:0005200#structural constituent of cytoskeleton && parent = molecular_function|GO:0005524#ATP binding && parent = molecular_function|GO:0005856#cytoskeleton && parent = cellular_component|GO:0005886#plasma membrane && parent = cellular_component|GO:0008360#regulation of cell shape && parent = biological_process|GO:0018149#peptide cross-linking && parent = biological_process|GO:0043249#erythrocy…	53,5	66,5	6020	61,5	88	101,5	68	167	81	144,5
4151	22	34332757	34349347	MB	myoglobin	GO:0005344#oxygen transporter activity && parent = molecular_function|GO:0005489#electron transporter activity && parent = molecular_function|GO:0005506#iron ion binding && parent = molecular_function|GO:0006810#transport && parent = biological_process|GO:0007517#muscle development && parent = biological_process|GO:0015671#oxygen transport && parent = biological_process|GO:0019825#oxygen binding …	481,5	457,5	935,5	461	846	621,5	563	45194	843,5	1080
5199	X	47368571	47374648	PFC	properdin P factor, complement	GO:0005615#extracellular space && parent = cellular_component|GO:0006955#immune response && parent = biological_process|GO:0006957#complement activation|GO:0042742#defense response to bacteria && parent = biological_process|GO:0045087#innate immune response && parent = biological_process	15,5	133	527,5	5879	22	19,5	22	46,5	47,5	172
23475	16	29597941	29616810	QPRT	quinolinate phosphoribosyltransferase (nicotinate-nucleotide pyrophosphorylase (carboxylating))	GO:0004514#nicotinate-nucleotide diphosphorylase (carboxylating) activity && parent = molecular_function|GO:0006091#generation of precursor metabolites and energy && parent = biological_process|GO:0007268#synaptic transmission && parent = biological_process|GO:0009435#NAD biosynthesis && parent = biological_process|GO:0016757#transferase activity	110	57,5	77,5	46	82,5	65,5	265	61	319,5	7030,5
8972	7	141342147	141453015	MGAM	maltase-glucoamylase (alpha-glucosidase)	GO:0004339#glucan 1|GO:0004553#hydrolase activity|GO:0004558#alpha-glucosidase activity && parent = molecular_function|GO:0005975#carbohydrate metabolism && parent = biological_process|GO:0005983#starch catabolism && parent = biological_process|GO:0016020#membrane && parent = cellular_component|GO:0016021#integral to membrane && parent = cellular_component	11,5	12,5	463,5	3625,5	31	14	23,5	125,5	13,5	28
10324	2	170074457	170091018	KBTBD10	kelch repeat and BTB (POZ) domain containing 10	GO:0005515#protein binding && parent = molecular_function|GO:0005856#cytoskeleton && parent = cellular_component|GO:0006941#striated muscle contraction && parent = biological_process	18,5	71,5	98,5	23	80	62	83,5	3494,5	48	41
3831	14	103165316	103247461	KNS2	kinesin 2	GO:0003777#microtubule motor activity && parent = molecular_function|GO:0005488#binding && parent = molecular_function|GO:0005515#protein binding && parent = molecular_function|GO:0005829#cytosol && parent = cellular_component|GO:0005871#kinesin complex && parent = cellular_component|GO:0005874#microtubule && parent = cellular_component|GO:0007018#microtubule-based movement && parent = biological…	5575	48	60	83,5	33	143,5	94	97	241,5	59,5
4604	12	100512877	100603788	MYBPC1	myosin binding protein C, slow type	GO:0003779#actin binding && parent = molecular_function|GO:0005515#protein binding && parent = molecular_function|GO:0005863#striated muscle thick filament && parent = cellular_component|GO:0006941#striated muscle contraction && parent = biological_process|GO:0007155#cell adhesion && parent = biological_process|GO:0007517#muscle development && parent = biological_process|GO:0008307#structural con…	424	205,5	505,5	177	273,5	287,5	133	16482	157,5	326
6366	9	34699003	34700147	CCL21	chemokine (C-C motif) ligand 21	GO:0005576#extracellular region && parent = cellular_component|GO:0005615#extracellular space && parent = cellular_component|GO:0006935#chemotaxis && parent = biological_process|GO:0006954#inflammatory response && parent = biological_process|GO:0006955#immune response && parent = biological_process|GO:0007165#signal transduction && parent = biological_process|GO:0007267#cell-cell signaling && par…	158,5	21862	89,5	99,5	301,5	135,5	384	733,5	1001	653
27232	6	43036477	43039595	GNMT	glycine N-methyltransferase	GO:0005542#folic acid binding && parent = molecular_function|GO:0006464#protein modification && parent = biological_process|GO:0016740#transferase activity && parent = molecular_function|GO:0017174#glycine N-methyltransferase activity && parent = molecular_function	25	178,5	47,5	60	58,5	51,5	1317,5	207	34	9565,5
8608	12	55631485	55638370	RDH16	retinol dehydrogenase 16 (all-trans and 13-cis)	GO:0004745#retinol dehydrogenase activity && parent = molecular_function|GO:0005489#electron transporter activity && parent = molecular_function|GO:0005792#microsome && parent = cellular_component|GO:0006629#lipid metabolism && parent = biological_process|GO:0008152#metabolism && parent = biological_process|GO:0016491#oxidoreductase activity && parent = molecular_function	137	40	100,5	77	64,5	67	51,5	155,5	231,5	5863,5
3950	5	135310498	135318622	LECT2	leukocyte cell-derived chemotaxin 2	GO:0001501#skeletal development && parent = biological_process|GO:0004222#metalloendopeptidase activity && parent = molecular_function|GO:0005615#extracellular space && parent = cellular_component|GO:0005737#cytoplasm && parent = cellular_component|GO:0006508#proteolysis && parent = biological_process|GO:0006935#chemotaxis && parent = biological_process|GO:0007600#sensory perception && parent = b…	40,5	125,5	30	49	154,5	174,5	59,5	124	52	5095
7018	3	134947924	134980325	TF	transferrin	GO:0005576#extracellular region && parent = cellular_component|GO:0006810#transport && parent = biological_process|GO:0006811#ion transport && parent = biological_process|GO:0006826#iron ion transport && parent = biological_process|GO:0006879#iron ion homeostasis && parent = biological_process|GO:0008199#ferric iron binding && parent = molecular_function|GO:0030139#endocytic vesicle && parent = c…	6642	192	432	181	404,5	6586	82	201,5	308	69622,5
325	1	157824239	157825284	APCS	amyloid P component, serum	GO:0005509#calcium ion binding && parent = molecular_function|GO:0005529#sugar binding && parent = molecular_function|GO:0005615#extracellular space && parent = cellular_component|GO:0006457#protein folding && parent = biological_process|GO:0006953#acute-phase response && parent = biological_process|GO:0051082#unfolded protein binding && parent = molecular_function|GO:0051131#chaperone-mediated p…	283,5	187	311	350,5	259,5	306,5	679,5	564,5	376	21184,5
3699	3	52803853	52817854	ITIH3	inter-alpha (globulin) inhibitor H3	GO:0004867#serine-type endopeptidase inhibitor activity && parent = molecular_function|GO:0005576#extracellular region && parent = cellular_component|GO:0030212#hyaluronan metabolism && parent = biological_process	215	202	279	249	148,5	237	128	239	369	13066
7363	4	70380472	70396205	UGT2B4	UDP glucuronosyltransferase 2 family, polypeptide B4	GO:0005783#endoplasmic reticulum && parent = cellular_component|GO:0005792#microsome && parent = cellular_component|GO:0006711#estrogen catabolism && parent = biological_process|GO:0006805#xenobiotic metabolism && parent = biological_process|GO:0008152#metabolism && parent = biological_process|GO:0015020#glucuronosyltransferase activity && parent = molecular_function|GO:0016020#membrane && parent…	4	9,5	79,5	15	12	13,5	3	12,5	75,5	1203,5
9478	12	119562804	119589508	CABP1	calcium binding protein 1 (calbrain)	GO:0004857#enzyme inhibitor activity && parent = molecular_function|GO:0005509#calcium ion binding && parent = molecular_function	2657,5	31,5	35,5	22,5	89	64,5	46,5	87	24	34,5
2027	17	4795158	4801146	ENO3	enolase 3 (beta, muscle)	GO:0000015#phosphopyruvate hydratase complex && parent = cellular_component|GO:0000287#magnesium ion binding && parent = molecular_function|GO:0004634#phosphopyruvate hydratase activity && parent = molecular_function|GO:0006096#glycolysis && parent = biological_process|GO:0016829#lyase activity && parent = molecular_function	165	366,5	281,5	108,5	135	125,5	96,5	25302,5	266	4757,5
6252	14	59132446	59407310	RTN1	reticulon 1	GO:0004871#signal transducer activity && parent = molecular_function|GO:0005554#molecular function unknown && parent = molecular_function|GO:0005783#endoplasmic reticulum && parent = cellular_component|GO:0007165#signal transduction && parent = biological_process|GO:0016020#membrane && parent = cellular_component|GO:0016021#integral to membrane && parent = cellular_component|GO:0030176#integral t…	11607	231	172,25	530,5	97,5	84,5	196	115,5	377,75	194,5
199	6	31691011	31692775	AIF1	allograft inflammatory factor 1	GO:0000004#biological process unknown && parent = biological_process|GO:0005509#calcium ion binding && parent = molecular_function|GO:0005554#molecular function unknown && parent = molecular_function|GO:0005634#nucleus && parent = cellular_component|GO:0006950#response to stress && parent = biological_process|GO:0006954#inflammatory response && parent = biological_process|GO:0007050#cell cycle ar…	112	280	671,75	11144,2	105	94,75	95	192,75	302,25	124
5354	X	102918409	102934201	PLP1	proteolipid protein 1 (Pelizaeus-Merzbacher disease, spastic paraplegia 2, uncomplicated)	GO:0005198#structural molecule activity && parent = molecular_function|GO:0016020#membrane && parent = cellular_component|GO:0016021#integral to membrane && parent = cellular_component	11509,5	282,5	197	87	316,5	71	267	214,5	251,5	272
6319	10	102096761	102114577	SCD	stearoyl-CoA desaturase (delta-9-desaturase)	GO:0004768#stearoyl-CoA 9-desaturase activity && parent = molecular_function|GO:0005506#iron ion binding && parent = molecular_function|GO:0005783#endoplasmic reticulum && parent = cellular_component|GO:0006633#fatty acid biosynthesis && parent = biological_process|GO:0016020#membrane && parent = cellular_component|GO:0016021#integral to membrane && parent = cellular_component|GO:0016491#oxidored…	1664,75	258	178,75	77,5	231	30099	1029,75	119	705	1435
8630	12	55443374	55467841	HSD17B6	hydroxysteroid (17-beta) dehydrogenase 6	GO:0005489#electron transporter activity && parent = molecular_function|GO:0005622#intracellular && parent = cellular_component|GO:0006702#androgen biosynthesis && parent = biological_process|GO:0006710#androgen catabolism && parent = biological_process|GO:0008152#metabolism && parent = biological_process|GO:0016491#oxidoreductase activity && parent = molecular_function	207	48,5	58	47,5	45	98	56	47	1011	7180,5
932	11	59580676	59595163	MS4A3	membrane-spanning 4-domains, subfamily A, member 3 (hematopoietic cell-specific)	GO:0004872#receptor activity && parent = molecular_function|GO:0007165#signal transduction && parent = biological_process|GO:0016020#membrane && parent = cellular_component|GO:0016021#integral to membrane && parent = cellular_component	22	50	4414	293,5	130	24,5	112	129	24,5	53
7036	7	100055975	100077095	TFR2	transferrin receptor 2	GO:0004872#receptor activity && parent = molecular_function|GO:0004998#transferrin receptor activity && parent = molecular_function|GO:0005887#integral to plasma membrane && parent = cellular_component|GO:0006508#proteolysis && parent = biological_process|GO:0006826#iron ion transport && parent = biological_process|GO:0006879#iron ion homeostasis && parent = biological_process|GO:0008233#peptidas…	193,5	33,25	422,5	86	58,75	134	151,25	292,5	150,75	8281,25
1311	19	18754582	18763114	COMP	cartilage oligomeric matrix protein	GO:0001501#skeletal development && parent = biological_process|GO:0005198#structural molecule activity && parent = molecular_function|GO:0005201#extracellular matrix structural constituent && parent = molecular_function|GO:0005509#calcium ion binding && parent = molecular_function|GO:0005515#protein binding && parent = molecular_function|GO:0005576#extracellular region && parent = cellular_compon…	12	19	30	12	28,5	4173	73	393,5	247	82
10562	13	52500959	52524187	OLFM4	olfactomedin 4	GO:0016020#membrane && parent = cellular_component|GO:0016524#latrotoxin receptor activity && parent = molecular_function	8	7,5	8343	165,5	14	6	4184,5	31,5	8	10,5
9244	19	18565046	18578660	CRLF1	cytokine receptor-like factor 1	GO:0004872#receptor activity && parent = molecular_function|GO:0005615#extracellular space && parent = cellular_component|GO:0019735#antimicrobial humoral response (sensu Vertebrata) && parent = biological_process|GO:0019955#cytokine binding && parent = molecular_function	424	30,5	31,5	21,5	38	5512,5	57	133	450	48,5
3934	9	129951538	129955556	LCN2	lipocalin 2 (oncogene 24p3)	GO:0005215#transporter activity && parent = molecular_function|GO:0005488#binding && parent = molecular_function|GO:0005625#soluble fraction && parent = cellular_component|GO:0005737#cytoplasm && parent = cellular_component|GO:0006810#transport && parent = biological_process	134,5	331	28715	1393,5	201	169,5	2316,5	407	1100	179
671	20	36365998	36399319	BPI	bactericidal/permeability-increasing protein	GO:0005887#integral to plasma membrane && parent = cellular_component|GO:0006955#immune response && parent = biological_process|GO:0008289#lipid binding && parent = molecular_function|GO:0008368#Gram-negative bacterial binding && parent = molecular_function|GO:0016020#membrane && parent = cellular_component|GO:0042742#defense response to bacteria && parent = biological_process	54,5	78,5	8639,5	447	117,5	116,5	69,5	185,5	165,5	586
183	1	228904891	228916564	AGT	angiotensinogen (serpin peptidase inhibitor, clade A, member 8)	GO:0004867#serine-type endopeptidase inhibitor activity && parent = molecular_function|GO:0005179#hormone activity && parent = molecular_function|GO:0005576#extracellular region && parent = cellular_component|GO:0005615#extracellular space && parent = cellular_component|GO:0005625#soluble fraction && parent = cellular_component|GO:0007166#cell surface receptor linked signal transduction && parent…	2629	385	618,5	349,5	201	1030,5	519	963	440	33968
1178	19	44913735	44920508	CLC	Charcot-Leyden crystal protein	GO:0004622#lysophospholipase activity && parent = molecular_function|GO:0004759#serine esterase activity && parent = molecular_function|GO:0005529#sugar binding && parent = molecular_function|GO:0006644#phospholipid metabolism && parent = biological_process|GO:0007275#development && parent = biological_process|GO:0016042#lipid catabolism && parent = biological_process|GO:0016787#hydrolase activit…	161	268	26097	6677	221	175	82,5	374	210,5	337,5
3992	11	61323678	61341028	FADS1	fatty acid desaturase 1	GO:0005506#iron ion binding && parent = molecular_function|GO:0005554#molecular function unknown && parent = molecular_function|GO:0005624#membrane fraction && parent = cellular_component|GO:0005792#microsome && parent = cellular_component|GO:0006636#fatt	546	192,5	227,5	57,5	322	16492	220,5	509,5	527	737
10841	21	46380604	46399909	FTCD	formiminotransferase cyclodeaminase	GO:0005542#folic acid binding && parent = molecular_function|GO:0005737#cytoplasm && parent = cellular_component|GO:0006547#histidine metabolism && parent = biological_process|GO:0006760#folic acid and derivative metabolism && parent = biological_process|GO:0008152#metabolism && parent = biological_process|GO:0016740#transferase activity && parent = molecular_function|GO:0016829#lyase activity &&…	82,5	152,5	257,5	177,5	111	249,5	114,5	436	150,5	8582
2053	8	27404561	27458401	EPHX2	epoxide hydrolase 2, cytoplasmic	GO:0000287#magnesium ion binding && parent = molecular_function|GO:0004301#epoxide hydrolase activity && parent = molecular_function|GO:0005625#soluble fraction && parent = cellular_component|GO:0005737#cytoplasm && parent = cellular_component|GO:0005777#	40	48,5	54,5	46,5	52	69,5	110,5	86,5	63,5	2898
1441	1	36704231	36721096	CSF3R	colony stimulating factor 3 receptor (granulocyte)	GO:0004872#receptor activity && parent = molecular_function|GO:0004896#hematopoietin/interferon-class (D200-domain) cytokine receptor activity && parent = molecular_function|GO:0005515#protein binding && parent = molecular_function|GO:0005887#integral to plasma membrane && parent = cellular_component|GO:0006952#defense response && parent = biological_process|GO:0007155#cell adhesion && parent = b…	102	356	1654	14505	171,5	105,5	69,5	188,5	570	201
6036	14	20493469	20494434	RNASE2	ribonuclease, RNase A family, 2 (liver, eosinophil-derived neurotoxin)	GO:0003676#nucleic acid binding && parent = molecular_function|GO:0004519#endonuclease activity && parent = molecular_function|GO:0004522#pancreatic ribonuclease activity && parent = molecular_function|GO:0004540#ribonuclease activity && parent = molecular_function|GO:0005576#extracellular region && parent = cellular_component|GO:0006401#RNA catabolism && parent = biological_process|GO:0006935#ch…	221	359,5	23439	2168	391	434	363	550,5	281	363,5
5997	1	191044791	191048026	RGS2	regulator of G-protein signalling 2, 24kDa	GO:0004871#signal transducer activity && parent = molecular_function|GO:0005096#GTPase activator activity && parent = molecular_function|GO:0005516#calmodulin binding && parent = molecular_function|GO:0007049#cell cycle && parent = biological_process|GO:0007169#transmembrane receptor protein tyrosine kinase signaling pathway && parent = biological_process|GO:0008277#regulation of G-protein couple…	644,5	935	4408,5	39436,5	377	348,5	2037	121	642,5	37,5
341	19	50109760	50114446	APOC1	apolipoprotein C-I	GO:0005319#lipid transporter activity && parent = molecular_function|GO:0005576#extracellular region && parent = cellular_component|GO:0006629#lipid metabolism && parent = biological_process|GO:0006869#lipid transport && parent = biological_process|GO:0042157#lipoprotein metabolism && parent = biological_process	680	2939,5	776,5	151,5	263	5313,5	337	486,5	5601,5	67289
25893	1	246087123	246107499	TRIM58	tripartite motif-containing 58		36,5	44	2419,5	155,5	82,5	12	54	14	103,5	25
432	17	7017476	7023419	ASGR1	asialoglycoprotein receptor 1	GO:0004872#receptor activity && parent = molecular_function|GO:0004873#asialoglycoprotein receptor activity && parent = molecular_function|GO:0005509#calcium ion binding && parent = molecular_function|GO:0005529#sugar binding && parent = molecular_function|GO:0005887#integral to plasma membrane && parent = cellular_component|GO:0006898#receptor mediated endocytosis && parent = biological_process|…	170	40	63,5	476	90,5	32,5	110	73,5	370,5	6125,5
189	2	241456834	241468591	AGXT	alanine-glyoxylate aminotransferase (oxalosis I; hyperoxaluria I; glycolicaciduria; serine-pyruvate	GO:0004760#serine-pyruvate transaminase activity && parent = molecular_function|GO:0005739#mitochondrion && parent = cellular_component|GO:0005777#peroxisome && parent = cellular_component|GO:0008152#metabolism && parent = biological_process|GO:0008453#alanine-glyoxylate transaminase activity && parent = molecular_function|GO:0008483#transaminase activity && parent = molecular_function|GO:0016740…	64,5	148,75	70,25	314,75	130,25	169,25	68,25	335,75	185	6878,25
79098	1	205258491	205272715	C1orf116	chromosome 1 open reading frame 116		33	31	52	43,5	66,5	47,5	40	102	2411	95,5
5657	19	791984	799175	PRTN3	proteinase 3 (serine proteinase, neutrophil, Wegener granulomatosis autoantigen)	GO:0000004#biological process unknown && parent = biological_process|GO:0004252#serine-type endopeptidase activity && parent = molecular_function|GO:0004263#chymotrypsin activity && parent = molecular_function|GO:0004295#trypsin activity && parent = molecular_function|GO:0005515#protein binding && parent = molecular_function|GO:0006508#proteolysis && parent = biological_process|GO:0008284#positiv…	88,5	196,5	8667	261,5	250,5	150,5	113	238	224,5	297,5
3375	12	21417084	21423683	IAPP	islet amyloid polypeptide	GO:0005179#hormone activity && parent = molecular_function|GO:0005576#extracellular region && parent = cellular_component|GO:0005625#soluble fraction && parent = cellular_component|GO:0006915#apoptosis && parent = biological_process|GO:0007165#signal transduction && parent = biological_process|GO:0007267#cell-cell signaling && parent = biological_process	18,5	23	35	24	35	17,5	1248,5	48	34	28,5
26007	11	60858725	60870967	DAK	dihydroxyacetone kinase 2 homolog (yeast)	GO:0004371#glycerone kinase activity && parent = molecular_function|GO:0006071#glycerol metabolism && parent = biological_process	133	70	64	224	41	65,5	67	75	49	3597,5
2954	14	76857106	76867692	GSTZ1	glutathione transferase zeta 1 (maleylacetoacetate isomerase)	GO:0003824#catalytic activity && parent = molecular_function|GO:0004364#glutathione transferase activity && parent = molecular_function|GO:0004602#glutathione peroxidase activity && parent = molecular_function|GO:0005737#cytoplasm && parent = cellular_component|GO:0005739#mitochondrion && parent = cellular_component|GO:0006559#L-phenylalanine catabolism && parent = biological_process|GO:0006572#t…	37	37,5	52	95,5	61,5	109,5	91,5	135	218,5	3785
2670	17	40338518	40348394	GFAP	glial fibrillary acidic protein	GO:0005198#structural molecule activity && parent = molecular_function|GO:0005200#structural constituent of cytoskeleton && parent = molecular_function|GO:0005882#intermediate filament && parent = cellular_component	11435	81	256,5	169	180	76,5	97,5	71	1710,5	463,5
9900	1	148141863	148156054	SV2A	synaptic vesicle glycoprotein 2A	GO:0005215#transporter activity && parent = molecular_function|GO:0006810#transport && parent = biological_process|GO:0016020#membrane && parent = cellular_component|GO:0016021#integral to membrane && parent = cellular_component	4433	85	168,5	60	42	178,5	89,5	248,5	60,5	64
4634	3	46874370	46879935	MYL3	myosin, light polypeptide 3, alkali; ventricular, skeletal, slow	GO:0003774#motor activity && parent = molecular_function|GO:0005509#calcium ion binding && parent = molecular_function|GO:0005859#muscle myosin && parent = cellular_component|GO:0006936#muscle contraction && parent = biological_process|GO:0007517#muscle development && parent = biological_process|GO:0008307#structural constituent of muscle && parent = molecular_function|GO:0016459#myosin && parent…	173,5	185	129,5	423	349,5	172,5	200,5	10797,5	313	433,5
2823	4	176791078	177161239	GPM6A	glycoprotein M6A	GO:0005887#integral to plasma membrane && parent = cellular_component|GO:0009986#cell surface && parent = cellular_component|GO:0016020#membrane && parent = cellular_component	5834,5	147	74,25	84,5	109,5	74	108,5	300,5	319,75	111
51311	X	12834678	12851207	TLR8	toll-like receptor 8	GO:0004888#transmembrane receptor activity && parent = molecular_function|GO:0005121#Toll binding && parent = molecular_function|GO:0006954#inflammatory response && parent = biological_process|GO:0007249#I-kappaB kinase/NF-kappaB cascade && parent = biological_process|GO:0009597#detection of virus && parent = biological_process|GO:0016020#membrane && parent = cellular_component|GO:0016021#integra…	11	25	35,5	1384,5	34	22,5	57,5	72,5	23	31
177	6	32256723	32260001	AGER	advanced glycosylation end product-specific receptor	GO:0004872#receptor activity && parent = molecular_function|GO:0004888#transmembrane receptor activity && parent = molecular_function|GO:0005886#plasma membrane && parent = cellular_component|GO:0005887#integral to plasma membrane && parent = cellular_component|GO:0006954#inflammatory response && parent = biological_process|GO:0007166#cell surface receptor linked signal transduction && parent = b…	83,5	191	125,75	199,75	66,75	230,75	79,5	267,25	5989	98
7263	22	35736852	35745437	TST	thiosulfate sulfurtransferase (rhodanese)	GO:0004792#thiosulfate sulfurtransferase activity && parent = molecular_function|GO:0005739#mitochondrion && parent = cellular_component|GO:0005759#mitochondrial matrix && parent = cellular_component|GO:0008272#sulfate transport && parent = biological_process|GO:0009440#cyanate catabolism && parent = biological_process|GO:0016740#transferase activity && parent = molecular_function	614	49	148,5	1054	34	1068,5	505	105	2544	22878
28959	7	150119323	150129296	LR8	NULL	GO:0009887#organ morphogenesis && parent = biological_process	333,5	1266	66	3262,5	68	449	990,5	331	1117,5	30325,5
1543	15	72798943	72804930	CYP1A1	cytochrome P450, family 1, subfamily A, polypeptide 1	GO:0005506#iron ion binding && parent = molecular_function|GO:0005783#endoplasmic reticulum && parent = cellular_component|GO:0005792#microsome && parent = cellular_component|GO:0006118#electron transport && parent = biological_process|GO:0016020#membrane && parent = cellular_component|GO:0019825#oxygen binding && parent = molecular_function|GO:0020037#heme binding && parent = molecular_function|…	216	280	543	215,5	240,5	34	198	201,5	11458,5	780
9899	15	89444548	89639514	SV2B	synaptic vesicle glycoprotein 2B	GO:0005215#transporter activity && parent = molecular_function|GO:0006810#transport && parent = biological_process|GO:0016020#membrane && parent = cellular_component|GO:0016021#integral to membrane && parent = cellular_component	5203	100	96,5	108,5	88,5	37	136,5	197,5	230,5	186,5
51778	4	120276468	120328383	MYOZ2	myozenin 2	GO:0000004#biological process unknown && parent = biological_process|GO:0005198#structural molecule activity && parent = molecular_function|GO:0030017#sarcomere && parent = cellular_component|GO:0030346#protein phosphatase 2B binding && parent = molecular_function	11	11	20,5	14,5	41,5	32	17	1000	21	65,5
5919	7	149666351	149669639	RARRES2	retinoic acid receptor responder (tazarotene induced) 2	GO:0001523#retinoid metabolism && parent = biological_process|GO:0005554#molecular function unknown && parent = molecular_function|GO:0008372#cellular component unknown && parent = cellular_component	303,5	690,5	26	43	89	717	2002	123	6884,5	31413,5
54769	9	92411933	92444928	DIRAS2	DIRAS family, GTP-binding RAS-like 2	GO:0000166#nucleotide binding && parent = molecular_function|GO:0005525#GTP binding && parent = molecular_function|GO:0007264#small GTPase mediated signal transduction && parent = biological_process|GO:0016020#membrane && parent = cellular_component	3795,5	85	66	20	210	120,5	29	147	87,5	138,5
3083	4	3413523	3421009	HGFAC	HGF activator	GO:0004252#serine-type endopeptidase activity && parent = molecular_function|GO:0004263#chymotrypsin activity && parent = molecular_function|GO:0004295#trypsin activity && parent = molecular_function|GO:0005576#extracellular region && parent = cellular_component|GO:0005615#extracellular space && parent = cellular_component|GO:0006508#proteolysis && parent = biological_process|GO:0006928#cell moti…	51	58,5	85,5	47	68	69	147	106	55,5	2969
5806	3	158637300	158644069	PTX3	pentraxin-related gene, rapidly induced by IL-1 beta	GO:0005576#extracellular region && parent = cellular_component|GO:0006954#inflammatory response && parent = biological_process	10	93	456	67,5	473	7661	141,5	422,5	114	174
4072	2	47449970	47467661	TACSTD1	tumor-associated calcium signal transducer 1	GO:0005886#plasma membrane && parent = cellular_component|GO:0016021#integral to membrane && parent = cellular_component	50,5	120	55	95	131,5	70	5274,5	73,5	859,5	74,5
2999	14	24145531	24148745	GZMH	granzyme H (cathepsin G-like 2, protein h-CCPX)	GO:0004252#serine-type endopeptidase activity && parent = molecular_function|GO:0004263#chymotrypsin activity && parent = molecular_function|GO:0004295#trypsin activity && parent = molecular_function|GO:0005737#cytoplasm && parent = cellular_component|GO:0006508#proteolysis && parent = biological_process|GO:0006915#apoptosis && parent = biological_process|GO:0008233#peptidase activity && parent =…	42	122,5	397,5	6361	77	53	74	186	701,5	68,5
4688	1	181791320	181826339	NCF2	neutrophil cytosolic factor 2 (65kDa, chronic granulomatous disease, autosomal 2)	GO:0005488#binding && parent = molecular_function|GO:0005489#electron transporter activity && parent = molecular_function|GO:0005515#protein binding && parent = molecular_function|GO:0005625#soluble fraction && parent = cellular_component|GO:0005829#cytosol && parent = cellular_component|GO:0006801#superoxide metabolism && parent = biological_process|GO:0006968#cellular defense response && parent…	257,5	563	2482	20997	345,5	180,5	190	229	1221	332
57348	19	59618416	59639892	TTYH1	tweety homolog 1 (Drosophila)	GO:0005381#iron ion transporter activity && parent = molecular_function|GO:0006826#iron ion transport && parent = biological_process|GO:0016021#integral to membrane && parent = cellular_component	1863	32	43,5	25	80,5	62	39	85,5	34	44,5
4675	X	92812589	92815264	NAP1L3	nucleosome assembly protein 1-like 3	GO:0005634#nucleus && parent = cellular_component|GO:0005678#chromatin assembly complex && parent = cellular_component|GO:0006334#nucleosome assembly && parent = biological_process	3056	117	147,5	99	232	98	20	30	27,5	25
6943	6	134251969	134258368	TCF21	transcription factor 21	GO:0003677#DNA binding && parent = molecular_function|GO:0003702#RNA polymerase II transcription factor activity && parent = molecular_function|GO:0005634#nucleus && parent = cellular_component|GO:0006355#regulation of transcription|GO:0007498#mesoderm development && parent = biological_process	37,5	59	101	20	53,5	81,5	71	271	3588	246,5
10993	12	112314635	112326075	SDS	serine dehydratase	GO:0003941#L-serine ammonia-lyase activity && parent = molecular_function|GO:0006094#gluconeogenesis && parent = biological_process|GO:0006520#amino acid metabolism && parent = biological_process|GO:0006563#L-serine metabolism && parent = biological_process|GO:0008152#metabolism && parent = biological_process|GO:0016829#lyase activity && parent = molecular_function	497,5	338	475	307	215,5	276	219,5	341	397	12824
6280	1	151596971	151600121	S100A9	S100 calcium binding protein A9 (calgranulin B)	GO:0004871#signal transducer activity && parent = molecular_function|GO:0005509#calcium ion binding && parent = molecular_function|GO:0005615#extracellular space && parent = cellular_component|GO:0006954#inflammatory response && parent = biological_process|GO:0007267#cell-cell signaling && parent = biological_process	165,5	1222,5	64899	75818,5	193,5	118,5	687	559,5	3263,5	873,5
95	3	51992602	51998257	ACY1	aminoacylase 1	GO:0004046#aminoacylase activity && parent = molecular_function|GO:0005829#cytosol && parent = cellular_component|GO:0006508#proteolysis && parent = biological_process|GO:0006520#amino acid metabolism && parent = biological_process|GO:0008237#metallopeptidase activity && parent = molecular_function|GO:0008270#zinc ion binding && parent = molecular_function|GO:0016787#hydrolase activity && parent …	304	214,5	115	228,5	131	1668,5	359,5	663,5	392,5	14448,5
7104	3	150675123	150703758	TM4SF4	transmembrane 4 L six family member 4	GO:0005624#membrane fraction && parent = cellular_component|GO:0005887#integral to plasma membrane && parent = cellular_component|GO:0006487#protein amino acid N-linked glycosylation && parent = biological_process|GO:0008285#negative regulation of cell proliferation && parent = biological_process|GO:0016020#membrane && parent = cellular_component	105	111,5	172,5	146,5	144,5	164,5	626	153,5	99	6390
366	15	56217770	56265401	AQP9	aquaporin 9	GO:0005275#amine transporter activity && parent = molecular_function|GO:0005345#purine transporter activity && parent = molecular_function|GO:0005350#pyrimidine transporter activity && parent = molecular_function|GO:0005887#integral to plasma membrane &&	23,5	72,5	1356,5	13304	55	83	96,5	104,5	520,5	2683,5
1511	14	24112564	24115306	CTSG	cathepsin G	GO:0004261#cathepsin G activity && parent = molecular_function|GO:0004263#chymotrypsin activity && parent = molecular_function|GO:0004295#trypsin activity && parent = molecular_function|GO:0005626#insoluble fraction && parent = cellular_component|GO:0006508#proteolysis && parent = biological_process|GO:0006955#immune response && parent = biological_process|GO:0008233#peptidase activity && parent …	101,5	719,5	13033,5	295	500,5	248,5	312	746,5	153,5	385,5
55244	17	19377754	19422938	FLJ10847	NULL	GO:0006855#multidrug transport && parent = biological_process|GO:0015238#drug transporter activity && parent = molecular_function|GO:0015297#antiporter activity && parent = molecular_function|GO:0016020#membrane && parent = cellular_component	36,5	57	63,5	36	106	51,5	43,5	155,5	37	2218,5
871	11	74950817	74961492	SERPINH1	serpin peptidase inhibitor, clade H (heat shock protein 47), member 1, (collagen binding protein 1)	GO:0004867#serine-type endopeptidase inhibitor activity && parent = molecular_function|GO:0005518#collagen binding && parent = molecular_function|GO:0005783#endoplasmic reticulum && parent = cellular_component|GO:0005793#ER-Golgi intermediate compartment && parent = cellular_component|GO:0006457#protein folding && parent = biological_process|GO:0006986#response to unfolded protein && parent = bio…	37	69	72,5	39,5	61,5	4029	180,5	89,5	418,5	186,5
5345	17	1595035	1605309	SERPINF2	serpin peptidase inhibitor, clade F (alpha-2 antiplasmin, pigment epithelium derived factor), member	GO:0004867#serine-type endopeptidase inhibitor activity && parent = molecular_function|GO:0005515#protein binding && parent = molecular_function|GO:0005576#extracellular region && parent = cellular_component|GO:0005615#extracellular space && parent = cellular_component|GO:0005794#Golgi apparatus && parent = cellular_component|GO:0006953#acute-phase response && parent = biological_process	190	274	430	202	258	327	361,5	178	642,5	10898
6688	11	47332987	47356674	SPI1	spleen focus forming virus (SFFV) proviral integration oncogene spi1	GO:0000122#negative regulation of transcription from RNA polymerase II promoter && parent = biological_process|GO:0003700#transcription factor activity && parent = molecular_function|GO:0003723#RNA binding && parent = molecular_function|GO:0005515#protein binding && parent = molecular_function|GO:0005634#nucleus && parent = cellular_component|GO:0006350#transcription && parent = biological_proces…	27,5	149,5	206,5	4730,5	39,5	23,5	51	74,5	687,5	253,5
3249	19	40223249	40249315	HPN	hepsin (transmembrane protease, serine 1)	GO:0004252#serine-type endopeptidase activity && parent = molecular_function|GO:0004263#chymotrypsin activity && parent = molecular_function|GO:0004295#trypsin activity && parent = molecular_function|GO:0005044#scavenger receptor activity && parent = molecular_function|GO:0005887#integral to plasma membrane && parent = cellular_component|GO:0006508#proteolysis && parent = biological_process|GO:00…	267,5	127,5	136	215,5	167,5	210	854,5	301,5	605	10359
3700	3	52822046	52839734	ITIH4	inter-alpha (globulin) inhibitor H4 (plasma Kallikrein-sensitive glycoprotein)	GO:0004867#serine-type endopeptidase inhibitor activity && parent = molecular_function|GO:0005576#extracellular region && parent = cellular_component|GO:0006953#acute-phase response && parent = biological_process|GO:0030212#hyaluronan metabolism && parent = biological_process	258	254,5	390	314	258,75	276,5	331,25	461,75	308,25	11042
2026	12	6893874	6903120	ENO2	enolase 2 (gamma, neuronal)	GO:0000015#phosphopyruvate hydratase complex && parent = cellular_component|GO:0000287#magnesium ion binding && parent = molecular_function|GO:0004634#phosphopyruvate hydratase activity && parent = molecular_function|GO:0006096#glycolysis && parent = biological_process|GO:0016829#lyase activity && parent = molecular_function	6053,5	501	307	211,5	54	39,5	269,5	73	168,5	100
47	17	37276706	37328798	ACLY	ATP citrate lyase	GO:0000166#nucleotide binding && parent = molecular_function|GO:0000287#magnesium ion binding && parent = molecular_function|GO:0003824#catalytic activity && parent = molecular_function|GO:0003878#ATP citrate synthase activity && parent = molecular_function|GO:0005524#ATP binding && parent = molecular_function|GO:0006101#citrate metabolism && parent = biological_process|GO:0006200#ATP catabolism …	385	410,5	589,5	556	524	13351,5	352,5	343	335,5	69
9052	12	12935222	12957865	GPRC5A	G protein-coupled receptor, family C, group 5, member A	GO:0004872#receptor activity && parent = molecular_function|GO:0005887#integral to plasma membrane && parent = cellular_component|GO:0007165#signal transduction && parent = biological_process|GO:0007186#G-protein coupled receptor protein signaling pathway && parent = biological_process|GO:0008067#metabotropic glutamate|GO:0016020#membrane && parent = cellular_component	37,5	84	119,5	38,5	100	71,5	1407,5	107	5134	96
1380	1	205694292	205729861	CR2	complement component (3d/Epstein Barr virus) receptor 2	GO:0004872#receptor activity && parent = molecular_function|GO:0004875#complement receptor activity && parent = molecular_function|GO:0005886#plasma membrane && parent = cellular_component|GO:0006955#immune response && parent = biological_process|GO:0006958#complement activation|GO:0016021#integral to membrane && parent = cellular_component|GO:0042803#protein homodimerization activity && parent =…	35	3569,5	70,5	99,5	135,5	44,5	43,5	303	104	171,5
4023	8	19841057	19869049	LPL	lipoprotein lipase	GO:0004465#lipoprotein lipase activity && parent = molecular_function|GO:0005319#lipid transporter activity && parent = molecular_function|GO:0005576#extracellular region && parent = cellular_component|GO:0006631#fatty acid metabolism && parent = biological_process|GO:0008015#circulation && parent = biological_process|GO:0008201#heparin binding && parent = molecular_function|GO:0016020#membrane &…	293,75	590,75	359,75	120,25	441,5	14724,5	160	807	1207,5	215,25
2219	9	136937532	136949630	FCN1	ficolin (collagen/fibrinogen domain containing) 1	GO:0003823#antigen binding && parent = molecular_function|GO:0005509#calcium ion binding && parent = molecular_function|GO:0005529#sugar binding && parent = molecular_function|GO:0005737#cytoplasm && parent = cellular_component|GO:0006817#phosphate transport && parent = biological_process|GO:0008228#opsonization && parent = biological_process	264,5	434,5	7836	25275,5	112,5	233	171	370	1255	494,5
6456	9	17569063	17787120	SH3GL2	SH3-domain GRB2-like 2	GO:0005515#protein binding && parent = molecular_function|GO:0005737#cytoplasm && parent = cellular_component|GO:0007165#signal transduction && parent = biological_process|GO:0007417#central nervous system development && parent = biological_process|GO:0008289#lipid binding && parent = molecular_function|GO:0008415#acyltransferase activity && parent = molecular_function|GO:0016740#transferase acti…	3178,5	131	94	26	51	39,5	140	131	90,5	178,5
319	12	55040621	55042850	APOF	apolipoprotein F	GO:0005102#receptor binding && parent = molecular_function|GO:0005319#lipid transporter activity && parent = molecular_function|GO:0005615#extracellular space && parent = cellular_component|GO:0006629#lipid metabolism && parent = biological_process|GO:0006869#lipid transport && parent = biological_process|GO:0008035#high-density lipoprotein binding && parent = molecular_function|GO:0008202#steroi…	39,5	59,5	58	38,5	10,5	11	75	181	57	1800
10232	16	750767	758866	MSLN	mesothelin	GO:0005515#protein binding && parent = molecular_function|GO:0005554#molecular function unknown && parent = molecular_function|GO:0007155#cell adhesion && parent = biological_process|GO:0016020#membrane && parent = cellular_component	21	23	16,5	13	24,5	28	189	53	1152,5	10
6279	1	151629132	151630173	S100A8	S100 calcium binding protein A8 (calgranulin A)	GO:0005509#calcium ion binding && parent = molecular_function|GO:0005615#extracellular space && parent = cellular_component|GO:0006954#inflammatory response && parent = biological_process	233	1609	80251	93146,5	1286	310,5	1464,5	1425	4119,5	353,5
9022	9	139008880	139010845	CLIC3	chloride intracellular channel 3	GO:0005247#voltage-gated chloride channel activity && parent = molecular_function|GO:0005515#protein binding && parent = molecular_function|GO:0005624#membrane fraction && parent = cellular_component|GO:0005634#nucleus && parent = cellular_component|GO:0005737#cytoplasm && parent = cellular_component|GO:0006811#ion transport && parent = biological_process|GO:0006821#chloride transport && parent =…	35,5	153,5	28,5	208,5	124,5	208,5	118,5	82	3496,5	48
27074	3	184322697	184363317	LAMP3	lysosomal-associated membrane protein 3	GO:0005765#lysosomal membrane && parent = cellular_component|GO:0008283#cell proliferation && parent = biological_process	52,5	1121	50	68	114	29,5	312,5	457,5	6957	200,5
1807	8	105460828	105548417	DPYS	dihydropyrimidinase	GO:0004157#dihydropyrimidinase activity && parent = molecular_function|GO:0006139#nucleobase|GO:0009636#response to toxin && parent = biological_process|GO:0016787#hydrolase activity && parent = molecular_function	67	45,5	144,5	28,5	136,5	104	105,5	162,5	146	3353,5
21	16	2265883	2330595	ABCA3	ATP-binding cassette, sub-family A (ABC1), member 3	GO:0000166#nucleotide binding && parent = molecular_function|GO:0005215#transporter activity && parent = molecular_function|GO:0005524#ATP binding && parent = molecular_function|GO:0005624#membrane fraction && parent = cellular_component|GO:0005886#plasma membrane && parent = cellular_component|GO:0006810#transport && parent = biological_process|GO:0016021#integral to membrane && parent = cellula…	806,5	157,5	57	75	46,5	136,5	101	154,5	5095,5	138
2867	19	40632456	40633449	GPR43	G protein-coupled receptor 43	GO:0001584#rhodopsin-like receptor activity && parent = molecular_function|GO:0004872#receptor activity && parent = molecular_function|GO:0005887#integral to plasma membrane && parent = cellular_component|GO:0007165#signal transduction && parent = biological_process|GO:0007186#G-protein coupled receptor protein signaling pathway && parent = biological_process|GO:0016020#membrane && parent = cellu…	21,5	44,5	144	1954,5	22,5	24	88,5	58	75,5	92
1524	3	39279989	39296531	CX3CR1	chemokine (C-X3-C motif) receptor 1	GO:0001584#rhodopsin-like receptor activity && parent = molecular_function|GO:0005515#protein binding && parent = molecular_function|GO:0005886#plasma membrane && parent = cellular_component|GO:0005887#integral to plasma membrane && parent = cellular_component|GO:0006935#chemotaxis && parent = biological_process|GO:0006968#cellular defense response && parent = biological_process|GO:0007155#cell a…	1705	275	735,5	14053	237	141,5	118	334,5	530	323
1593	2	219354948	219388259	CYP27A1	cytochrome P450, family 27, subfamily A, polypeptide 1	GO:0005506#iron ion binding && parent = molecular_function|GO:0005739#mitochondrion && parent = cellular_component|GO:0006118#electron transport && parent = biological_process|GO:0008395#steroid hydroxylase activity && parent = molecular_function|GO:0016020#membrane && parent = cellular_component|GO:0020037#heme binding && parent = molecular_function|GO:0046872#metal ion binding && parent = molec…	276,5	321,5	155	474,5	106,5	87	56,5	174,5	2922	11023,5
5267	14	94097535	94105994	SERPINA4	serpin peptidase inhibitor, clade A (alpha-1 antiproteinase, antitrypsin), member 4	GO:0004867#serine-type endopeptidase inhibitor activity && parent = molecular_function|GO:0005515#protein binding && parent = molecular_function	425	495	503	336,5	475	499	914	559	350,5	16111,5
1281	2	189547343	189585717	COL3A1	collagen, type III, alpha 1 (Ehlers-Danlos syndrome type IV, autosomal dominant)	GO:0005201#extracellular matrix structural constituent && parent = molecular_function|GO:0005581#collagen && parent = cellular_component|GO:0005586#collagen type III && parent = cellular_component|GO:0005737#cytoplasm && parent = cellular_component|GO:0006817#phosphate transport && parent = biological_process|GO:0008015#circulation && parent = biological_process|GO:0009887#organ morphogenesis && …	87	1756	244	154,5	1922	28529	1777,5	309,5	1901	998
866	14	93840338	93859441	SERPINA6	serpin peptidase inhibitor, clade A (alpha-1 antiproteinase, antitrypsin), member 6	GO:0004867#serine-type endopeptidase inhibitor activity && parent = molecular_function|GO:0005496#steroid binding && parent = molecular_function|GO:0005615#extracellular space && parent = cellular_component|GO:0006810#transport && parent = biological_process|GO:0008289#lipid binding && parent = molecular_function	203,5	105	313	182	270	108,5	331	205,5	84	6205
8547	1	27568189	27573902	FCN3	ficolin (collagen/fibrinogen domain containing) 3 (Hakata antigen)	GO:0005529#sugar binding && parent = molecular_function|GO:0005615#extracellular space && parent = cellular_component|GO:0005737#cytoplasm && parent = cellular_component|GO:0006817#phosphate transport && parent = biological_process	130,5	277,5	188,5	153	374	228,5	535	182,5	15337,5	15657,5
5313	1	153526253	153537849	PKLR	pyruvate kinase, liver and RBC	GO:0000287#magnesium ion binding && parent = molecular_function|GO:0004743#pyruvate kinase activity && parent = molecular_function|GO:0006096#glycolysis && parent = biological_process	38,25	55,25	148,25	45,75	58,25	59,5	34	103,25	43,25	1986
5265	14	93914450	93926782	SERPINA1	serpin peptidase inhibitor, clade A (alpha-1 antiproteinase, antitrypsin), member 1	GO:0004867#serine-type endopeptidase inhibitor activity && parent = molecular_function|GO:0005515#protein binding && parent = molecular_function|GO:0005576#extracellular region && parent = cellular_component|GO:0006953#acute-phase response && parent = biological_process	113	383,5	2394,75	19801,5	168	265,25	1916,75	291,75	6696,75	66189,8
51617	5	173405329	173468787	HMP19	NULL	GO:0005773#vacuole && parent = cellular_component|GO:0005795#Golgi stack && parent = cellular_component|GO:0007212#dopamine receptor signaling pathway && parent = biological_process|GO:0016020#membrane && parent = cellular_component|GO:0016021#integral to membrane && parent = cellular_component|GO:0050780#dopamine receptor binding && parent = molecular_function	2906	36	122	27,5	83	106	109,5	56,5	168	162
1277	17	45616457	45633992	COL1A1	collagen, type I, alpha 1	GO:0001501#skeletal development && parent = biological_process|GO:0005201#extracellular matrix structural constituent && parent = molecular_function|GO:0005581#collagen && parent = cellular_component|GO:0005584#collagen type I && parent = cellular_component|GO:0005737#cytoplasm && parent = cellular_component|GO:0006817#phosphate transport && parent = biological_process|GO:0007605#sensory percepti…	55,75	801,5	561,75	17,25	1363,25	15660	771,75	163,75	973	395,25
57834	19	15884181	15906326	CYP4F11	cytochrome P450, family 4, subfamily F, polypeptide 11	GO:0004497#monooxygenase activity && parent = molecular_function|GO:0005489#electron transporter activity && parent = molecular_function|GO:0005506#iron ion binding && parent = molecular_function|GO:0005783#endoplasmic reticulum && parent = cellular_component|GO:0005792#microsome && parent = cellular_component|GO:0006118#electron transport && parent = biological_process|GO:0008372#cellular compon…	24,5	11,5	23,5	16	20,5	20,5	22	145,5	21	894
6588	11	107083318	107087992	SLN	sarcolipin	|GO:0005790#smooth endoplasmic reticulum && parent = cellular_component|GO:0006810#transport && parent = biological_process|GO:0016020#membrane && parent = cellular_component|GO:0016021#integral to membrane && parent = cellular_component|GO:0016529#sarcoplasmic reticulum && parent = cellular_component|GO:0030234#enzyme regulator activity && parent = molecular_function	589	646	865	519	821	461	759,5	22655	797	1119,5
218	17	19581891	19592203	ALDH3A1	aldehyde dehydrogenase 3 family, memberA1	GO:0004030#aldehyde dehydrogenase [NAD(P)+] activity && parent = molecular_function|GO:0005489#electron transporter activity && parent = molecular_function|GO:0005829#cytosol && parent = cellular_component|GO:0005975#carbohydrate metabolism && parent = biological_process|GO:0006081#aldehyde metabolism && parent = biological_process|GO:0008152#metabolism && parent = biological_process|GO:0016491#o…	18	47,5	130,5	35	56	54,5	67,5	81,5	1860	68,5
3208	1	33124684	33132833	HPCA	hippocalcin	GO:0003779#actin binding && parent = molecular_function|GO:0005509#calcium ion binding && parent = molecular_function	2003	52,5	24,5	43,5	127	50	76	111,5	38,5	82
5788	1	196551575	196992953	PTPRC	protein tyrosine phosphatase, receptor type, C	GO:0001915#negative regulation of T cell mediated cytotoxicity && parent = biological_process|GO:0001960#negative regulation of cytokine and chemokine mediated signaling pathway && parent = biological_process|GO:0004725#protein tyrosine phosphatase activi	24,5	2597	634,5	11290	241,5	77	121,5	207	392	295,5
9358	13	100902966	101166796	ITGBL1	integrin, beta-like 1 (with EGF-like repeat domains)	GO:0007155#cell adhesion && parent = biological_process|GO:0007160#cell-matrix adhesion && parent = biological_process|GO:0007229#integrin-mediated signaling pathway && parent = biological_process|GO:0008305#integrin complex && parent = cellular_component|GO:0016020#membrane && parent = cellular_component|GO:0016021#integral to membrane && parent = cellular_component	9	89,5	48,5	34,5	54	1851	124	98	106	18
23467	22	37544403	37569963	NPTXR	neuronal pentraxin receptor	GO:0004872#receptor activity && parent = molecular_function|GO:0005509#calcium ion binding && parent = molecular_function|GO:0016020#membrane && parent = cellular_component|GO:0016021#integral to membrane && parent = cellular_component	1429,5	34,5	33,5	27	29,5	39	43,5	143,5	47	49
2819	12	48784067	48791360	GPD1	glycerol-3-phosphate dehydrogenase 1 (soluble)	GO:0004367#glycerol-3-phosphate dehydrogenase (NAD+) activity && parent = molecular_function|GO:0005737#cytoplasm && parent = cellular_component|GO:0005975#carbohydrate metabolism && parent = biological_process|GO:0009331#glycerol-3-phosphate dehydrogenase complex && parent = cellular_component|GO:0046168#glycerol-3-phosphate catabolism && parent = biological_process|GO:0051287#NAD binding && par…	53,5	64	94,5	51,75	42,5	6435,5	43,75	583,25	345,25	1502,5
7075	1	43539250	43561365	TIE1	tyrosine kinase with immunoglobulin-like and EGF-like domains 1	GO:0000166#nucleotide binding && parent = molecular_function|GO:0004713#protein-tyrosine kinase activity && parent = molecular_function|GO:0004714#transmembrane receptor protein tyrosine kinase activity && parent = molecular_function|GO:0004872#receptor activity && parent = molecular_function|GO:0005524#ATP binding && parent = molecular_function|GO:0005887#integral to plasma membrane && parent = …	18	111,5	15,5	9	13	13,5	12,5	107	1150	115
26998	3	187840842	187853490	FETUB	fetuin B	GO:0000004#biological process unknown && parent = biological_process|GO:0004869#cysteine protease inhibitor activity && parent = molecular_function|GO:0005554#molecular function unknown && parent = molecular_function|GO:0005576#extracellular region && parent = cellular_component	17	30,5	34	64	113	35	27,5	78,5	19	1309
64581	12	10160648	10174103	CLEC7A	C-type lectin domain family 7, member A	GO:0005529#sugar binding && parent = molecular_function|GO:0006910#phagocytosis|GO:0008037#cell recognition && parent = biological_process|GO:0008329#pattern recognition receptor activity && parent = molecular_function|GO:0009756#carbohydrate mediated signaling && parent = biological_process|GO:0016021#integral to membrane && parent = cellular_component|GO:0019733#antibacterial humoral response (…	69,5	421,5	346	8111	220,5	38	299	332	662	244
3483	16	1780421	1783710	IGFALS	insulin-like growth factor binding protein, acid labile subunit	GO:0005515#protein binding && parent = molecular_function|GO:0005520#insulin-like growth factor binding && parent = molecular_function|GO:0005615#extracellular space && parent = cellular_component|GO:0005625#soluble fraction && parent = cellular_component|GO:0007155#cell adhesion && parent = biological_process|GO:0007165#signal transduction && parent = biological_process	252,5	433	330,5	315	347	333	803,5	808,5	123	11808
2124	17	26654918	26665217	EVI2B	ecotropic viral integration site 2B	GO:0005887#integral to plasma membrane && parent = cellular_component|GO:0016020#membrane && parent = cellular_component	138	2166,5	1483	13911,5	253,5	159	207,5	166,5	373	348
4837	11	113671744	113688448	NNMT	nicotinamide N-methyltransferase	GO:0008112#nicotinamide N-methyltransferase activity && parent = molecular_function|GO:0008168#methyltransferase activity && parent = molecular_function|GO:0016740#transferase activity && parent = molecular_function	49	825	248,25	86,75	791	5892,5	965,75	1999,25	2923,75	35166
8993	19	51214280	51218163	PGLYRP1	peptidoglycan recognition protein 1	GO:0005515#protein binding && parent = molecular_function|GO:0005576#extracellular region && parent = cellular_component|GO:0008367#bacterial binding && parent = molecular_function|GO:0008745#N-acetylmuramoyl-L-alanine amidase activity && parent = molecular_function|GO:0009253#peptidoglycan catabolism && parent = biological_process|GO:0016019#peptidoglycan receptor activity && parent = molecular_…	23	42,5	2527	969,5	47	30,5	30,5	98	59,5	51,5
10288	19	59470017	59476764	LILRB2	leukocyte immunoglobulin-like receptor, subfamily B (with TM and ITIM domains), member 2	GO:0004872#receptor activity && parent = molecular_function|GO:0005624#membrane fraction && parent = cellular_component|GO:0005887#integral to plasma membrane && parent = cellular_component|GO:0006968#cellular defense response && parent = biological_process|GO:0007166#cell surface receptor linked signal transduction && parent = biological_process|GO:0007267#cell-cell signaling && parent = biologi…	44	165	191	2974	103,5	23,5	64	299	42,5	71,5
6283	1	151612807	151614699	S100A12	S100 calcium binding protein A12 (calgranulin C)	GO:0005509#calcium ion binding && parent = molecular_function|GO:0005626#insoluble fraction && parent = cellular_component|GO:0005829#cytosol && parent = cellular_component|GO:0006805#xenobiotic metabolism && parent = biological_process|GO:0006954#inflammatory response && parent = biological_process|GO:0008270#zinc ion binding && parent = molecular_function|GO:0008372#cellular component unknown &…	260	489	28187,5	20015,5	385	325,5	772	494,5	622,5	675
1544	15	72828236	72835994	CYP1A2	cytochrome P450, family 1, subfamily A, polypeptide 2	GO:0005489#electron transporter activity && parent = molecular_function|GO:0005506#iron ion binding && parent = molecular_function|GO:0005783#endoplasmic reticulum && parent = cellular_component|GO:0005792#microsome && parent = cellular_component|GO:0006118#electron transport && parent = biological_process|GO:0016020#membrane && parent = cellular_component|GO:0019825#oxygen binding && parent = mo…	53	57,5	101,5	72	53,5	133,5	79,5	537	283,5	3838,5
10135	7	105677891	105712593	PBEF1	pre-B-cell colony enhancing factor 1	GO:0004516#nicotinate phosphoribosyltransferase activity && parent = molecular_function|GO:0005125#cytokine activity && parent = molecular_function|GO:0007165#signal transduction && parent = biological_process|GO:0007267#cell-cell signaling && parent = biological_process|GO:0008284#positive regulation of cell proliferation && parent = biological_process|GO:0016757#transferase activity|GO:0019363#…	195	456	813	14523	414,5	733	325,5	670,5	474	477,5
55908	19	11209125	11213618	LOC55908	NULL		66	52,5	50,5	52,5	40	226,5	55,5	218	35	2324,5
140597	X	101267315	101269339	TCEAL2	transcription elongation factor A (SII)-like 2	GO:0003746#translation elongation factor activity && parent = molecular_function	3619	199	222,5	59	93,5	88	133	76	213,5	75
6402	1	167926433	167947364	SELL	selectin L (lymphocyte adhesion molecule 1)	GO:0005515#protein binding && parent = molecular_function|GO:0005529#sugar binding && parent = molecular_function|GO:0005886#plasma membrane && parent = cellular_component|GO:0005887#integral to plasma membrane && parent = cellular_component|GO:0006928#cell motility && parent = biological_process|GO:0007155#cell adhesion && parent = biological_process	269	2892	4791,5	22737,5	503,5	223,5	228,5	176,5	378	474,5
4311	3	156280503	156381874	MME	membrane metallo-endopeptidase (neutral endopeptidase, enkephalinase, CALLA, CD10)	GO:0004245#neprilysin activity && parent = molecular_function|GO:0005886#plasma membrane && parent = cellular_component|GO:0005887#integral to plasma membrane && parent = cellular_component|GO:0006508#proteolysis && parent = biological_process|GO:0007267#cell-cell signaling && parent = biological_process|GO:0008237#metallopeptidase activity && parent = molecular_function|GO:0008270#zinc ion bindi…	52,75	63,25	156,75	2214,5	75,25	4829,75	66,25	129,25	79,5	103,25
23040	2	1771891	2314052	MYT1L	myelin transcription factor 1-like	GO:0003700#transcription factor activity && parent = molecular_function|GO:0005634#nucleus && parent = cellular_component|GO:0006350#transcription && parent = biological_process|GO:0006355#regulation of transcription|GO:0007399#nervous system development && parent = biological_process|GO:0008270#zinc ion binding && parent = molecular_function|GO:0030154#cell differentiation && parent = biological…	3004,5	64	70,5	177	182,5	80	23	130	95	152,5
5502	12	53259299	53268707	PPP1R1A	protein phosphatase 1, regulatory (inhibitor) subunit 1A	GO:0004865#type 1 serine/threonine specific protein phosphatase inhibitor activity && parent = molecular_function|GO:0005975#carbohydrate metabolism && parent = biological_process|GO:0005977#glycogen metabolism && parent = biological_process|GO:0007165#signal transduction && parent = biological_process	757	25,5	18,5	12,5	53	1858,5	17	4320	23,5	11001
3250	16	70654625	70668645	HPR	haptoglobin-related protein	GO:0004252#serine-type endopeptidase activity && parent = molecular_function|GO:0005576#extracellular region && parent = cellular_component|GO:0006508#proteolysis && parent = biological_process|GO:0030492#hemoglobin binding && parent = molecular_function	37,5	188	221,5	39	75,5	73	199,5	126	111	3231
2167	8	82553489	82558004	FABP4	fatty acid binding protein 4, adipocyte	GO:0005504#fatty acid binding && parent = molecular_function|GO:0005625#soluble fraction && parent = cellular_component|GO:0005737#cytoplasm && parent = cellular_component|GO:0006810#transport && parent = biological_process	157,5	2247	712	226,5	4245	33653	1615,5	370,5	3027,5	252
6620	5	175979816	175990163	SNCB	synuclein, beta	GO:0004859#phospholipase inhibitor activity && parent = molecular_function|GO:0005737#cytoplasm && parent = cellular_component	3404,5	52,5	99	178,5	61,5	114	39,5	134,5	231	213,5
50856	12	8167494	8182470	CLEC4A	C-type lectin domain family 4, member A	GO:0004888#transmembrane receptor activity && parent = molecular_function|GO:0005529#sugar binding && parent = molecular_function|GO:0005887#integral to plasma membrane && parent = cellular_component|GO:0006955#immune response && parent = biological_process|GO:0007155#cell adhesion && parent = biological_process|GO:0007166#cell surface receptor linked signal transduction && parent = biological_pr…	43,25	57	298,75	2255,25	66	30	35,25	178,25	69,75	37,25
5053	12	101756234	101835511	PAH	phenylalanine hydroxylase	GO:0004497#monooxygenase activity && parent = molecular_function|GO:0004505#phenylalanine 4-monooxygenase activity && parent = molecular_function|GO:0005506#iron ion binding && parent = molecular_function|GO:0006559#L-phenylalanine catabolism && parent = biological_process|GO:0008152#metabolism && parent = biological_process|GO:0008652#amino acid biosynthesis && parent = biological_process|GO:000…	118,5	129	172,5	131	23	109	135	141,5	124,5	3371
6514	3	172196830	172227462	SLC2A2	solute carrier family 2 (facilitated glucose transporter), member 2	GO:0005215#transporter activity && parent = molecular_function|GO:0005351#sugar porter activity && parent = molecular_function|GO:0005355#glucose transporter activity && parent = molecular_function|GO:0005624#membrane fraction && parent = cellular_component|GO:0005887#integral to plasma membrane && parent = cellular_component|GO:0005975#carbohydrate metabolism && parent = biological_process|GO:00…	11,5	13	9	20,5	30,5	16,5	21	102	20	665
9892	6	84319331	84475831	SNAP91	synaptosomal-associated protein, 91kDa homolog (mouse)	GO:0005543#phospholipid binding && parent = molecular_function|GO:0005905#coated pit && parent = cellular_component	3387	119	124,5	46,5	207	125	72,5	351	30	107,5
12	14	94148466	94160142	SERPINA3	serpin peptidase inhibitor, clade A (alpha-1 antiproteinase, antitrypsin), member 3	GO:0003677#DNA binding && parent = molecular_function|GO:0005515#protein binding && parent = molecular_function|GO:0005576#extracellular region && parent = cellular_component|GO:0005622#intracellular && parent = cellular_component|GO:0006953#acute-phase response && parent = biological_process|GO:0006954#inflammatory response && parent = biological_process|GO:0019216#regulation of lipid metabolism…	705,5	957	677	337	1196,5	2245,5	28354,5	1553	2054,5	58549
3706	15	39573413	39583037	ITPKA	inositol 1,4,5-trisphosphate 3-kinase A	GO:0005516#calmodulin binding && parent = molecular_function|GO:0007165#signal transduction && parent = biological_process|GO:0008440#inositol trisphosphate 3-kinase activity && parent = molecular_function|GO:0016301#kinase activity && parent = molecular_function|GO:0016740#transferase activity && parent = molecular_function	1709	35	39	89	88	30	66,5	130	34,5	67,5
1580	1	47037304	47057672	CYP4B1	cytochrome P450, family 4, subfamily B, polypeptide 1	GO:0004497#monooxygenase activity && parent = molecular_function|GO:0005506#iron ion binding && parent = molecular_function|GO:0005783#endoplasmic reticulum && parent = cellular_component|GO:0005792#microsome && parent = cellular_component|GO:0006118#electron transport && parent = biological_process|GO:0016020#membrane && parent = cellular_component|GO:0019825#oxygen binding && parent = molecular…	107	121,5	121	28,5	302,5	643	130	268,5	5303,5	219
10578	2	85774924	85779380	GNLY	granulysin	GO:0005615#extracellular space && parent = cellular_component|GO:0006805#xenobiotic metabolism && parent = biological_process|GO:0006968#cellular defense response && parent = biological_process|GO:0042742#defense response to bacteria && parent = biological_process|GO:0050832#defense response to fungi && parent = biological_process	138	521,5	1251,5	9347,5	173	76	111,25	81,25	1341,5	211,5
25801	2	162908895	162925875	GCA	grancalcin, EF-hand calcium binding protein	GO:0005509#calcium ion binding && parent = molecular_function|GO:0005737#cytoplasm && parent = cellular_component|GO:0005886#plasma membrane && parent = cellular_component|GO:0006944#membrane fusion && parent = biological_process	228,5	328,5	2603,5	10308,5	310	249,5	313,5	123	215	213,5
55753	10	50612716	50640375	OGDHL	oxoglutarate dehydrogenase-like	GO:0004591#oxoglutarate dehydrogenase (succinyl-transferring) activity && parent = molecular_function|GO:0006096#glycolysis && parent = biological_process|GO:0008152#metabolism && parent = biological_process|GO:0030976#thiamin pyrophosphate binding && parent = molecular_function	1435	32	44	30	87,5	34	39,5	53	110,5	2519
3858	17	36227895	36232373	KRT10	keratin 10 (epidermolytic hyperkeratosis; keratosis palmaris et plantaris)	GO:0000004#biological process unknown && parent = biological_process|GO:0005198#structural molecule activity && parent = molecular_function|GO:0005882#intermediate filament && parent = cellular_component|GO:0008544#epidermis development && parent = biological_process|GO:0030280#structural constituent of epidermis && parent = molecular_function	1596	1386,5	1444,5	1254	42528	1508,5	1281,5	777,5	2912,5	2231,5
7080	14	36055352	36059115	TITF1	thyroid transcription factor 1	GO:0003700#transcription factor activity && parent = molecular_function|GO:0005634#nucleus && parent = cellular_component|GO:0006355#regulation of transcription|GO:0016563#transcriptional activator activity && parent = molecular_function|GO:0043565#sequence-specific DNA binding && parent = molecular_function	72,5	139	191,5	106,5	290,5	60	76,5	466	4159,5	115,5
7123	3	45042773	45052566	CLEC3B	C-type lectin domain family 3, member B	GO:0001501#skeletal development && parent = biological_process|GO:0005529#sugar binding && parent = molecular_function|GO:0005576#extracellular region && parent = cellular_component|GO:0005615#extracellular space && parent = cellular_component	719,5	836,5	169,5	42	731,5	2002,5	148,5	489,5	19070	2598
10551	7	16797960	16811133	AGR2	anterior gradient 2 homolog (Xenopus laevis)		37,5	21	28,5	64	46	27,5	1950	112	666	33
7170	1	152395456	152431204	TPM3	tropomyosin 3	GO:0003779#actin binding && parent = molecular_function|GO:0005554#molecular function unknown && parent = molecular_function|GO:0005856#cytoskeleton && parent = cellular_component|GO:0005862#muscle thin filament tropomyosin && parent = cellular_component|GO:0006937#regulation of muscle contraction && parent = biological_process|GO:0007517#muscle development && parent = biological_process	628,5	258	138,5	231	131,5	147,5	295,5	6017,5	82,5	246,5
5468	3	12305435	12450840	PPARG	peroxisome proliferative activated receptor, gamma	GO:0003700#transcription factor activity && parent = molecular_function|GO:0003707#steroid hormone receptor activity && parent = molecular_function|GO:0005515#protein binding && parent = molecular_function|GO:0005634#nucleus && parent = cellular_component	29	114	29,5	23,5	81	2311,5	234,5	68,5	219	73,5
10840	3	127305097	127382719	ALDH1L1	aldehyde dehydrogenase 1 family, member L1	GO:0004479#methionyl-tRNA formyltransferase activity && parent = molecular_function|GO:0005489#electron transporter activity && parent = molecular_function|GO:0005737#cytoplasm && parent = cellular_component|GO:0006412#protein biosynthesis && parent = biological_process|GO:0006730#one-carbon compound metabolism && parent = biological_process|GO:0009058#biosynthesis && parent = biological_process|…	656	172,5	105	196,5	149	3910,5	368,5	98,5	358,5	10918
6909	17	56832038	56841607	TBX2	T-box 2	GO:0003700#transcription factor activity && parent = molecular_function|GO:0005634#nucleus && parent = cellular_component|GO:0006350#transcription && parent = biological_process|GO:0006355#regulation of transcription|GO:0007275#development && parent = biological_process	70	74	101	61	74,5	126	171,5	108,5	2609	107
6694	2	234624084	234650515	SPP2	secreted phosphoprotein 2, 24kDa	GO:0001501#skeletal development && parent = biological_process|GO:0004866#endopeptidase inhibitor activity && parent = molecular_function|GO:0005615#extracellular space && parent = cellular_component|GO:0046849#bone remodeling && parent = biological_process	81,5	303	352	298,5	229,5	124	276	294	512	7069
1520	1	148969177	149004929	CTSS	cathepsin S	GO:0004218#cathepsin S activity && parent = molecular_function|GO:0005576#extracellular region && parent = cellular_component|GO:0005764#lysosome && parent = cellular_component|GO:0006508#proteolysis && parent = biological_process|GO:0006955#immune response && parent = biological_process	75	1352,75	1241,25	11254,8	351,25	285,25	226,25	122	569	233,5
3055	20	30103717	30153316	HCK	hemopoietic cell kinase	GO:0000166#nucleotide binding && parent = molecular_function|GO:0004713#protein-tyrosine kinase activity && parent = molecular_function|GO:0005515#protein binding && parent = molecular_function|GO:0005524#ATP binding && parent = molecular_function|GO:0006468#protein amino acid phosphorylation && parent = biological_process|GO:0007242#intracellular signaling cascade && parent = biological_process|…	223	753,5	2037,5	13689	127	112,5	185,5	266	1393	548
10991	3	50217708	50233406	SLC38A3	solute carrier family 38, member 3	GO:0005279#amino acid-polyamine transporter activity && parent = molecular_function|GO:0005290#L-histidine transporter activity && parent = molecular_function|GO:0005887#integral to plasma membrane && parent = cellular_component|GO:0006811#ion transport &	309,5	215,5	401	293	101,5	163,5	364,5	455,5	260	7338
5999	1	161305774	161313005	RGS4	regulator of G-protein signalling 4	GO:0000188#inactivation of MAPK activity && parent = biological_process|GO:0004871#signal transducer activity && parent = molecular_function|GO:0005096#GTPase activator activity && parent = molecular_function|GO:0005516#calmodulin binding && parent = molecular_function|GO:0008277#regulation of G-protein coupled receptor protein signaling pathway && parent = biological_process|GO:0009968#negative …	610,5	14,5	24	11	26	27	11	78	14,5	22,5
1439	22	35639620	35666423	CSF2RB	colony stimulating factor 2 receptor, beta, low-affinity (granulocyte-macrophage)	GO:0004872#receptor activity && parent = molecular_function|GO:0004912#interleukin-3 receptor activity && parent = molecular_function|GO:0004914#interleukin-5 receptor activity && parent = molecular_function|GO:0007165#signal transduction && parent = biological_process|GO:0007585#respiratory gaseous exchange && parent = biological_process|GO:0016020#membrane && parent = cellular_component|GO:0019…	221	1644,5	1378	13769	381,5	227	184	373,5	648,5	347
8685	2	119416214	119468707	MARCO	macrophage receptor with collagenous structure	GO:0005044#scavenger receptor activity && parent = molecular_function|GO:0005737#cytoplasm && parent = cellular_component|GO:0005887#integral to plasma membrane && parent = cellular_component|GO:0006817#phosphate transport && parent = biological_process|GO:0007166#cell surface receptor linked signal transduction && parent = biological_process|GO:0008329#pattern recognition receptor activity && pa…	33	1437,5	95,5	36,5	72	66,5	68,5	77	3718	309,5
7940	6	31661949	31664665	LST1	leukocyte specific transcript 1	GO:0000902#cellular morphogenesis && parent = biological_process|GO:0005515#protein binding && parent = molecular_function|GO:0005554#molecular function unknown && parent = molecular_function|GO:0005794#Golgi apparatus && parent = cellular_component|GO:0006955#immune response && parent = biological_process|GO:0008360#regulation of cell shape && parent = biological_process|GO:0008372#cellular comp…	152,25	1049,25	2536	12452,8	123,25	122,25	58,25	213,5	1033,75	447,75
4900	11	124114951	124122307	NRGN	neurogranin (protein kinase C substrate, RC3)	GO:0005516#calmodulin binding && parent = molecular_function|GO:0007165#signal transduction && parent = biological_process|GO:0007399#nervous system development && parent = biological_process	20959	124,5	1494,5	13092	41,5	56,5	130	148,5	2709	386
1917	20	61589809	61600949	EEF1A2	eukaryotic translation elongation factor 1 alpha 2	GO:0000166#nucleotide binding && parent = molecular_function|GO:0003746#translation elongation factor activity && parent = molecular_function|GO:0005525#GTP binding && parent = molecular_function|GO:0005634#nucleus && parent = cellular_component|GO:0005737#cytoplasm && parent = cellular_component|GO:0006412#protein biosynthesis && parent = biological_process|GO:0006414#translational elongation &&…	8301,5	292,5	196	204	312,5	95	282	9540	295,5	197,5
55273	17	51151988	51155141	TMEM100	transmembrane protein 100		151	151	172	121	217	360	195	381	5011,5	75,5
64577	6	135280221	135312937	ALDH8A1	aldehyde dehydrogenase 8 family, member A1	GO:0001758#retinal dehydrogenase activity && parent = molecular_function|GO:0005622#intracellular && parent = cellular_component|GO:0008152#metabolism && parent = biological_process|GO:0016491#oxidoreductase activity && parent = molecular_function|GO:0042573#retinoic acid metabolism && parent = biological_process|GO:0042574#retinal metabolism && parent = biological_process	65,5	83,5	58	80,5	36	112	56	328	78	2292
1361	13	45525323	45577169	CPB2	carboxypeptidase B2 (plasma, carboxypeptidase U)	GO:0004180#carboxypeptidase activity && parent = molecular_function|GO:0004182#carboxypeptidase A activity && parent = molecular_function|GO:0006508#proteolysis && parent = biological_process|GO:0008237#metallopeptidase activity && parent = molecular_function|GO:0008270#zinc ion binding && parent = molecular_function|GO:0046872#metal ion binding && parent = molecular_function	122	198,5	465,5	272	422	153	187	123	530	6645
29887	7	26298039	26380462	SNX10	sorting nexin 10	GO:0005515#protein binding && parent = molecular_function|GO:0007242#intracellular signaling cascade && parent = biological_process|GO:0015031#protein transport && parent = biological_process|GO:0035091#phosphoinositide binding && parent = molecular_function	1312,5	518,5	129,5	4558,5	29	94	43	38	49	223,5
597	15	78040289	78050698	BCL2A1	BCL2-related protein A1	GO:0005622#intracellular && parent = cellular_component|GO:0006916#anti-apoptosis && parent = biological_process|GO:0042981#regulation of apoptosis && parent = biological_process	89,5	492	871	4272,5	58	19	121,5	73,5	260	39
718	19	6628877	6671660	C3	complement component 3	GO:0004866#endopeptidase inhibitor activity && parent = molecular_function|GO:0005102#receptor binding && parent = molecular_function|GO:0005576#extracellular region && parent = cellular_component|GO:0005615#extracellular space && parent = cellular_component|GO:0006954#inflammatory response && parent = biological_process|GO:0006957#complement activation|GO:0006958#complement activation|GO:0007165…	1239,5	3771,5	103,5	115	1459,5	5956,5	5490,5	325	9132,5	60469,5
10568	4	25266570	25289464	SLC34A2	solute carrier family 34 (sodium phosphate), member 2	GO:0005624#membrane fraction && parent = cellular_component|GO:0005887#integral to plasma membrane && parent = cellular_component|GO:0006796#phosphate metabolism && parent = biological_process|GO:0006811#ion transport && parent = biological_process|GO:0006814#sodium ion transport && parent = biological_process|GO:0006817#phosphate transport && parent = biological_process|GO:0015293#symporter acti…	197	173,5	426	162	427	155,5	278,5	606	7706,5	450
54474	17	36285720	36295005	KRT20	keratin 20	GO:0000004#biological process unknown && parent = biological_process|GO:0005200#structural constituent of cytoskeleton && parent = molecular_function|GO:0005882#intermediate filament && parent = cellular_component	16,5	187	101	54	168	75,5	2621,5	188,5	68,5	139,5
731	1	57093066	57156482	C8A	complement component 8, alpha polypeptide	GO:0005579#membrane attack complex && parent = cellular_component|GO:0005615#extracellular space && parent = cellular_component|GO:0006955#immune response && parent = biological_process|GO:0006957#complement activation|GO:0006958#complement activation|GO:0009618#response to pathogenic bacteria && parent = biological_process|GO:0016020#membrane && parent = cellular_component|GO:0016021#integral to…	43	89	128,5	55	84,5	197	71,5	239,5	72	2574
254531	15	32438402	32446771	AGPAT7	1-acylglycerol-3-phosphate O-acyltransferase 7 (lysophosphatidic acid acyltransferase, eta)	GO:0005509#calcium ion binding && parent = molecular_function|GO:0008152#metabolism && parent = biological_process|GO:0008415#acyltransferase activity && parent = molecular_function	1322	67	34	80,5	37,5	33	38,5	84,5	69,5	40
4741	8	24827211	24832510	NEF3	neurofilament 3 (150kDa medium)	GO:0005200#structural constituent of cytoskeleton && parent = molecular_function|GO:0005883#neurofilament && parent = cellular_component|GO:0030424#axon && parent = cellular_component	2861,5	25	41	161	154	68	67,5	107,5	243	253
8076	12	8689806	8706700	MFAP5	microfibrillar associated protein 5	GO:0001527#microfibril && parent = cellular_component|GO:0005201#extracellular matrix structural constituent && parent = molecular_function|GO:0005578#extracellular matrix (sensu Metazoa) && parent = cellular_component|GO:0005615#extracellular space && parent = cellular_component	137,25	509,25	485	175,75	482,25	8807,75	235	542,5	265,75	441,5
27087	11	133753609	133787022	B3GAT1	beta-1,3-glucuronyltransferase 1 (glucuronosyltransferase P)	GO:0005795#Golgi stack && parent = cellular_component|GO:0005975#carbohydrate metabolism && parent = biological_process|GO:0006486#protein amino acid glycosylation && parent = biological_process|GO:0015018#galactosylgalactosylxylosylprotein 3-beta-glucuronosyltransferase activity && parent = molecular_function|GO:0016020#membrane && parent = cellular_component|GO:0016021#integral to membrane && p…	3644	37	245,5	69	113	83	46,5	750	47	286
4885	7	98084544	98097114	NPTX2	neuronal pentraxin II	GO:0005509#calcium ion binding && parent = molecular_function|GO:0005529#sugar binding && parent = molecular_function|GO:0005554#molecular function unknown && parent = molecular_function|GO:0007268#synaptic transmission && parent = biological_process|GO:0008372#cellular component unknown && parent = cellular_component	3456,5	67	111,5	27	190,5	36	486	159	177,5	160,5
1278	7	93861808	93898480	COL1A2	collagen, type I, alpha 2	GO:0000004#biological process unknown && parent = biological_process|GO:0001501#skeletal development && parent = biological_process|GO:0005201#extracellular matrix structural constituent && parent = molecular_function|GO:0005581#collagen && parent = cellular_component|GO:0005584#collagen type I && parent = cellular_component|GO:0005737#cytoplasm && parent = cellular_component|GO:0006817#phosphate…	284	2103,25	906,5	156	1972,5	34105,8	2438	717	5858,25	584,25
66002	19	15644899	15668984	CYP4F12	cytochrome P450, family 4, subfamily F, polypeptide 12	GO:0004497#monooxygenase activity && parent = molecular_function|GO:0005506#iron ion binding && parent = molecular_function|GO:0005783#endoplasmic reticulum && parent = cellular_component|GO:0005792#microsome && parent = cellular_component|GO:0006118#electron transport && parent = biological_process|GO:0016020#membrane && parent = cellular_component|GO:0016021#integral to membrane && parent = cel…	73	379,5	137	65	213,5	216,5	228	213,5	63	4141
10394	11	56900818	56905199	PRG3	proteoglycan 3	GO:0001694#histamine biosynthesis && parent = biological_process|GO:0005529#sugar binding && parent = molecular_function|GO:0005764#lysosome && parent = cellular_component|GO:0006955#immune response && parent = biological_process|GO:0017148#negative regulation of protein biosynthesis && parent = biological_process|GO:0019370#leukotriene biosynthesis && parent = biological_process|GO:0042119#neutr…	196	270,5	7961,5	300,5	411,5	304,5	437	411	137,5	470
2203	9	96405237	96441624	FBP1	fructose-1,6-bisphosphatase 1	GO:0004331#fructose-2|GO:0005975#carbohydrate metabolism && parent = biological_process|GO:0006000#fructose metabolism && parent = biological_process|GO:0006094#gluconeogenesis && parent = biological_process|GO:0008270#zinc ion binding && parent = molecular_function|GO:0016787#hydrolase activity && parent = molecular_function|GO:0042132#fructose-bisphosphatase activity && parent = molecular_funct…	263	797,5	918	1167	313,5	420	677	326	15880,5	23494
81618	2	231437864	231452212	ITM2C	integral membrane protein 2C	GO:0016020#membrane && parent = cellular_component|GO:0016021#integral to membrane && parent = cellular_component	8751,5	1217	491	92,5	49,5	110,5	312,5	96,5	1031,5	481,5
51291	19	19601285	19615417	GMIP	GEM interacting protein	GO:0005100#Rho GTPase activator activity && parent = molecular_function|GO:0005515#protein binding && parent = molecular_function|GO:0005622#intracellular && parent = cellular_component|GO:0007242#intracellular signaling cascade && parent = biological_process|GO:0008270#zinc ion binding && parent = molecular_function|GO:0019992#diacylglycerol binding && parent = molecular_function|GO:0046872#meta…	60	202	161	3907,5	102,5	87,5	164	135,5	180,5	441
3294	16	80626363	80689638	HSD17B2	hydroxysteroid (17-beta) dehydrogenase 2	GO:0004303#estradiol 17-beta-dehydrogenase activity && parent = molecular_function|GO:0005789#endoplasmic reticulum membrane && parent = cellular_component|GO:0006703#estrogen biosynthesis && parent = biological_process|GO:0008152#metabolism && parent = biological_process|GO:0016020#membrane && parent = cellular_component|GO:0016021#integral to membrane && parent = cellular_component|GO:0016491#o…	60	47	84,5	37,5	173,5	89	548,5	144	247,5	3282
10400	17	17349603	17435719	PEMT	phosphatidylethanolamine N-methyltransferase	GO:0004608#phosphatidylethanolamine N-methyltransferase activity && parent = molecular_function|GO:0005739#mitochondrion && parent = cellular_component|GO:0005783#endoplasmic reticulum && parent = cellular_component|GO:0006629#lipid metabolism && parent = biological_process|GO:0006644#phospholipid metabolism && parent = biological_process|GO:0006656#phosphatidylcholine biosynthesis && parent = bi…	360,5	225,5	180	170	130	1155,5	170	72	1134,5	7912,5
3385	19	10305453	10311300	ICAM3	intercellular adhesion molecule 3	GO:0005178#integrin binding && parent = molecular_function|GO:0005886#plasma membrane && parent = cellular_component|GO:0005887#integral to plasma membrane && parent = cellular_component|GO:0016337#cell-cell adhesion && parent = biological_process	99,5	1857,5	1749,5	16065	79	265	164	152,5	896	2508,5
64127	16	49288550	49324488	CARD15	caspase recruitment domain family, member 15	GO:0000166#nucleotide binding && parent = molecular_function|GO:0005515#protein binding && parent = molecular_function|GO:0005524#ATP binding && parent = molecular_function|GO:0005622#intracellular && parent = cellular_component|GO:0005737#cytoplasm && parent = cellular_component|GO:0006952#defense response && parent = biological_process|GO:0009595#detection of biotic stimulus && parent = biologi…	11	47	53,5	980	50,5	18	56	113,5	29,5	18,5
4099	19	40474877	40496547	MAG	myelin associated glycoprotein	GO:0004872#receptor activity && parent = molecular_function|GO:0005515#protein binding && parent = molecular_function|GO:0005529#sugar binding && parent = molecular_function|GO:0007155#cell adhesion && parent = biological_process|GO:0016020#membrane && parent = cellular_component|GO:0016021#integral to membrane && parent = cellular_component	896,5	16,5	32	19,5	107	29,5	13	106	24,5	31,5
8581	8	143863299	143865010	LY6D	lymphocyte antigen 6 complex, locus D	GO:0005515#protein binding && parent = molecular_function|GO:0005624#membrane fraction && parent = cellular_component|GO:0007155#cell adhesion && parent = biological_process|GO:0016020#membrane && parent = cellular_component	28,5	31	50,5	28,5	971,5	42,5	22,5	111	38,5	29,5
5552	10	70517833	70534571	PRG1	proteoglycan 1, secretory granule		362,5	4039	35631	28226,2	304,5	599,5	530,25	402,5	3111,75	243,5
7097	4	154824890	154846690	TLR2	toll-like receptor 2	GO:0001875#lipopolysaccharide receptor activity && parent = molecular_function|GO:0004888#transmembrane receptor activity && parent = molecular_function|GO:0005515#protein binding && parent = molecular_function|GO:0005886#plasma membrane && parent = cellular_component|GO:0005887#integral to plasma membrane && parent = cellular_component|GO:0006917#induction of apoptosis && parent = biological_pro…	44,5	313,5	720	4805,5	162,5	68,5	61,5	174,5	384	184
1043	1	26516997	26519600	CD52	CD52 antigen (CAMPATH-1 antigen)	GO:0005624#membrane fraction && parent = cellular_component|GO:0005887#integral to plasma membrane && parent = cellular_component|GO:0016020#membrane && parent = cellular_component	46	4835,5	1678	14395,5	59,5	56	51	97	3413	103,5
7345	4	40953685	40965202	UCHL1	ubiquitin carboxyl-terminal esterase L1 (ubiquitin thiolesterase)	GO:0004197#cysteine-type endopeptidase activity && parent = molecular_function|GO:0004221#ubiquitin thiolesterase activity && parent = molecular_function|GO:0005737#cytoplasm && parent = cellular_component|GO:0006511#ubiquitin-dependent protein catabolism && parent = biological_process|GO:0008242#omega peptidase activity && parent = molecular_function|GO:0016579#protein deubiquitination && parent…	16566	527	321	275,5	673,5	2836	779,5	359,5	1070	432,5
5100	13	52316111	52320775	PCDH8	protocadherin 8	GO:0005509#calcium ion binding && parent = molecular_function|GO:0005515#protein binding && parent = molecular_function|GO:0005886#plasma membrane && parent = cellular_component|GO:0005887#integral to plasma membrane && parent = cellular_component|GO:0007155#cell adhesion && parent = biological_process|GO:0007156#homophilic cell adhesion && parent = biological_process|GO:0007267#cell-cell signali…	932	115,5	87,5	9	76,5	31	11	45,5	6,5	29,5
5300	19	9806998	9821358	PIN1	protein (peptidylprolyl cis/trans isomerase) NIMA-interacting 1	GO:0003755#peptidyl-prolyl cis-trans isomerase activity && parent = molecular_function|GO:0005515#protein binding && parent = molecular_function|GO:0005634#nucleus && parent = cellular_component|GO:0006457#protein folding && parent = biological_process|GO:0007049#cell cycle && parent = biological_process|GO:0007088#regulation of mitosis && parent = biological_process|GO:0016853#isomerase activity…	2165,5	29	47	89	24,5	73	17,5	211	524,5	87
7280	6	3098902	3102782	TUBB2A	tubulin, beta 2A	GO:0000166#nucleotide binding && parent = molecular_function|GO:0003924#GTPase activity && parent = molecular_function|GO:0005198#structural molecule activity && parent = molecular_function|GO:0005200#structural constituent of cytoskeleton && parent = molecular_function|GO:0005525#GTP binding && parent = molecular_function|GO:0005737#cytoplasm && parent = cellular_component|GO:0005856#cytoskeleto…	15733	154	902,5	146	646	1686	554	169	908	1655
51310	14	22885367	22891920	SLC22A17	solute carrier family 22 (organic cation transporter), member 17	GO:0005215#transporter activity && parent = molecular_function|GO:0006811#ion transport && parent = biological_process|GO:0016020#membrane && parent = cellular_component|GO:0016021#integral to membrane && parent = cellular_component	2586	163,5	71,5	160,5	44,5	101,5	138	61	193,5	88,5
55365	7	150128786	150133141	HCA112	NULL		857	2765	1224	2889	661,5	1382,5	2435,5	611	3447,5	39776,5
9751	20	1194959	1237969	SNPH	syntaphilin	GO:0007269#neurotransmitter secretion && parent = biological_process|GO:0008372#cellular component unknown && parent = cellular_component|GO:0016020#membrane && parent = cellular_component|GO:0016021#integral to membrane && parent = cellular_component|GO:0016081#synaptic vesicle docking during exocytosis && parent = biological_process|GO:0017075#syntaxin-1 binding && parent = molecular_function|G…	2325,5	117,5	48	69,5	87,5	125,5	99,5	221	102,5	54
1003	16	64958063	64996189	CDH5	cadherin 5, type 2, VE-cadherin (vascular epithelium)	GO:0005509#calcium ion binding && parent = molecular_function|GO:0005515#protein binding && parent = molecular_function|GO:0005624#membrane fraction && parent = cellular_component|GO:0005886#plasma membrane && parent = cellular_component|GO:0007155#cell adhesion && parent = biological_process|GO:0007156#homophilic cell adhesion && parent = biological_process|GO:0016020#membrane && parent = cellul…	116	466	155,5	39,5	152,5	15	208,5	90,5	3222,5	169,5
58529	10	75061420	75071521	MYOZ1	myozenin 1	|GO:0005198#structural molecule activity && parent = molecular_function|GO:0005634#nucleus && parent = cellular_component	481,5	627	1194	485,5	583,5	374	323,5	12784,5	495	506
6364	2	228386801	228390514	CCL20	chemokine (C-C motif) ligand 20	GO:0005615#extracellular space && parent = cellular_component|GO:0006935#chemotaxis && parent = biological_process|GO:0006954#inflammatory response && parent = biological_process|GO:0007165#signal transduction && parent = biological_process|GO:0007267#cell-cell signaling && parent = biological_process|GO:0007600#sensory perception && parent = biological_process|GO:0008009#chemokine activity && pa…	9	63,5	40,5	28,5	82	29,5	1002,5	78,5	30,5	47,5
2052	1	224079598	224099883	EPHX1	epoxide hydrolase 1, microsomal (xenobiotic)	GO:0003824#catalytic activity && parent = molecular_function|GO:0004301#epoxide hydrolase activity && parent = molecular_function|GO:0005783#endoplasmic reticulum && parent = cellular_component|GO:0005792#microsome && parent = cellular_component|GO:0006805#xenobiotic metabolism && parent = biological_process|GO:0009636#response to toxin && parent = biological_process|GO:0016020#membrane && parent…	1568,5	1421	482	296,5	440,5	10621,5	1188,5	642	6316	41149,5
10875	7	76663427	76667080	FGL2	fibrinogen-like 2	GO:0005577#fibrinogen complex && parent = cellular_component	136	720	489,5	7783,5	461	323,5	146	518,5	186	225,5
4818	19	56566686	56567772	NKG7	natural killer cell group 7 sequence	GO:0005887#integral to plasma membrane && parent = cellular_component|GO:0016020#membrane && parent = cellular_component	10	678,5	3337,5	7292	32,5	20,5	14,5	43	946	517,5
2584	17	71265612	71272875	GALK1	galactokinase 1	GO:0000166#nucleotide binding && parent = molecular_function|GO:0004335#galactokinase activity && parent = molecular_function|GO:0005524#ATP binding && parent = molecular_function|GO:0005737#cytoplasm && parent = cellular_component|GO:0006012#galactose metabolism && parent = biological_process|GO:0008152#metabolism && parent = biological_process|GO:0016301#kinase activity && parent = molecular_fu…	23	32	62	51	28,5	35	25,5	57	119,5	1035
1293	2	237897399	237987559	COL6A3	collagen, type VI, alpha 3	GO:0004867#serine-type endopeptidase inhibitor activity && parent = molecular_function|GO:0005198#structural molecule activity && parent = molecular_function|GO:0005515#protein binding && parent = molecular_function|GO:0005578#extracellular matrix (sensu Metazoa) && parent = cellular_component|GO:0005589#collagen type VI && parent = cellular_component|GO:0005737#cytoplasm && parent = cellular_com…	170	2537	252	130,5	1744,5	25922,5	1594,5	1141,5	4877	485
7305	19	41087145	41091026	TYROBP	TYRO protein tyrosine kinase binding protein	GO:0005057#receptor signaling protein activity && parent = molecular_function|GO:0005887#integral to plasma membrane && parent = cellular_component|GO:0006968#cellular defense response && parent = biological_process|GO:0007242#intracellular signaling cascade && parent = biological_process|GO:0016020#membrane && parent = cellular_component	599,5	1725,5	3476	31451,5	345	276,5	303	579	9611,5	1499
11075	8	80685934	80739779	STMN2	stathmin-like 2	GO:0005515#protein binding && parent = molecular_function|GO:0005624#membrane fraction && parent = cellular_component|GO:0005625#soluble fraction && parent = cellular_component|GO:0007242#intracellular signaling cascade && parent = biological_process|GO:0016020#membrane && parent = cellular_component|GO:0030182#neuron differentiation && parent = biological_process	3710	81,5	134,25	42,5	96	1967	124,75	266,5	74	71,75
8794	8	22997812	23030893	TNFRSF10C	tumor necrosis factor receptor superfamily, member 10c, decoy without an intracellular domain	GO:0004888#transmembrane receptor activity && parent = molecular_function|GO:0005887#integral to plasma membrane && parent = cellular_component|GO:0006915#apoptosis && parent = biological_process|GO:0007165#signal transduction && parent = biological_process|GO:0016020#membrane && parent = cellular_component	34,5	120,5	487,25	3608,25	89,25	164	157,75	204,5	127,5	183,75
2357	19	56940838	56946962	FPR1	formyl peptide receptor 1	GO:0000187#activation of MAPK activity && parent = biological_process|GO:0001584#rhodopsin-like receptor activity && parent = molecular_function|GO:0004872#receptor activity && parent = molecular_function|GO:0004982#N-formyl peptide receptor activity && p	158,5	352,5	4719	13423,2	339	298	323,5	197,75	1176,75	589,25
6352	17	31222609	31231490	CCL5	chemokine (C-C motif) ligand 5	GO:0005615#extracellular space && parent = cellular_component|GO:0006874#calcium ion homeostasis && parent = biological_process|GO:0006887#exocytosis && parent = biological_process|GO:0006928#cell motility && parent = biological_process|GO:0006935#chemotaxis && parent = biological_process|GO:0006954#inflammatory response && parent = biological_process|GO:0006968#cellular defense response && paren…	100,5	1828,75	1197,25	13261,8	186,75	254,75	320	317,25	2007	346,75
1632	16	2229898	2241604	DCI	dodecenoyl-Coenzyme A delta isomerase (3,2 trans-enoyl-Coenzyme A isomerase)	GO:0004165#dodecenoyl-CoA delta-isomerase activity && parent = molecular_function|GO:0005739#mitochondrion && parent = cellular_component|GO:0006629#lipid metabolism && parent = biological_process|GO:0006631#fatty acid metabolism && parent = biological_process|GO:0008152#metabolism && parent = biological_process|GO:0016853#isomerase activity && parent = molecular_function	510	45	79,5	222,5	65	287	85	261	1690,5	5674,5
4642	17	27843740	28228015	MYO1D	myosin ID	GO:0000166#nucleotide binding && parent = molecular_function|GO:0003774#motor activity && parent = molecular_function|GO:0003779#actin binding && parent = molecular_function|GO:0005516#calmodulin binding && parent = molecular_function|GO:0005524#ATP binding && parent = molecular_function|GO:0016459#myosin && parent = cellular_component	126,5	82	30,5	34,5	27	1786	144,5	50	435,5	12,5
8839	20	42776937	42790564	WISP2	WNT1 inducible signaling pathway protein 2	GO:0001558#regulation of cell growth && parent = biological_process|GO:0005515#protein binding && parent = molecular_function|GO:0005520#insulin-like growth factor binding && parent = molecular_function|GO:0005576#extracellular region && parent = cellular_component|GO:0005625#soluble fraction && parent = cellular_component|GO:0007155#cell adhesion && parent = biological_process|GO:0007165#signal …	67	81,5	109	76,5	589,5	5398,5	203	155,5	2976,5	127
9535	19	44510839	44518486	GMFG	glia maturation factor, gamma	GO:0003779#actin binding && parent = molecular_function|GO:0004860#protein kinase inhibitor activity && parent = molecular_function|GO:0005622#intracellular && parent = cellular_component|GO:0006468#protein amino acid phosphorylation && parent = biological_process|GO:0008047#enzyme activator activity && parent = molecular_function|GO:0008083#growth factor activity && parent = molecular_function	62,5	1479,5	2604	10476,5	65,5	130,5	215,5	247	939,5	264,5
8309	3	58465903	58497956	ACOX2	acyl-Coenzyme A oxidase 2, branched chain	GO:0003995#acyl-CoA dehydrogenase activity && parent = molecular_function|GO:0003997#acyl-CoA oxidase activity && parent = molecular_function|GO:0005777#peroxisome && parent = cellular_component|GO:0006118#electron transport && parent = biological_process|GO:0006629#lipid metabolism && parent = biological_process|GO:0006631#fatty acid metabolism && parent = biological_process|GO:0006635#fatty aci…	202,5	471	72,5	38	200,5	643,5	240	184,5	500	5664,5
11155	10	88418407	88484731	LDB3	LIM domain binding 3	GO:0005515#protein binding && parent = molecular_function|GO:0005856#cytoskeleton && parent = cellular_component|GO:0008270#zinc ion binding && parent = molecular_function|GO:0046872#metal ion binding && parent = molecular_function	260	174	130	87,5	166,5	228	144	3981,5	141,5	321
23743	5	78401338	78421029	BHMT2	betaine-homocysteine methyltransferase 2	GO:0008168#methyltransferase activity && parent = molecular_function|GO:0008898#homocysteine S-methyltransferase activity && parent = molecular_function|GO:0016740#transferase activity && parent = molecular_function	90,5	80,5	119	71	256,5	355	112,5	103,5	129,5	3031
9915	15	78483746	78677327	ARNT2	aryl-hydrocarbon receptor nuclear translocator 2	GO:0001666#response to hypoxia && parent = biological_process|GO:0001701#embryonic development (sensu Mammalia) && parent = biological_process|GO:0003700#transcription factor activity && parent = molecular_function|GO:0004871#signal transducer activity &&	2386,5	56	169,5	131	41,5	64,5	86	108,5	138	225
435	7	65178268	65195756	ASL	argininosuccinate lyase	GO:0000050#urea cycle && parent = biological_process|GO:0003824#catalytic activity && parent = molecular_function|GO:0004056#argininosuccinate lyase activity && parent = molecular_function|GO:0005737#cytoplasm && parent = cellular_component|GO:0006526#arginine biosynthesis && parent = biological_process|GO:0006527#arginine catabolism && parent = biological_process|GO:0008652#amino acid biosynthes…	400	259,5	656,5	465	285	403	577	202,5	1367	10493,5
397	12	14986216	15005829	ARHGDIB	Rho GDP dissociation inhibitor (GDI) beta	GO:0005094#Rho GDP-dissociation inhibitor activity && parent = molecular_function|GO:0005096#GTPase activator activity && parent = molecular_function|GO:0005737#cytoplasm && parent = cellular_component|GO:0005856#cytoskeleton && parent = cellular_component|GO:0006928#cell motility && parent = biological_process|GO:0006955#immune response && parent = biological_process|GO:0007162#negative regulati…	310,5	6565,5	12674	28632,5	96	70,5	323	89	2956	589,5
3816	19	56014215	56018855	KLK1	kallikrein 1, renal/pancreas/salivary	GO:0004263#chymotrypsin activity && parent = molecular_function|GO:0004293#tissue kallikrein activity && parent = molecular_function|GO:0004295#trypsin activity && parent = molecular_function|GO:0006508#proteolysis && parent = biological_process|GO:0008233#peptidase activity && parent = molecular_function|GO:0008372#cellular component unknown && parent = cellular_component	290	604	1056	480	753,5	557	12788	299	521,5	860
4239	17	19227349	19231086	MFAP4	microfibrillar-associated protein 4	GO:0001527#microfibril && parent = cellular_component|GO:0005509#calcium ion binding && parent = molecular_function|GO:0005515#protein binding && parent = molecular_function|GO:0005554#molecular function unknown && parent = molecular_function|GO:0005578#extracellular matrix (sensu Metazoa) && parent = cellular_component|GO:0007155#cell adhesion && parent = biological_process	55,5	790,5	176,5	39	143	2347	67	114,5	4942,5	103
4778	12	52972164	52975811	NFE2	nuclear factor (erythroid-derived 2), 45kDa	GO:0003700#transcription factor activity && parent = molecular_function|GO:0003713#transcription coactivator activity && parent = molecular_function|GO:0005634#nucleus && parent = cellular_component|GO:0006350#transcription && parent = biological_process|GO:0006357#regulation of transcription from RNA polymerase II promoter && parent = biological_process|GO:0007275#development && parent = biologi…	46,5	122	2036,5	4393,5	30,5	143,5	81,5	221	162	354,5
6286	4	6746466	6749797	S100P	S100 calcium binding protein P	GO:0000287#magnesium ion binding && parent = molecular_function|GO:0005509#calcium ion binding && parent = molecular_function|GO:0005634#nucleus && parent = cellular_component|GO:0005737#cytoplasm && parent = cellular_component|GO:0048306#calcium-dependent protein binding && parent = molecular_function	40,5	43,5	10594,5	17320	1493,5	64	3961	88,5	800	116
53358	9	90817890	90983502	SHC3	SHC (Src homology 2 domain containing) transforming protein 3	GO:0004871#signal transducer activity && parent = molecular_function|GO:0005554#molecular function unknown && parent = molecular_function|GO:0007173#epidermal growth factor receptor signaling pathway && parent = biological_process|GO:0007242#intracellular signaling cascade && parent = biological_process|GO:0007417#central nervous system development && parent = biological_process|GO:0008372#cellul…	1358	50	37	39	30	93,5	70	103	77	80,5
138046	8	85258140	85996631	LOC138046	NULL	GO:0000166#nucleotide binding && parent = molecular_function|GO:0003676#nucleic acid binding && parent = molecular_function|GO:0030529#ribonucleoprotein complex && parent = cellular_component	1595	56	223	158	34,5	56,5	34,5	84,5	26	71
10246	6	26020968	26038818	SLC17A2	solute carrier family 17 (sodium phosphate), member 2	GO:0005215#transporter activity && parent = molecular_function|GO:0005436#sodium:phosphate symporter activity && parent = molecular_function|GO:0005624#membrane fraction && parent = cellular_component|GO:0005887#integral to plasma membrane && parent = cellular_component|GO:0006796#phosphate metabolism && parent = biological_process|GO:0006810#transport && parent = biological_process|GO:0006811#io…	24,5	45,5	25,5	16,5	56	79	30	75,5	101	1016
409	17	4560537	4571543	ARRB2	arrestin, beta 2	GO:0005634#nucleus && parent = cellular_component|GO:0005737#cytoplasm && parent = cellular_component|GO:0005886#plasma membrane && parent = cellular_component|GO:0007165#signal transduction && parent = biological_process|GO:0007600#sensory perception && parent = biological_process	657	699	2230	8624	99,5	94,5	88,5	104,5	969	109
9027	2	73721467	73723035	NAT8	N-acetyltransferase 8 (camello like)	GO:0008080#N-acetyltransferase activity && parent = molecular_function|GO:0042493#response to drug && parent = biological_process	25	24,5	73	153,5	41,5	32	34,5	228,5	45,5	1326,5
1282	13	109599311	109757459	COL4A1	collagen, type IV, alpha 1	GO:0005201#extracellular matrix structural constituent && parent = molecular_function|GO:0005581#collagen && parent = cellular_component|GO:0005587#collagen type IV && parent = cellular_component|GO:0005737#cytoplasm && parent = cellular_component|GO:0006817#phosphate transport && parent = biological_process	106,5	777	116	88	459,25	10314,5	845,75	520,5	2683	219,25
1555	19	46189043	46216141	CYP2B6	cytochrome P450, family 2, subfamily B, polypeptide 6	GO:0005506#iron ion binding && parent = molecular_function|GO:0005783#endoplasmic reticulum && parent = cellular_component|GO:0005792#microsome && parent = cellular_component|GO:0006118#electron transport && parent = biological_process|GO:0016020#membrane && parent = cellular_component|GO:0020037#heme binding && parent = molecular_function|GO:0046872#metal ion binding && parent = molecular_functi…	49	77,5	227	109	110	87,5	330,5	139	71	2642,5
9172	8	1980654	2080779	MYOM2	myomesin (M-protein) 2, 165kDa	GO:0005863#striated muscle thick filament && parent = cellular_component|GO:0006941#striated muscle contraction && parent = biological_process|GO:0007517#muscle development && parent = biological_process|GO:0008307#structural constituent of muscle && parent = molecular_function	461,5	72,5	70	105,5	49	71,5	278,5	3149,5	121,5	284,5
3698	10	7785241	7831488	ITIH2	inter-alpha (globulin) inhibitor H2	GO:0004867#serine-type endopeptidase inhibitor activity && parent = molecular_function|GO:0005576#extracellular region && parent = cellular_component|GO:0030212#hyaluronan metabolism && parent = biological_process	475,5	524	934	333	542,5	592	404,5	466	571	11316
4624	14	22921038	22947324	MYH6	myosin, heavy polypeptide 6, cardiac muscle, alpha (cardiomyopathy, hypertrophic 1)	GO:0000146#microfilament motor activity && parent = molecular_function|GO:0000166#nucleotide binding && parent = molecular_function|GO:0003779#actin binding && parent = molecular_function|GO:0005516#calmodulin binding && parent = molecular_function|GO:0005524#ATP binding && parent = molecular_function|GO:0005859#muscle myosin && parent = cellular_component|GO:0005863#striated muscle thick filamen…	16	27,5	35	83	10	31	21	866,5	144,5	59,5
4902	19	5774817	5779334	NRTN	neurturin	GO:0000165#MAPKKK cascade && parent = biological_process|GO:0007169#transmembrane receptor protein tyrosine kinase signaling pathway && parent = biological_process|GO:0007399#nervous system development && parent = biological_process|GO:0008083#growth factor activity && parent = molecular_function	4	10,5	9,5	5,5	9	20	7	27,5	18	242,5
1634	12	90063166	90100937	DCN	decorin	GO:0005578#extracellular matrix (sensu Metazoa) && parent = cellular_component|GO:0009887#organ morphogenesis && parent = biological_process	594,5	5370,75	551,75	359,5	3603,25	40249,8	1451,5	2695,5	3796,75	1419
1339	16	31346555	31347222	COX6A2	cytochrome c oxidase subunit VIa polypeptide 2	GO:0004129#cytochrome-c oxidase activity && parent = molecular_function|GO:0005740#mitochondrial envelope && parent = cellular_component|GO:0006118#electron transport && parent = biological_process|GO:0016020#membrane && parent = cellular_component|GO:0016491#oxidoreductase activity && parent = molecular_function|GO:0019866#organelle inner membrane && parent = cellular_component	271,5	431,5	485	390,5	471	366,5	531,5	10238	433	1181
10261	16	21560107	21571464	IGSF6	immunoglobulin superfamily, member 6	GO:0004888#transmembrane receptor activity && parent = molecular_function|GO:0005887#integral to plasma membrane && parent = cellular_component|GO:0006955#immune response && parent = biological_process|GO:0007166#cell surface receptor linked signal transduction && parent = biological_process|GO:0016020#membrane && parent = cellular_component	40,5	374	149,5	3128	24,5	46,5	129	228	323,5	208
51412	7	100078663	100091986	ACTL6B	actin-like 6B	GO:0003774#motor activity && parent = molecular_function|GO:0005200#structural constituent of cytoskeleton && parent = molecular_function|GO:0005515#protein binding && parent = molecular_function|GO:0005524#ATP binding && parent = molecular_function|GO:0005634#nucleus && parent = cellular_component|GO:0005884#actin filament && parent = cellular_component|GO:0006325#establishment and/or maintenanc…	861,5	22,75	38,75	28	21,75	65	55,25	93	26,25	39
6853	X	47317276	47364201	SYN1	synapsin I	GO:0003779#actin binding && parent = molecular_function|GO:0005215#transporter activity && parent = molecular_function|GO:0007268#synaptic transmission && parent = biological_process|GO:0007269#neurotransmitter secretion && parent = biological_process|GO:0008021#synaptic vesicle && parent = cellular_component|GO:0045202#synapse && parent = cellular_component	4580	308,5	283,5	120,5	112,5	107,5	364	134	518	161
725	1	205329206	205339958	C4BPB	complement component 4 binding protein, beta	GO:0005576#extracellular region && parent = cellular_component|GO:0005615#extracellular space && parent = cellular_component|GO:0006955#immune response && parent = biological_process|GO:0006958#complement activation|GO:0007596#blood coagulation && parent = biological_process|GO:0045087#innate immune response && parent = biological_process	20,5	50	58	58	48,5	74,5	51	75,5	29,5	1059,5
752	17	40655074	40680464	FMNL1	formin-like 1	GO:0000004#biological process unknown && parent = biological_process|GO:0003779#actin binding && parent = molecular_function|GO:0005554#molecular function unknown && parent = molecular_function|GO:0008372#cellular component unknown && parent = cellular_component|GO:0016043#cell organization and biogenesis && parent = biological_process|GO:0017048#Rho GTPase binding && parent = molecular_function|…	90	625	332	3748	47,5	100,5	54	115,5	565,5	77
9938	2	68815471	68907452	ARHGAP25	Rho GTPase activating protein 25	GO:0005096#GTPase activator activity && parent = molecular_function	199	1569,75	870,25	8925,25	219,5	266,25	182,5	314,25	484,5	368
3912	7	107351498	107431040	LAMB1	laminin, beta 1	GO:0005198#structural molecule activity && parent = molecular_function|GO:0005201#extracellular matrix structural constituent && parent = molecular_function|GO:0005515#protein binding && parent = molecular_function|GO:0005604#basement membrane && parent = cellular_component|GO:0005606#laminin-1 && parent = cellular_component|GO:0007155#cell adhesion && parent = biological_process|GO:0050679#posit…	144,75	332	113,75	40,25	195,25	3681,25	361,25	153	273,75	99,25
3674	17	39805075	39822399	ITGA2B	integrin, alpha 2b (platelet glycoprotein IIb of IIb/IIIa complex, antigen CD41B)	GO:0004872#receptor activity && parent = molecular_function|GO:0005509#calcium ion binding && parent = molecular_function|GO:0005515#protein binding && parent = molecular_function|GO:0007155#cell adhesion && parent = biological_process|GO:0007160#cell-matrix adhesion && parent = biological_process|GO:0007229#integrin-mediated signaling pathway && parent = biological_process|GO:0008305#integrin co…	22,75	40,75	227	1225,25	28,25	48,5	41	66,5	42	97,5
1015	8	95208567	95289986	CDH17	cadherin 17, LI cadherin (liver-intestine)	GO:0005215#transporter activity && parent = molecular_function|GO:0005509#calcium ion binding && parent = molecular_function|GO:0005515#protein binding && parent = molecular_function|GO:0005624#membrane fraction && parent = cellular_component|GO:0005887#integral to plasma membrane && parent = cellular_component|GO:0006810#transport && parent = biological_process|GO:0007155#cell adhesion && parent…	26	225,5	118,5	283	285	75	3001,5	147	113	135
1805	1	166931330	166965052	DPT	dermatopontin	GO:0005515#protein binding && parent = molecular_function|GO:0005578#extracellular matrix (sensu Metazoa) && parent = cellular_component|GO:0007155#cell adhesion && parent = biological_process	52,5	721	73,5	59	261	4518	245	216,5	590,5	135,5
2289	6	35649345	35764692	FKBP5	FK506 binding protein 5	GO:0003755#peptidyl-prolyl cis-trans isomerase activity && parent = molecular_function|GO:0005488#binding && parent = molecular_function|GO:0005528#FK506 binding && parent = molecular_function|GO:0005634#nucleus && parent = cellular_component|GO:0006457#protein folding && parent = biological_process|GO:0016853#isomerase activity && parent = molecular_function|GO:0051082#unfolded protein binding &…	13,5	37	32,5	33	17,5	898,5	53	297	42,5	26,5
56660	2	47601420	47650974	KCNK12	potassium channel, subfamily K, member 12	GO:0005244#voltage-gated ion channel activity && parent = molecular_function|GO:0005267#potassium channel activity && parent = molecular_function|GO:0006811#ion transport && parent = biological_process|GO:0006813#potassium ion transport && parent = biological_process|GO:0016020#membrane && parent = cellular_component|GO:0016021#integral to membrane && parent = cellular_component|GO:0030955#potass…	523	17,5	27,5	11,5	21,5	10	10,5	141	20	37
54210	6	41351689	41362435	TREM1	triggering receptor expressed on myeloid cells 1	GO:0004872#receptor activity && parent = molecular_function|GO:0005886#plasma membrane && parent = cellular_component|GO:0006959#humoral immune response && parent = biological_process|GO:0007242#intracellular signaling cascade && parent = biological_process|GO:0016021#integral to membrane && parent = cellular_component	130	304,5	1050	6493	59	162	243	83	1164	388
56667	3	126106978	126136270	MUC13	mucin 13, epithelial transmembrane	GO:0016020#membrane && parent = cellular_component|GO:0016021#integral to membrane && parent = cellular_component	88,5	162,5	145	106,5	220	100	2590	132	66	141
79901	2	172087232	172122883	CYBRD1	cytochrome b reductase 1	GO:0006118#electron transport && parent = biological_process|GO:0016021#integral to membrane && parent = cellular_component	16	25	94	44,5	24	760	22,5	77,5	27	34
2312	1	150541274	150564303	FLG	filaggrin	|GO:0005198#structural molecule activity && parent = molecular_function|GO:0005509#calcium ion binding && parent = molecular_function|GO:0005856#cytoskeleton && parent = cellular_component|GO:0005882#intermediate filament && parent = cellular_component|GO:0007275#development && parent = biological_process|GO:0016023#cytoplasmic membrane-bound vesicle && parent = cellular_component|GO:0030154#cell…	31	62,5	159,5	9	1493,5	38	85	226,5	32	127,5
80774	17	59126993	59131217	LIMD2	LIM domain containing 2	GO:0008270#zinc ion binding && parent = molecular_function|GO:0046872#metal ion binding && parent = molecular_function	23	270	84	1667,5	79	47,5	86	105,5	25,5	113
816	7	44225421	44331749	CAMK2B	calcium/calmodulin-dependent protein kinase (CaM kinase) II beta	GO:0000166#nucleotide binding && parent = molecular_function|GO:0004674#protein serine/threonine kinase activity && parent = molecular_function|GO:0004685#calcium- and calmodulin-dependent protein kinase activity && parent = molecular_function|GO:0004713#protein-tyrosine kinase activity && parent = molecular_function|GO:0005516#calmodulin binding && parent = molecular_function|GO:0005524#ATP bind…	3846,5	84	169,5	167	113,5	261,5	66,5	465,5	93,5	498,5
4313	16	54070588	54098103	MMP2	matrix metallopeptidase 2 (gelatinase A, 72kDa gelatinase, 72kDa type IV collagenase)	GO:0000270#peptidoglycan metabolism && parent = biological_process|GO:0004228#gelatinase A activity && parent = molecular_function|GO:0005509#calcium ion binding && parent = molecular_function|GO:0005578#extracellular matrix (sensu Metazoa) && parent = cellular_component|GO:0005615#extracellular space && parent = cellular_component|GO:0006508#proteolysis && parent = biological_process|GO:0008270#…	368	754,5	950,5	377	2751,5	22740	658,5	980,5	6560,5	435,5
6261	19	43616179	43770042	RYR1	ryanodine receptor 1 (skeletal)	GO:0004872#receptor activity && parent = molecular_function|GO:0005219#ryanodine-sensitive calcium-release channel activity && parent = molecular_function|GO:0005509#calcium ion binding && parent = molecular_function|GO:0005790#smooth endoplasmic reticulum && parent = cellular_component|GO:0005887#integral to plasma membrane && parent = cellular_component|GO:0006812#cation transport && parent = b…	261	96,5	252,5	150	169	110	142	3889	353	255,5
857	7	115952074	115988466	CAV1	caveolin 1, caveolae protein, 22kDa	GO:0000004#biological process unknown && parent = biological_process|GO:0000139#Golgi membrane && parent = cellular_component|GO:0005198#structural molecule activity && parent = molecular_function|GO:0005515#protein binding && parent = molecular_function|GO:0005783#endoplasmic reticulum && parent = cellular_component|GO:0005887#integral to plasma membrane && parent = cellular_component|GO:0015485…	190,75	853	127,25	64,5	936,25	9910,25	343,25	369,25	5307,25	198,25
6285	21	46842958	46849424	S100B	S100 calcium binding protein, beta (neural)	GO:0005509#calcium ion binding && parent = molecular_function|GO:0005576#extracellular region && parent = cellular_component|GO:0005634#nucleus && parent = cellular_component|GO:0005737#cytoplasm && parent = cellular_component|GO:0006112#energy reserve me	2275	39,5	104	163	49,5	313,5	25	52	271	151
55654	2	96280040	96295459	FLJ20507	NULL		51,5	57	95,5	2137,5	49,5	95,5	99,5	108	477	104
4582	1	153101218	153429331	MUC1	mucin 1, transmembrane	GO:0003779#actin binding && parent = molecular_function|GO:0005179#hormone activity && parent = molecular_function|GO:0005576#extracellular region && parent = cellular_component|GO:0005856#cytoskeleton && parent = cellular_component|GO:0005887#integral to plasma membrane && parent = cellular_component|GO:0016020#membrane && parent = cellular_component|GO:0016021#integral to membrane && parent = c…	167,5	241,5	330	366,5	519	296	788	267	7412,5	484
51208	3	139211695	139235184	CLDN18	claudin 18	GO:0005198#structural molecule activity && parent = molecular_function|GO:0005923#tight junction && parent = cellular_component|GO:0016020#membrane && parent = cellular_component|GO:0016021#integral to membrane && parent = cellular_component|GO:0016338#calcium-independent cell-cell adhesion && parent = biological_process|GO:0042802#protein self binding && parent = molecular_function	29	41	51,5	46,5	30	128,5	101,5	197	1608	184,5
6447	15	30721222	30776590	SGNE1	secretory granule, neuroendocrine protein 1 (7B2 protein)	GO:0004857#enzyme inhibitor activity && parent = molecular_function|GO:0005525#GTP binding && parent = molecular_function|GO:0006457#protein folding && parent = biological_process|GO:0006810#transport && parent = biological_process|GO:0006886#intracellular protein transport && parent = biological_process|GO:0007218#neuropeptide signaling pathway && parent = biological_process|GO:0008047#enzyme ac…	5298	196,5	299	155,5	124,5	293	1234,5	126	198,5	247
58473	11	73034870	73051510	PLEKHB1	pleckstrin homology domain containing, family B (evectins) member 1	GO:0004871#signal transducer activity && parent = molecular_function|GO:0007602#phototransduction && parent = biological_process|GO:0016020#membrane && parent = cellular_component|GO:0016021#integral to membrane && parent = cellular_component	5850,5	354	234,5	152,5	378	175,5	318,5	286,5	620	227
79957	1	154479830	154484467	PAQR6	progestin and adipoQ receptor family member VI	GO:0004872#receptor activity && parent = molecular_function|GO:0016020#membrane && parent = cellular_component|GO:0016021#integral to membrane && parent = cellular_component	8461,5	402,5	548	526,5	374	307,5	401	677,5	216,5	465,5
23643	8	75066143	75103859	LY96	lymphocyte antigen 96	GO:0005886#plasma membrane && parent = cellular_component|GO:0006954#inflammatory response && parent = biological_process|GO:0006968#cellular defense response && parent = biological_process|GO:0007166#cell surface receptor linked signal transduction && parent = biological_process|GO:0015026#coreceptor activity && parent = molecular_function|GO:0019733#antibacterial humoral response (sensu Vertebr…	155,5	939,5	563,5	6329,5	111	436,5	224	315	201	253
4224	6	46869085	46915473	MEP1A	meprin A, alpha (PABA peptide hydrolase)	GO:0004238#meprin A activity && parent = molecular_function|GO:0005615#extracellular space && parent = cellular_component|GO:0005625#soluble fraction && parent = cellular_component|GO:0005887#integral to plasma membrane && parent = cellular_component|GO:0005902#microvillus && parent = cellular_component|GO:0006508#proteolysis && parent = biological_process|GO:0007586#digestion && parent = biologi…	33	48,5	61,5	27	50,5	34,5	970	99	57	45,5
28984	13	40929685	40943007	RGC32	NULL	GO:0000079#regulation of cyclin dependent protein kinase activity && parent = biological_process|GO:0005737#cytoplasm && parent = cellular_component	4935,5	613,5	2539	754	300	3194	168	51	18220,5	59,5
64112	14	92718295	92721002	MOAP1	modulator of apoptosis 1	GO:0006915#apoptosis && parent = biological_process	5568	502,5	74	766,5	15,5	356,5	255,5	152,5	1088	62,5
343	16	25135785	25147753	AQP8	aquaporin 8	GO:0005215#transporter activity && parent = molecular_function|GO:0005886#plasma membrane && parent = cellular_component|GO:0005887#integral to plasma membrane && parent = cellular_component|GO:0006810#transport && parent = biological_process|GO:0006833#water transport && parent = biological_process|GO:0015250#water channel activity && parent = molecular_function	261	274	390,5	383,5	272	235,5	4824	293,5	92,5	100,5
5590	1	1971768	2106692	PRKCZ	protein kinase C, zeta	GO:0000166#nucleotide binding && parent = molecular_function|GO:0004674#protein serine/threonine kinase activity && parent = molecular_function|GO:0004700#atypical protein kinase C activity && parent = molecular_function|GO:0004713#protein-tyrosine kinase	6141	500,5	81,5	487,5	53,5	52	226,5	135	3897,5	535
929	5	139991504	139992956	CD14	CD14 antigen	GO:0005886#plasma membrane && parent = cellular_component|GO:0006909#phagocytosis && parent = biological_process|GO:0006915#apoptosis && parent = biological_process|GO:0006954#inflammatory response && parent = biological_process|GO:0007166#cell surface receptor linked signal transduction && parent = biological_process|GO:0016019#peptidoglycan receptor activity && parent = molecular_function|GO:00…	271	1346,5	1384	9379	30,5	28,5	210,5	140,5	4727	18109
4542	19	8491998	8548307	MYO1F	myosin IF	GO:0000004#biological process unknown && parent = biological_process|GO:0000146#microfilament motor activity && parent = molecular_function|GO:0000166#nucleotide binding && parent = molecular_function|GO:0003774#motor activity && parent = molecular_function|GO:0003779#actin binding && parent = molecular_function|GO:0005516#calmodulin binding && parent = molecular_function|GO:0005524#ATP binding &…	220,5	1428,5	3332,5	16271,5	376,5	250,5	315,5	424	1871	1155
4046	11	1830775	1870068	LSP1	lymphocyte-specific protein 1	GO:0003779#actin binding && parent = molecular_function|GO:0004871#signal transducer activity && parent = molecular_function|GO:0006928#cell motility && parent = biological_process|GO:0006968#cellular defense response && parent = biological_process|GO:0007165#signal transduction && parent = biological_process|GO:0015629#actin cytoskeleton && parent = cellular_component	27,5	1827	2375,5	7868,5	255,5	215,5	41,5	124,5	877	109
6812	9	129414388	129494816	STXBP1	syntaxin binding protein 1	GO:0006904#vesicle docking during exocytosis && parent = biological_process|GO:0015031#protein transport && parent = biological_process|GO:0016192#vesicle-mediated transport && parent = biological_process	11903,5	471	191,5	204,5	516	1207,5	640	360	2224	630
683	4	15313738	15342893	BST1	bone marrow stromal cell antigen 1	GO:0003953#NAD+ nucleosidase activity && parent = molecular_function|GO:0006959#humoral immune response && parent = biological_process|GO:0007275#development && parent = biological_process|GO:0016787#hydrolase activity && parent = molecular_function|GO:0019898#extrinsic to membrane && parent = cellular_component	37	48	1194	1603,5	115,5	98,5	31,5	104,5	39	49
55800	11	123007132	123030522	SCN3B	sodium channel, voltage-gated, type III, beta	GO:0005248#voltage-gated sodium channel activity && parent = molecular_function|GO:0006811#ion transport && parent = biological_process|GO:0006814#sodium ion transport && parent = biological_process|GO:0016020#membrane && parent = cellular_component|GO:0016021#integral to membrane && parent = cellular_component|GO:0031402#sodium ion binding && parent = molecular_function	2987,25	167,25	140,25	131,25	241,75	40	67,25	255,5	217	208
762	17	55582130	55591686	CA4	carbonic anhydrase IV	GO:0004089#carbonate dehydratase activity && parent = molecular_function|GO:0005624#membrane fraction && parent = cellular_component|GO:0006730#one-carbon compound metabolism && parent = biological_process|GO:0007600#sensory perception && parent = biological_process|GO:0007601#visual perception && parent = biological_process|GO:0008270#zinc ion binding && parent = molecular_function|GO:0016020#me…	655,25	249,25	588,75	599	429,5	232,25	306,5	417,25	7978,5	350,75
3930	1	223655827	223682407	LBR	lamin B receptor	GO:0003676#nucleic acid binding && parent = molecular_function|GO:0003677#DNA binding && parent = molecular_function|GO:0004872#receptor activity && parent = molecular_function|GO:0005521#lamin binding && parent = molecular_function|GO:0005634#nucleus && parent = cellular_component|GO:0005639#integral to nuclear inner membrane && parent = cellular_component|GO:0016020#membrane && parent = cellula…	219,5	1445,5	3164,5	10954	444	529,5	743	170,5	229,5	127
1906	6	12398551	12405070	EDN1	endothelin 1	GO:0005179#hormone activity && parent = molecular_function|GO:0005615#extracellular space && parent = cellular_component|GO:0005625#soluble fraction && parent = cellular_component|GO:0007165#signal transduction && parent = biological_process|GO:0007267#cell-cell signaling && parent = biological_process|GO:0008217#blood pressure regulation && parent = biological_process|GO:0008284#positive regulat…	118	194	225	67,5	261	232	383,5	367	3932,5	110,5
4050	6	31656316	31658181	LTB	lymphotoxin beta (TNF superfamily, member 3)	GO:0000004#biological process unknown && parent = biological_process|GO:0005164#tumor necrosis factor receptor binding && parent = molecular_function|GO:0005615#extracellular space && parent = cellular_component|GO:0006955#immune response && parent = biological_process|GO:0007165#signal transduction && parent = biological_process|GO:0007267#cell-cell signaling && parent = biological_process|GO:00…	54	4152,5	540	6016	198,5	195,5	195	249	273	279
10777	3	35657513	35810991	ARPP-21	NULL	GO:0000004#biological process unknown && parent = biological_process|GO:0003676#nucleic acid binding && parent = molecular_function|GO:0005554#molecular function unknown && parent = molecular_function|GO:0008372#cellular component unknown && parent = cellular_component	1624	37,5	71,5	21,5	191	66	47	303	47,5	126,5
6291	11	18209479	18214910	SAA4	serum amyloid A4, constitutive	GO:0005319#lipid transporter activity && parent = molecular_function|GO:0005576#extracellular region && parent = cellular_component|GO:0005615#extracellular space && parent = cellular_component|GO:0006953#acute-phase response && parent = biological_process	399	280	507	514,5	532	711	368	498,5	631	9270
5274	3	168936216	169026048	SERPINI1	serpin peptidase inhibitor, clade I (neuroserpin), member 1	GO:0004867#serine-type endopeptidase inhibitor activity && parent = molecular_function|GO:0007417#central nervous system development && parent = biological_process|GO:0007422#peripheral nervous system development && parent = biological_process	4142	290	226	183	31,5	301,5	689	211,5	59	239
92211	10	85944391	85969354	PCDH21	protocadherin 21	GO:0005509#calcium ion binding && parent = molecular_function|GO:0007156#homophilic cell adhesion && parent = biological_process|GO:0016020#membrane && parent = cellular_component	45,5	26,5	34	34	785	33,5	25	142,5	30,5	43,5
24141	20	9443270	9459171	C20orf103	chromosome 20 open reading frame 103	GO:0016020#membrane && parent = cellular_component|GO:0016021#integral to membrane && parent = cellular_component	2531,5	172	140	394	137,5	76,5	58,5	133	70	134
25789	19	18584711	18592822	C19orf4	chromosome 19 open reading frame 4	GO:0005624#membrane fraction && parent = cellular_component|GO:0016020#membrane && parent = cellular_component|GO:0016021#integral to membrane && parent = cellular_component	2181,5	103,5	132,5	64	121,5	128,5	103	177,5	66	168,5
23209	22	48839946	48865865	MLC1	megalencephalic leukoencephalopathy with subcortical cysts 1	GO:0000004#biological process unknown && parent = biological_process|GO:0000299#integral to membrane of membrane fraction && parent = cellular_component|GO:0003735#structural constituent of ribosome && parent = molecular_function|GO:0005216#ion channel activity && parent = molecular_function|GO:0005554#molecular function unknown && parent = molecular_function|GO:0005622#intracellular && parent = …	1476	66,5	1906	179	62	54,5	50	120	95	34
9750	6	24912491	25019174	C6orf32	chromosome 6 open reading frame 32	GO:0005488#binding && parent = molecular_function	230,5	894,75	983,25	7075,5	421,5	204,75	141	342,5	309	246,75
7103	12	69805143	69838046	TSPAN8	tetraspanin 8	GO:0004871#signal transducer activity && parent = molecular_function|GO:0005764#lysosome && parent = cellular_component|GO:0005887#integral to plasma membrane && parent = cellular_component|GO:0006486#protein amino acid glycosylation && parent = biological_process|GO:0016020#membrane && parent = cellular_component	143,5	259	232,5	91,5	656,5	309	5908,5	620,5	676	155
5551	10	72027110	72032520	PRF1	perforin 1 (pore forming protein)	GO:0005509#calcium ion binding && parent = molecular_function|GO:0005829#cytosol && parent = cellular_component|GO:0006926#virus-infected cell apoptosis && parent = biological_process|GO:0006927#transformed cell apoptosis && parent = biological_process|GO:0006968#cellular defense response && parent = biological_process|GO:0009405#pathogenesis && parent = biological_process|GO:0016020#membrane && …	220	1261	2217,5	14469	244	254	544	274	3805,5	586
8997	3	125296274	125922725	KALRN	kalirin, RhoGEF kinase	GO:0000166#nucleotide binding && parent = molecular_function|GO:0003824#catalytic activity && parent = molecular_function|GO:0004674#protein serine/threonine kinase activity && parent = molecular_function|GO:0004713#protein-tyrosine kinase activity && par	2162,5	136	169	16,5	49	149,5	134	152,5	180,5	116,5
79605	1	228524015	228579990	PGBD5	piggyBac transposable element derived 5		2157,5	160,5	64	60,5	34	36,5	219,5	113,5	202	274,5
56729	19	7639971	7641340	RETN	resistin	GO:0000004#biological process unknown && parent = biological_process|GO:0005179#hormone activity && parent = molecular_function|GO:0005576#extracellular region && parent = cellular_component	77	162,5	3535	267,5	29,5	182	113,5	163,5	1206,5	184,5
6000	1	239005437	239587101	RGS7	regulator of G-protein signalling 7	GO:0000004#biological process unknown && parent = biological_process|GO:0004871#signal transducer activity && parent = molecular_function|GO:0005834#heterotrimeric G-protein complex && parent = cellular_component|GO:0007186#G-protein coupled receptor protein signaling pathway && parent = biological_process|GO:0007242#intracellular signaling cascade && parent = biological_process|GO:0008277#regula…	2211,5	95,5	126	138,5	195	154,5	23	336,5	81	47,5
88	1	234916430	234993863	ACTN2	actinin, alpha 2	GO:0003779#actin binding && parent = molecular_function|GO:0005509#calcium ion binding && parent = molecular_function|GO:0005515#protein binding && parent = molecular_function|GO:0005856#cytoskeleton && parent = cellular_component|GO:0005884#actin filament && parent = cellular_component|GO:0008307#structural constituent of muscle && parent = molecular_function|GO:0042802#protein self binding && p…	387	331,5	567	248	368,25	279,25	190,25	6042	214,75	423
23261	1	6767970	7752350	CAMTA1	calmodulin binding transcription activator 1	GO:0005516#calmodulin binding && parent = molecular_function|GO:0005856#cytoskeleton && parent = cellular_component|GO:0007275#development && parent = biological_process|GO:0016055#Wnt receptor signaling pathway && parent = biological_process	887	24	28	83,5	40	35,5	29,5	53	51	120,5
26289	1	77520329	77798240	AK5	adenylate kinase 5	GO:0000166#nucleotide binding && parent = molecular_function|GO:0004017#adenylate kinase activity && parent = molecular_function|GO:0005524#ATP binding && parent = molecular_function|GO:0005737#cytoplasm && parent = cellular_component|GO:0005829#cytosol && parent = cellular_component|GO:0006139#nucleobase|GO:0006172#ADP biosynthesis && parent = biological_process|GO:0006173#dADP biosynthesis && p…	3818,5	257	205,5	208	42	336	82,5	270,5	207,5	368,5
2109	19	56540220	56561484	ETFB	electron-transfer-flavoprotein, beta polypeptide	GO:0005489#electron transporter activity && parent = molecular_function|GO:0005739#mitochondrion && parent = cellular_component|GO:0005759#mitochondrial matrix && parent = cellular_component|GO:0006118#electron transport && parent = biological_process|GO:0009055#electron carrier activity && parent = molecular_function	1217	64,5	90,5	484,5	67,5	1157	317	500	944	8107
26051	20	36867761	36985080	PPP1R16B	protein phosphatase 1, regulatory (inhibitor) subunit 16B	GO:0005886#plasma membrane && parent = cellular_component|GO:0007165#signal transduction && parent = biological_process|GO:0019903#protein phosphatase binding && parent = molecular_function	2393,75	436	61,5	401,5	62,75	47,5	44,75	91	242,25	67,25
1733	1	54132448	54149346	DIO1	deiodinase, iodothyronine, type I	GO:0004800#thyroxine 5'-deiodinase activity && parent = molecular_function|GO:0005783#endoplasmic reticulum && parent = cellular_component|GO:0006590#thyroid hormone generation && parent = biological_process|GO:0008430#selenium binding && parent = molecular_function|GO:0016020#membrane && parent = cellular_component|GO:0016021#integral to membrane && parent = cellular_component|GO:0042446#hormone…	93	270	109,5	204,5	135,5	153	104	270	228	3100,5
51734	16	1928234	1933295	SEPX1	selenoprotein X, 1	GO:0008270#zinc ion binding && parent = molecular_function|GO:0008372#cellular component unknown && parent = cellular_component|GO:0008430#selenium binding && parent = molecular_function|GO:0016491#oxidoreductase activity && parent = molecular_function|GO:0030091#protein repair && parent = biological_process|GO:0046872#metal ion binding && parent = molecular_function	412,5	120	4895,5	18907,5	68	188,5	1744,5	240	1197,5	9548,5
8644	10	5126567	5139876	AKR1C3	aldo-keto reductase family 1, member C3 (3-alpha hydroxysteroid dehydrogenase, type II)	GO:0004033#aldo-keto reductase activity && parent = molecular_function|GO:0004303#estradiol 17-beta-dehydrogenase activity && parent = molecular_function|GO:0005489#electron transporter activity && parent = molecular_function|GO:0006629#lipid metabolism && parent = biological_process|GO:0006693#prostaglandin metabolism && parent = biological_process|GO:0008283#cell proliferation && parent = biolo…	174	163	451	363	93,5	7782,5	872	42	1563,5	1197,5
51327	16	31446703	31447624	ERAF	erythroid associated factor	GO:0005833#hemoglobin complex && parent = cellular_component|GO:0006457#protein folding && parent = biological_process|GO:0020027#hemoglobin metabolism && parent = biological_process|GO:0030097#hemopoiesis && parent = biological_process|GO:0030492#hemoglobin binding && parent = molecular_function|GO:0051082#unfolded protein binding && parent = molecular_function	217	398,5	6760,5	348,5	343	357,5	409	625,5	213	482
7122	22	17890549	17892860	CLDN5	claudin 5 (transmembrane protein deleted in velocardiofacial syndrome)	GO:0005198#structural molecule activity && parent = molecular_function|GO:0005923#tight junction && parent = cellular_component|GO:0016020#membrane && parent = cellular_component|GO:0016021#integral to membrane && parent = cellular_component|GO:0016338#calcium-independent cell-cell adhesion && parent = biological_process|GO:0042802#protein self binding && parent = molecular_function	968,5	1057	385	367,5	642	137	238,5	433,5	8910,5	513
4622	17	10287334	10313601	MYH4	myosin, heavy polypeptide 4, skeletal muscle	GO:0000146#microfilament motor activity && parent = molecular_function|GO:0000166#nucleotide binding && parent = molecular_function|GO:0003779#actin binding && parent = molecular_function|GO:0005516#calmodulin binding && parent = molecular_function|GO:0005524#ATP binding && parent = molecular_function|GO:0005859#muscle myosin && parent = cellular_component|GO:0005863#striated muscle thick filamen…	13,5	64,5	16	20	63,5	55,5	15	524,5	15	25
10695	6	43004902	43014978	TNRC5	trinucleotide repeat containing 5		210	285	413,5	3165,5	28	43	76	70,5	559,5	210
1113	14	92459244	92471389	CHGA	chromogranin A (parathyroid secretory protein 1)	GO:0005509#calcium ion binding && parent = molecular_function|GO:0005615#extracellular space && parent = cellular_component|GO:0008021#synaptic vesicle && parent = cellular_component|GO:0008217#blood pressure regulation && parent = biological_process	5722	228	161,5	201,5	183,5	377,5	1407,5	427	249,5	187,5
22943	10	53744046	53747422	DKK1	dickkopf homolog 1 (Xenopus laevis)	GO:0004871#signal transducer activity && parent = molecular_function|GO:0005576#extracellular region && parent = cellular_component|GO:0007275#development && parent = biological_process|GO:0008083#growth factor activity && parent = molecular_function|GO:0016055#Wnt receptor signaling pathway && parent = biological_process|GO:0030178#negative regulation of Wnt receptor signaling pathway && parent …	242	246	485	203,5	412	5622,5	321	407	273	243,5
730	5	40945355	41018796	C7	complement component 7	GO:0005579#membrane attack complex && parent = cellular_component|GO:0005615#extracellular space && parent = cellular_component|GO:0006955#immune response && parent = biological_process|GO:0006957#complement activation|GO:0006958#complement activation|GO:0009618#response to pathogenic bacteria && parent = biological_process|GO:0016020#membrane && parent = cellular_component|GO:0016021#integral to…	47	6323	61	69,5	339,5	527,5	3634	154,5	987,5	317
2123	17	26668801	26672843	EVI2A	ecotropic viral integration site 2A	GO:0004888#transmembrane receptor activity && parent = molecular_function|GO:0016020#membrane && parent = cellular_component|GO:0016021#integral to membrane && parent = cellular_component	1484	1473,5	461,5	8743,5	350,5	230	239,5	340	343,5	221
6039	14	20319049	20320464	RNASE6	ribonuclease, RNase A family, k6	GO:0003676#nucleic acid binding && parent = molecular_function|GO:0004519#endonuclease activity && parent = molecular_function|GO:0004522#pancreatic ribonuclease activity && parent = molecular_function|GO:0004540#ribonuclease activity && parent = molecular_function|GO:0005576#extracellular region && parent = cellular_component|GO:0006401#RNA catabolism && parent = biological_process|GO:0006952#de…	17	692	484	2978,5	86,5	43	139	61,5	428,5	69
477	1	158352171	158379996	ATP1A2	ATPase, Na+/K+ transporting, alpha 2 (+) polypeptide	GO:0000166#nucleotide binding && parent = molecular_function|GO:0000287#magnesium ion binding && parent = molecular_function|GO:0005391#sodium:potassium-exchanging ATPase activity && parent = molecular_function|GO:0005524#ATP binding && parent = molecular	4475,5	165,25	86	42,5	169,75	401	191,75	2633	281,5	235
9595	2	157979377	158008850	PSCDBP	pleckstrin homology, Sec7 and coiled-coil domains, binding protein	GO:0005515#protein binding && parent = molecular_function|GO:0005938#cell cortex && parent = cellular_component|GO:0016020#membrane && parent = cellular_component|GO:0030155#regulation of cell adhesion && parent = biological_process	79,5	963,5	717,5	4394,5	152	26	204,5	253,5	370	64
4256	12	14926093	14930095	MGP	matrix Gla protein	GO:0001502#cartilage condensation && parent = biological_process|GO:0001503#ossification && parent = biological_process|GO:0005201#extracellular matrix structural constituent && parent = molecular_function|GO:0005509#calcium ion binding && parent = molecular_function|GO:0005578#extracellular matrix (sensu Metazoa) && parent = cellular_component|GO:0007605#sensory perception of sound && parent = b…	211	3695	200	44	2377	22079	2793,5	699	5445,5	328
6398	17	77872189	77884930	SECTM1	secreted and transmembrane 1	GO:0004871#signal transducer activity && parent = molecular_function|GO:0005125#cytokine activity && parent = molecular_function|GO:0005615#extracellular space && parent = cellular_component|GO:0005794#Golgi apparatus && parent = cellular_component|GO:0006955#immune response && parent = biological_process|GO:0007498#mesoderm development && parent = biological_process|GO:0016020#membrane && parent…	80,5	184,5	461,5	5410	380,5	167,5	120	177	1443	420
5864	19	18168610	18175839	RAB3A	RAB3A, member RAS oncogene family	GO:0000166#nucleotide binding && parent = molecular_function|GO:0003924#GTPase activity && parent = molecular_function|GO:0005515#protein binding && parent = molecular_function|GO:0005525#GTP binding && parent = molecular_function|GO:0006886#intracellular protein transport && parent = biological_process|GO:0006887#exocytosis && parent = biological_process|GO:0007264#small GTPase mediated signal t…	3033,5	147	266	133,5	191,5	224	177,5	162	106,5	132
4618	12	79625576	79627382	MYF6	myogenic factor 6 (herculin)	GO:0003700#transcription factor activity && parent = molecular_function|GO:0005634#nucleus && parent = cellular_component|GO:0006357#regulation of transcription from RNA polymerase II promoter && parent = biological_process|GO:0007519#striated muscle development && parent = biological_process|GO:0030154#cell differentiation && parent = biological_process	77	43,5	73,5	75,5	71,5	88	82	1353,5	44	139,5
2335	2	215933408	216009036	FN1	fibronectin 1	GO:0005201#extracellular matrix structural constituent && parent = molecular_function|GO:0005518#collagen binding && parent = molecular_function|GO:0005576#extracellular region && parent = cellular_component|GO:0005578#extracellular matrix (sensu Metazoa)	1001	1459	293,5	132	860,5	43267,5	4169	219,5	21327	27037
4016	15	72005841	72031531	LOXL1	lysyl oxidase-like 1	GO:0004720#protein-lysine 6-oxidase activity && parent = molecular_function|GO:0005489#electron transporter activity && parent = molecular_function|GO:0005507#copper ion binding && parent = molecular_function|GO:0005576#extracellular region && parent = cellular_component|GO:0006464#protein modification && parent = biological_process|GO:0016491#oxidoreductase activity && parent = molecular_functio…	40,5	426	36	25	53	2161,5	57	128,5	780,5	135
29992	7	99809003	99835658	PILRA	paired immunoglobin-like type 2 receptor alpha	GO:0004872#receptor activity && parent = molecular_function|GO:0005515#protein binding && parent = molecular_function|GO:0005887#integral to plasma membrane && parent = cellular_component|GO:0007171#transmembrane receptor protein tyrosine kinase activation (dimerization) && parent = biological_process|GO:0016020#membrane && parent = cellular_component	76,5	98,5	220,5	2864	127	106	107,5	370,5	193,5	232,5
80896	1	181025494	181065885	NPL	N-acetylneuraminate pyruvate lyase (dihydrodipicolinate synthase)	GO:0016829#lyase activity && parent = molecular_function	50	412,5	460	1274,5	53,5	25	25,5	45,5	11	27,5
2358	19	56958453	56965589	FPRL1	formyl peptide receptor-like 1	GO:0001584#rhodopsin-like receptor activity && parent = molecular_function|GO:0004872#receptor activity && parent = molecular_function|GO:0004982#N-formyl peptide receptor activity && parent = molecular_function|GO:0005886#plasma membrane && parent = cellular_component|GO:0006928#cell motility && parent = biological_process|GO:0006935#chemotaxis && parent = biological_process|GO:0006954#inflammat…	144,5	220,25	1442,25	4622	208,5	211,25	181,75	306,75	224	104,5
27122	11	11941120	11987205	DKK3	dickkopf homolog 3 (Xenopus laevis)	GO:0005576#extracellular region && parent = cellular_component|GO:0005615#extracellular space && parent = cellular_component|GO:0006118#electron transport && parent = biological_process|GO:0007275#development && parent = biological_process|GO:0008121#ubiquinol-cytochrome-c reductase activity && parent = molecular_function|GO:0009653#morphogenesis && parent = biological_process|GO:0016020#membrane…	5297	300,75	109,25	80	331,75	675,5	200,5	183,5	2141,25	106,5
1892	10	135025979	135036898	ECHS1	enoyl Coenzyme A hydratase, short chain, 1, mitochondrial	GO:0004300#enoyl-CoA hydratase activity && parent = molecular_function|GO:0005739#mitochondrion && parent = cellular_component|GO:0006091#generation of precursor metabolites and energy && parent = biological_process|GO:0006629#lipid metabolism && parent = biological_process|GO:0006631#fatty acid metabolism && parent = biological_process|GO:0006635#fatty acid beta-oxidation && parent = biological_…	3685	1456,5	1667	1339,5	985,5	4475	1583,5	1776,5	3379,5	37418
2875	8	145700232	145703357	GPT	glutamic-pyruvate transaminase (alanine aminotransferase)	GO:0004021#alanine transaminase activity && parent = molecular_function|GO:0005625#soluble fraction && parent = cellular_component|GO:0005737#cytoplasm && parent = cellular_component|GO:0006094#gluconeogenesis && parent = biological_process|GO:0006807#nitrogen compound metabolism && parent = biological_process|GO:0009058#biosynthesis && parent = biological_process|GO:0016847#1-aminocyclopropane-1…	58	115	129,5	41	50	161	101,5	386,5	31,5	1763
29982	10	64563058	64584789	NRBF2	nuclear receptor binding factor 2	GO:0004872#receptor activity && parent = molecular_function	140	205,5	262,5	2347	104,5	282	191,5	53	74	22
3101	5	176240476	176258921	HK3	hexokinase 3 (white cell)	GO:0000166#nucleotide binding && parent = molecular_function|GO:0004396#hexokinase activity && parent = molecular_function|GO:0005524#ATP binding && parent = molecular_function|GO:0006096#glycolysis && parent = biological_process|GO:0016020#membrane && parent = cellular_component|GO:0016301#kinase activity && parent = molecular_function|GO:0016740#transferase activity && parent = molecular_functi…	24	69,5	1170,5	1996,5	40	49	53,5	113	433	82,5
2021	9	130620599	130624775	ENDOG	endonuclease G	GO:0000287#magnesium ion binding && parent = molecular_function|GO:0003677#DNA binding && parent = molecular_function|GO:0004519#endonuclease activity && parent = molecular_function|GO:0005739#mitochondrion && parent = cellular_component|GO:0006259#DNA metabolism && parent = biological_process|GO:0016787#hydrolase activity && parent = molecular_function	862	52	35,5	55,5	29	311	156	142	396,5	2812
55890	17	69939130	69958314	GPRC5C	G protein-coupled receptor, family C, group 5, member C	GO:0004872#receptor activity && parent = molecular_function|GO:0005515#protein binding && parent = molecular_function|GO:0005887#integral to plasma membrane && parent = cellular_component|GO:0007165#signal transduction && parent = biological_process|GO:0007186#G-protein coupled receptor protein signaling pathway && parent = biological_process|GO:0008067#metabotropic glutamate|GO:0016020#membrane …	136,5	180,5	69,5	34,5	59	64	412	123	716,5	2627,5
10398	20	34603310	34611640	MYL9	myosin, light polypeptide 9, regulatory	GO:0003774#motor activity && parent = molecular_function|GO:0005509#calcium ion binding && parent = molecular_function|GO:0005859#muscle myosin && parent = cellular_component|GO:0006937#regulation of muscle contraction && parent = biological_process|GO:0007517#muscle development && parent = biological_process|GO:0008307#structural constituent of muscle && parent = molecular_function|GO:0016459#my…	203,5	1314	102	860,5	72	5609	227	78	5478,5	115
9516	16	11549356	11587730	LITAF	lipopolysaccharide-induced TNF factor	|GO:0003702#RNA polymerase II transcription factor activity && parent = molecular_function|GO:0004871#signal transducer activity && parent = molecular_function|GO:0006350#transcription && parent = biological_process|GO:0006357#regulation of transcription from RNA polymerase II promoter && parent = biological_process|GO:0006915#apoptosis && parent = biological_process|GO:0043123#positive regulatio…	687	1697	3126,75	19876,8	693,5	736,5	576,75	545,75	2378	1081
4884	17	76055227	76064999	NPTX1	neuronal pentraxin I	GO:0005509#calcium ion binding && parent = molecular_function|GO:0006810#transport && parent = biological_process|GO:0007268#synaptic transmission && parent = biological_process|GO:0007417#central nervous system development && parent = biological_process	4262	214,5	305	143,5	216	236,5	199	388	312,5	225,5
4689	22	35586990	35604004	NCF4	neutrophil cytosolic factor 4, 40kDa	GO:0005489#electron transporter activity && parent = molecular_function|GO:0005515#protein binding && parent = molecular_function|GO:0005829#cytosol && parent = cellular_component|GO:0006118#electron transport && parent = biological_process|GO:0006952#defense response && parent = biological_process|GO:0007242#intracellular signaling cascade && parent = biological_process|GO:0035091#phosphoinositi…	77,5	938,5	2626,5	7097	90	163,75	261	213,25	786,25	349,75
7033	21	42605232	42608775	TFF3	trefoil factor 3 (intestinal)	GO:0005576#extracellular region && parent = cellular_component|GO:0006952#defense response && parent = biological_process|GO:0007586#digestion && parent = biological_process	255,5	648	747	253	623	306	9040	78,5	2687,5	529,5
27344	X	48574449	48578904	PCSK1N	proprotein convertase subtilisin/kexin type 1 inhibitor	GO:0004866#endopeptidase inhibitor activity && parent = molecular_function|GO:0005102#receptor binding && parent = molecular_function|GO:0005615#extracellular space && parent = cellular_component|GO:0005625#soluble fraction && parent = cellular_component	6064	181,5	423	328,5	419	545,5	315,5	376	438	193
25984	17	36332477	36347362	KRT23	keratin 23 (histone deacetylase inducible)	GO:0005198#structural molecule activity && parent = molecular_function|GO:0005882#intermediate filament && parent = cellular_component	40,5	103	500,5	4735,5	971	86	593	204,5	137	405
348	19	50100878	50104489	APOE	apolipoprotein E	GO:0000302#response to reactive oxygen species && parent = biological_process|GO:0001540#beta-amyloid binding && parent = molecular_function|GO:0005319#lipid transporter activity && parent = molecular_function|GO:0005543#phospholipid binding && parent = m	5219,5	3796	517	39,5	698	13909,5	309,5	58	6261,5	33667
8941	2	219532620	219535120	CDK5R2	cyclin-dependent kinase 5, regulatory subunit 2 (p39)	GO:0000079#regulation of cyclin dependent protein kinase activity && parent = biological_process|GO:0016533#cyclin-dependent protein kinase 5 activator complex && parent = cellular_component|GO:0016534#cyclin-dependent protein kinase 5 activator activity && parent = molecular_function	955,5	115	73	30,5	35	17	65	44,5	157	26
3484	7	45894483	45899791	IGFBP1	insulin-like growth factor binding protein 1	GO:0001558#regulation of cell growth && parent = biological_process|GO:0005520#insulin-like growth factor binding && parent = molecular_function|GO:0005576#extracellular region && parent = cellular_component|GO:0005615#extracellular space && parent = cellular_component|GO:0007165#signal transduction && parent = biological_process	99,5	89,5	177,5	119,5	105	160	335	286,5	93,5	2638,5
8743	3	173706158	173723963	TNFSF10	tumor necrosis factor (ligand) superfamily, member 10	GO:0005164#tumor necrosis factor receptor binding && parent = molecular_function|GO:0005615#extracellular space && parent = cellular_component|GO:0005625#soluble fraction && parent = cellular_component|GO:0005887#integral to plasma membrane && parent = cellular_component|GO:0006915#apoptosis && parent = biological_process|GO:0006917#induction of apoptosis && parent = biological_process|GO:0006955…	97,75	846,25	167,5	5661,25	385,75	362,25	267,25	343,5	366,75	354,5
1363	4	166519543	166638926	CPE	carboxypeptidase E	GO:0004180#carboxypeptidase activity && parent = molecular_function|GO:0004182#carboxypeptidase A activity && parent = molecular_function|GO:0004183#carboxypeptidase E activity && parent = molecular_function|GO:0005886#plasma membrane && parent = cellular_component|GO:0006464#protein modification && parent = biological_process|GO:0006508#proteolysis && parent = biological_process|GO:0007218#neuro…	6976,75	857	211,25	104,75	391	1090,25	409,5	223,75	778,75	148,25
8425	19	45811341	45827562	LTBP4	latent transforming growth factor beta binding protein 4	GO:0000004#biological process unknown && parent = biological_process|GO:0001558#regulation of cell growth && parent = biological_process|GO:0005024#transforming growth factor beta receptor activity && parent = molecular_function|GO:0005178#integrin bindin	125,5	526	211,5	141,5	217	64,5	86,5	188,5	2904	130,5
1191	8	27510368	27528244	CLU	clusterin (complement lysis inhibitor, SP-40,40, sulfated glycoprotein 2, testosterone-repressed pro	GO:0005576#extracellular region && parent = cellular_component|GO:0005615#extracellular space && parent = cellular_component|GO:0006629#lipid metabolism && parent = biological_process|GO:0006915#apoptosis && parent = biological_process|GO:0006955#immune response && parent = biological_process|GO:0006958#complement activation|GO:0007338#fertilization (sensu Metazoa) && parent = biological_process|…	10626	1659,5	129,5	1711	322,5	1419,5	1297	201,5	3144	24217,5
9976	12	9896238	9913725	CLEC2B	C-type lectin domain family 2, member B	GO:0005529#sugar binding && parent = molecular_function|GO:0005887#integral to plasma membrane && parent = cellular_component|GO:0016020#membrane && parent = cellular_component|GO:0019735#antimicrobial humoral response (sensu Vertebrata) && parent = biological_process	93,5	754,5	272	6540	722	1352	322	546	156,5	25,5
8936	6	110527714	110607900	WASF1	WAS protein family, member 1	GO:0003779#actin binding && parent = molecular_function|GO:0006461#protein complex assembly && parent = biological_process|GO:0006928#cell motility && parent = biological_process|GO:0015629#actin cytoskeleton && parent = cellular_component|GO:0030041#actin filament polymerization && parent = biological_process	3325,5	97,5	293	111,5	318	297	78	365,5	219,5	97
79870	8	104222096	104311706	BAALC	brain and acute leukemia, cytoplasmic		4143	106	246,5	193	325	256	35,5	412	475	300,5
9380	9	37412706	37426986	GRHPR	glyoxylate reductase/hydroxypyruvate reductase	GO:0005489#electron transporter activity && parent = molecular_function|GO:0005515#protein binding && parent = molecular_function|GO:0006564#L-serine biosynthesis && parent = biological_process|GO:0007588#excretion && parent = biological_process|GO:0008152#metabolism && parent = biological_process|GO:0008372#cellular component unknown && parent = cellular_component|GO:0016491#oxidoreductase activ…	1505,5	961,5	1412	1099	990	1226,5	788	1107,5	1219	19539,5
10966	17	78208237	78249802	RAB40B	RAB40B, member RAS oncogene family	GO:0000166#nucleotide binding && parent = molecular_function|GO:0005525#GTP binding && parent = molecular_function|GO:0007264#small GTPase mediated signal transduction && parent = biological_process|GO:0015031#protein transport && parent = biological_process|GO:0016020#membrane && parent = cellular_component	3562,5	120,5	53	76	316,5	213	274	397	452	161
9111	2	151835230	151854620	NMI	N-myc (and STAT) interactor	GO:0003712#transcription cofactor activity && parent = molecular_function|GO:0005515#protein binding && parent = molecular_function|GO:0005737#cytoplasm && parent = cellular_component|GO:0006366#transcription from RNA polymerase II promoter && parent = biological_process|GO:0006954#inflammatory response && parent = biological_process|GO:0007259#JAK-STAT cascade && parent = biological_process	193,5	661	396	5656,5	279	339	433	271,5	238,5	265
5106	14	23633322	23643177	PCK2	phosphoenolpyruvate carboxykinase 2 (mitochondrial)	GO:0000166#nucleotide binding && parent = molecular_function|GO:0004611#phosphoenolpyruvate carboxykinase activity && parent = molecular_function|GO:0004613#phosphoenolpyruvate carboxykinase (GTP) activity && parent = molecular_function|GO:0005525#GTP binding && parent = molecular_function|GO:0005739#mitochondrion && parent = cellular_component|GO:0006094#gluconeogenesis && parent = biological_pr…	398	829	644	769	188,5	1074	902,5	348,5	837,5	10825
2268	1	27811397	27823160	FGR	Gardner-Rasheed feline sarcoma viral (v-fgr) oncogene homolog	GO:0000166#nucleotide binding && parent = molecular_function|GO:0004672#protein kinase activity && parent = molecular_function|GO:0004713#protein-tyrosine kinase activity && parent = molecular_function|GO:0005524#ATP binding && parent = molecular_function|GO:0006468#protein amino acid phosphorylation && parent = biological_process|GO:0007242#intracellular signaling cascade && parent = biological_…	34,5	662	2885	8531,5	344	82	164	523	2141	242
4131	5	71438890	71538608	MAP1B	microtubule-associated protein 1B	GO:0005198#structural molecule activity && parent = molecular_function|GO:0005515#protein binding && parent = molecular_function|GO:0005874#microtubule && parent = cellular_component|GO:0005875#microtubule associated complex && parent = cellular_component|GO:0007517#muscle development && parent = biological_process|GO:0008307#structural constituent of muscle && parent = molecular_function	8921	636	459	236,5	809	12060	512,5	1085,5	492,5	484,5
11167	3	121595816	121652515	FSTL1	follistatin-like 1	GO:0005509#calcium ion binding && parent = molecular_function|GO:0005615#extracellular space && parent = cellular_component|GO:0008201#heparin binding && parent = molecular_function	709,5	3760	1053,5	542,5	3313,5	27901	1496	2104,5	2629	762,5
55843	2	143603432	144242390	ARHGAP15	Rho GTPase activating protein 15	GO:0005096#GTPase activator activity && parent = molecular_function	47	1371,5	195,5	3021	74,5	244,5	104	72,5	203,5	199,5
23569	1	17507278	17563082	PADI4	peptidyl arginine deiminase, type IV	GO:0004668#protein-arginine deiminase activity && parent = molecular_function|GO:0005509#calcium ion binding && parent = molecular_function|GO:0006464#protein modification && parent = biological_process|GO:0016787#hydrolase activity && parent = molecular_function	47,75	67,25	2364	1138	83,5	133,75	93,25	233,75	172,5	62,75
4137	17	41327623	41461544	MAPT	microtubule-associated protein tau	GO:0000226#microtubule cytoskeleton organization and biogenesis && parent = biological_process|GO:0005200#structural constituent of cytoskeleton && parent = molecular_function|GO:0005829#cytosol && parent = cellular_component|GO:0005856#cytoskeleton && pa	3852,75	174,75	280	91,5	461,5	155,5	175,75	562	159,75	172
976	19	14353212	14380533	CD97	CD97 antigen	GO:0004930#G-protein coupled receptor activity && parent = molecular_function|GO:0005509#calcium ion binding && parent = molecular_function|GO:0005515#protein binding && parent = molecular_function|GO:0005886#plasma membrane && parent = cellular_component|GO:0005887#integral to plasma membrane && parent = cellular_component|GO:0006928#cell motility && parent = biological_process|GO:0006954#inflam…	24	1169	707	6269	119	163,5	319,5	182,5	1582	256
1292	21	46342469	46377189	COL6A2	collagen, type VI, alpha 2	GO:0005201#extracellular matrix structural constituent && parent = molecular_function|GO:0005581#collagen && parent = cellular_component|GO:0005737#cytoplasm && parent = cellular_component|GO:0006817#phosphate transport && parent = biological_process|GO:0016337#cell-cell adhesion && parent = biological_process|GO:0030198#extracellular matrix organization and biogenesis && parent = biological_proc…	122,5	859	177	383	472,75	9862	477	613,75	3613,5	665,25
9456	5	78705542	78845456	HOMER1	homer homolog 1 (Drosophila)	GO:0005515#protein binding && parent = molecular_function|GO:0005887#integral to plasma membrane && parent = cellular_component|GO:0007206#metabotropic glutamate receptor|GO:0007268#synaptic transmission && parent = biological_process	896	13	10	9	239,5	108,5	32	232	53,5	15,5
125	4	100446551	100461581	ADH1B	alcohol dehydrogenase IB (class I), beta polypeptide	GO:0004024#alcohol dehydrogenase activity|GO:0005489#electron transporter activity && parent = molecular_function|GO:0005737#cytoplasm && parent = cellular_component|GO:0006066#alcohol metabolism && parent = biological_process|GO:0006069#ethanol oxidation && parent = biological_process|GO:0008270#zinc ion binding && parent = molecular_function|GO:0016491#oxidoreductase activity && parent = molecu…	58	1156,5	124,5	67,5	898	9797	364,75	300,5	1368,75	4336
6863	7	97199310	97207718	TAC1	tachykinin, precursor 1 (substance K, substance P, neurokinin 1, neurokinin 2, neuromedin L, neuroki	GO:0005102#receptor binding && parent = molecular_function|GO:0005184#neuropeptide hormone activity && parent = molecular_function|GO:0005615#extracellular space && parent = cellular_component|GO:0007217#tachykinin signaling pathway && parent = biological_process|GO:0007218#neuropeptide signaling pathway && parent = biological_process|GO:0007267#cell-cell signaling && parent = biological_process|…	1087	8,5	91	26,5	87	81,5	31	246	63	60,5
7850	2	101974737	102011312	IL1R2	interleukin 1 receptor, type II	GO:0004872#receptor activity && parent = molecular_function|GO:0004910#interleukin-1|GO:0006955#immune response && parent = biological_process|GO:0016020#membrane && parent = cellular_component|GO:0016021#integral to membrane && parent = cellular_component	28,5	169	2019,25	2264,5	107,75	45,75	65,75	151,25	113,75	357,5
65084	11	86426547	86712216	FLJ22104	NULL		154	110	47,5	117	70,5	1393	166	55	25	57,5
51317	11	45910692	46099305	PHF21A	PHD finger protein 21A	GO:0000151#ubiquitin ligase complex && parent = cellular_component|GO:0003677#DNA binding && parent = molecular_function|GO:0004386#helicase activity && parent = molecular_function|GO:0004842#ubiquitin-protein ligase activity && parent = molecular_function|GO:0005515#protein binding && parent = molecular_function|GO:0006350#transcription && parent = biological_process|GO:0006355#regulation of tra…	184,5	209,5	54	1342,5	66	31,5	25,5	185,5	47,5	40,5
23498	2	42847733	42873219	HAAO	3-hydroxyanthranilate 3,4-dioxygenase	GO:0000334#3-hydroxyanthranilate 3|GO:0005489#electron transporter activity && parent = molecular_function|GO:0005506#iron ion binding && parent = molecular_function|GO:0008152#metabolism && parent = biological_process|GO:0008987#quinolinate synthetase A activity && parent = molecular_function|GO:0016491#oxidoreductase activity && parent = molecular_function	244	76,5	405,5	163,5	227	200,5	208,5	427	400,5	4165,5
51599	19	40431134	40450705	LSR	lipolysis stimulated lipoprotein receptor		37	174,5	109	72,5	141,5	35,5	1639	96,5	1054	3148,5
4060	12	90021363	90029673	LUM	lumican	GO:0005201#extracellular matrix structural constituent && parent = molecular_function|GO:0005518#collagen binding && parent = molecular_function|GO:0005578#extracellular matrix (sensu Metazoa) && parent = cellular_component|GO:0005583#fibrillar collagen && parent = cellular_component|GO:0007601#visual perception && parent = biological_process|GO:0030199#collagen fibril organization && parent = bi…	8	1589	10,5	2,5	311,5	2726,5	475,5	113,5	585	11,5
5447	7	75421242	75454108	POR	P450 (cytochrome) oxidoreductase	GO:0003958#NADPH-hemoprotein reductase activity && parent = molecular_function|GO:0005783#endoplasmic reticulum && parent = cellular_component|GO:0006118#electron transport && parent = biological_process|GO:0010181#FMN binding && parent = molecular_function|GO:0016020#membrane && parent = cellular_component|GO:0016491#oxidoreductase activity && parent = molecular_function	390,5	132	69	546,5	18,5	1059,5	79,5	77,5	1546	4690
8530	20	24877865	24888562	CST7	cystatin F (leukocystatin)	GO:0004869#cysteine protease inhibitor activity && parent = molecular_function|GO:0006955#immune response && parent = biological_process	251	942,5	6604,5	7302,5	84,5	98	377	313	1191,5	336,5
23526	19	1018173	1037627	HMHA1	histocompatibility (minor) HA-1	GO:0007242#intracellular signaling cascade && parent = biological_process	34,5	2343	1279,5	5953,5	56	64,5	67	153	1344,5	340,5
9235	16	3055313	3059668	IL32	interleukin 32	GO:0005125#cytokine activity && parent = molecular_function|GO:0005615#extracellular space && parent = cellular_component|GO:0006955#immune response && parent = biological_process|GO:0007155#cell adhesion && parent = biological_process	28,5	659	88,5	3588	40,5	25,5	192	336	1008	386
11197	12	63730675	63801356	WIF1	WNT inhibitory factor 1	GO:0004713#protein-tyrosine kinase activity && parent = molecular_function|GO:0007165#signal transduction && parent = biological_process|GO:0007267#cell-cell signaling && parent = biological_process|GO:0007275#development && parent = biological_process|GO:0016055#Wnt receptor signaling pathway && parent = biological_process	1263	39,5	37,5	75,5	18,5	103,5	39	297,5	989	22
10460	4	1693063	1716693	TACC3	transforming, acidic coiled-coil containing protein 3		14,5	250,5	959,5	1267,5	21	35,5	41,5	86	66	85
5827	12	131774264	131791649	PXMP2	peroxisomal membrane protein 2, 22kDa	GO:0005777#peroxisome && parent = cellular_component|GO:0016020#membrane && parent = cellular_component|GO:0016021#integral to membrane && parent = cellular_component	849,5	190	740	443	381,5	955,5	427,5	622	851	9560
2184	15	78232395	78265737	FAH	fumarylacetoacetate hydrolase (fumarylacetoacetase)	GO:0000287#magnesium ion binding && parent = molecular_function|GO:0004334#fumarylacetoacetase activity && parent = molecular_function|GO:0005509#calcium ion binding && parent = molecular_function|GO:0006559#L-phenylalanine catabolism && parent = biological_process|GO:0006572#tyrosine catabolism && parent = biological_process|GO:0008152#metabolism && parent = biological_process|GO:0009072#aromati…	279,5	195	404,5	357,5	276,5	656,5	193,5	597	436,5	5963,5
57795	1	175407255	175518180	FAM5B	family with sequence similarity 5, member B		1117	65	76,5	35,5	33	64,5	51,5	81,5	166	79,5
9201	13	35243477	35603443	DCAMKL1	doublecortin and CaM kinase-like 1	GO:0000166#nucleotide binding && parent = molecular_function|GO:0004674#protein serine/threonine kinase activity && parent = molecular_function|GO:0005057#receptor signaling protein activity && parent = molecular_function|GO:0005515#protein binding && parent = molecular_function|GO:0005524#ATP binding && parent = molecular_function|GO:0005887#integral to plasma membrane && parent = cellular_compo…	4013,5	408,5	183,5	20,5	314,5	1293,5	147	255,5	132,5	194,5
25987	11	76171932	76186845	LRRC54	leucine rich repeat containing 54		278,5	215	210,5	88,5	139	3416,5	103	194	532	3798,5
7133	1	12149646	12191863	TNFRSF1B	tumor necrosis factor receptor superfamily, member 1B	GO:0004872#receptor activity && parent = molecular_function|GO:0005031#tumor necrosis factor receptor activity && parent = molecular_function|GO:0005515#protein binding && parent = molecular_function|GO:0006915#apoptosis && parent = biological_process|GO:0016020#membrane && parent = cellular_component|GO:0016021#integral to membrane && parent = cellular_component|GO:0019221#cytokine and chemokine…	100	635,5	760	4828	193,5	154	214,5	159,5	462,5	322,5
10858	14	99220409	99263390	CYP46A1	cytochrome P450, family 46, subfamily A, polypeptide 1	GO:0005506#iron ion binding && parent = molecular_function|GO:0005783#endoplasmic reticulum && parent = cellular_component|GO:0005792#microsome && parent = cellular_component|GO:0006118#electron transport && parent = biological_process|GO:0006629#lipid metabolism && parent = biological_process|GO:0006707#cholesterol catabolism && parent = biological_process|GO:0007399#nervous system development &…	5423	257	342,5	360	198	185	292	376,5	615	481,5
80223	8	37835627	37876161	RAB11FIP1	RAB11 family interacting protein 1 (class I)		50	233,5	767	3362,5	34,5	58,5	352,5	85,5	1100,5	118,5
5803	7	121300642	121489324	PTPRZ1	protein tyrosine phosphatase, receptor-type, Z polypeptide 1	GO:0000004#biological process unknown && parent = biological_process|GO:0004089#carbonate dehydratase activity && parent = molecular_function|GO:0005001#transmembrane receptor protein tyrosine phosphatase activity && parent = molecular_function|GO:0005887#integral to plasma membrane && parent = cellular_component|GO:0006470#protein amino acid dephosphorylation && parent = biological_process|GO:00…	2427	75,5	146	128	364,5	172,5	104	166,5	125	140,5
64240	2	43893115	43919462	ABCG5	ATP-binding cassette, sub-family G (WHITE), member 5 (sterolin 1)	GO:0000166#nucleotide binding && parent = molecular_function|GO:0005524#ATP binding && parent = molecular_function|GO:0005554#molecular function unknown && parent = molecular_function|GO:0006810#transport && parent = biological_process|GO:0008372#cellular component unknown && parent = cellular_component|GO:0016020#membrane && parent = cellular_component|GO:0016021#integral to membrane && parent =…	46	53,5	135	38	53,5	115	154	38,5	69,5	1174
56548	X	46318135	46342781	CHST7	carbohydrate (N-acetylglucosamine 6-O) sulfotransferase 7	GO:0001517#N-acetylglucosamine 6-O-sulfotransferase activity && parent = molecular_function|GO:0005795#Golgi stack && parent = cellular_component|GO:0005976#polysaccharide metabolism && parent = biological_process|GO:0006044#N-acetylglucosamine metabolism && parent = biological_process|GO:0006790#sulfur metabolism && parent = biological_process|GO:0008459#chondroitin 6-sulfotransferase activity &…	30,5	58,5	41,5	1034	64	47	29,5	83,5	280,5	64
4033	12	25096507	25152535	LRMP	lymphoid-restricted membrane protein	GO:0005789#endoplasmic reticulum membrane && parent = cellular_component|GO:0005887#integral to plasma membrane && parent = cellular_component|GO:0006903#vesicle targeting && parent = biological_process|GO:0006906#vesicle fusion && parent = biological_process|GO:0007516#hemocyte development && parent = biological_process|GO:0016020#membrane && parent = cellular_component	100	1313,75	218,75	3392,75	168,25	75,5	416,5	91	160,25	160,75
8915	1	85505433	85514745	BCL10	B-cell CLL/lymphoma 10	GO:0004871#signal transducer activity && parent = molecular_function|GO:0005515#protein binding && parent = molecular_function|GO:0005622#intracellular && parent = cellular_component|GO:0006917#induction of apoptosis && parent = biological_process|GO:0007049#cell cycle && parent = biological_process|GO:0042981#regulation of apoptosis && parent = biological_process|GO:0043123#positive regulation o…	192,5	242,5	219,5	2431	127	40,5	193,5	131,5	249,5	53,5
8334	6	26232351	26232896	HIST1H2AC	histone 1, H2ac	GO:0000786#nucleosome && parent = cellular_component|GO:0003677#DNA binding && parent = molecular_function|GO:0005634#nucleus && parent = cellular_component|GO:0005694#chromosome && parent = cellular_component|GO:0006334#nucleosome assembly && parent = biological_process|GO:0007001#chromosome organization and biogenesis (sensu Eukaryota) && parent = biological_process	587,5	725	1536,5	9961,5	418,5	1000,5	470	352,5	461,5	417,5
50863	11	130745778	131711925	HNT	NULL	GO:0005515#protein binding && parent = molecular_function|GO:0005887#integral to plasma membrane && parent = cellular_component|GO:0007155#cell adhesion && parent = biological_process|GO:0008038#neuron recognition && parent = biological_process|GO:0016020#membrane && parent = cellular_component	879	13,5	49,5	28	46	19,5	19	85	289	131,5
1397	14	105012175	105017545	CRIP2	cysteine-rich protein 2	GO:0008270#zinc ion binding && parent = molecular_function|GO:0046872#metal ion binding && parent = molecular_function	1855,5	492	213	245	186	406,5	135	112	5058	266,5
79187	19	4255690	4274838	FSD1	fibronectin type III and SPRY domain containing 1	GO:0000004#biological process unknown && parent = biological_process|GO:0005554#molecular function unknown && parent = molecular_function|GO:0005622#intracellular && parent = cellular_component|GO:0008372#cellular component unknown && parent = cellular_component	1458,5	33,5	44,5	91	68,5	194	63	115	55	267
2034	2	46378066	46467339	EPAS1	endothelial PAS domain protein 1	GO:0001525#angiogenesis && parent = biological_process|GO:0001666#response to hypoxia && parent = biological_process|GO:0003705#RNA polymerase II transcription factor activity|GO:0003713#transcription coactivator activity && parent = molecular_function|GO:0004871#signal transducer activity && parent = molecular_function|GO:0005515#protein binding && parent = molecular_function|GO:0005634#nucleus …	1309,25	1947,75	427,25	172,75	703,5	2394,5	1301,25	1069,5	17943,8	1811,25
1832	6	7486868	7531945	DSP	desmoplakin	GO:0005200#structural constituent of cytoskeleton && parent = molecular_function|GO:0005856#cytoskeleton && parent = cellular_component|GO:0005882#intermediate filament && parent = cellular_component|GO:0005913#cell-cell adherens junction && parent = cellular_component|GO:0008544#epidermis development && parent = biological_process	239	608	378	309,5	11434,5	792	3269	353	792,5	1452,5
5121	21	40161216	40223190	PCP4	Purkinje cell protein 4	GO:0007417#central nervous system development && parent = biological_process	2907	202	140	105,5	218	172	170	274,5	188	183,5
6275	1	151782721	151784906	S100A4	S100 calcium binding protein A4 (calcium protein, calvasculin, metastasin, murine placental homolog)	GO:0005509#calcium ion binding && parent = molecular_function	201,5	3234,5	5402,5	33458,5	698,5	11600,5	505	433	8421,5	370,5
30846	19	52908490	52938202	EHD2	EH-domain containing 2	GO:0000166#nucleotide binding && parent = molecular_function|GO:0003676#nucleic acid binding && parent = molecular_function|GO:0003924#GTPase activity && parent = molecular_function|GO:0005509#calcium ion binding && parent = molecular_function|GO:0005524#ATP binding && parent = molecular_function|GO:0005525#GTP binding && parent = molecular_function|GO:0005634#nucleus && parent = cellular_compone…	79	127,5	186,5	67	137	2808,5	135,5	175,5	1857	278,5
8676	6	144513361	144551194	STX11	syntaxin 11	GO:0005484#SNAP receptor activity && parent = molecular_function|GO:0005515#protein binding && parent = molecular_function|GO:0005795#Golgi stack && parent = cellular_component|GO:0006886#intracellular protein transport && parent = biological_process|GO:0006944#membrane fusion && parent = biological_process|GO:0008565#protein transporter activity && parent = molecular_function|GO:0016020#membrane…	17,5	16,5	138,5	608,5	35,5	16,5	18,5	36	191,5	18
710	11	57121602	57138902	SERPING1	serpin peptidase inhibitor, clade G (C1 inhibitor), member 1, (angioedema, hereditary)	GO:0004867#serine-type endopeptidase inhibitor activity && parent = molecular_function|GO:0005576#extracellular region && parent = cellular_component|GO:0005615#extracellular space && parent = cellular_component|GO:0006955#immune response && parent = biological_process|GO:0006958#complement activation|GO:0007596#blood coagulation && parent = biological_process|GO:0008015#circulation && parent = b…	501	1938	538,5	700,5	1607,5	7918	1405,5	832	7721,5	28494,5
54	19	11546476	11549496	ACP5	acid phosphatase 5, tartrate resistant	GO:0003993#acid phosphatase activity && parent = molecular_function|GO:0005506#iron ion binding && parent = molecular_function|GO:0005764#lysosome && parent = cellular_component|GO:0016021#integral to membrane && parent = cellular_component|GO:0016787#hydrolase activity && parent = molecular_function|GO:0046872#metal ion binding && parent = molecular_function	71	2040,5	532,5	865,5	230,5	315	402	403,5	9123,5	1675
6282	1	150271607	150276135	S100A11	S100 calcium binding protein A11 (calgizzarin)	GO:0005509#calcium ion binding && parent = molecular_function|GO:0005634#nucleus && parent = cellular_component|GO:0005737#cytoplasm && parent = cellular_component|GO:0007165#signal transduction && parent = biological_process|GO:0008156#negative regulation of DNA replication && parent = biological_process|GO:0008285#negative regulation of cell proliferation && parent = biological_process	73,5	1465,5	2790	30858,5	1355,5	8204	3606,5	112	7729,5	427
26050	13	87122870	87129869	SLITRK5	SLIT and NTRK-like family, member 5	GO:0016020#membrane && parent = cellular_component|GO:0016021#integral to membrane && parent = cellular_component	662	30	36,5	26,5	59	22	58	70	36,5	51,5
978	1	20788030	20817985	CDA	cytidine deaminase	GO:0004126#cytidine deaminase activity && parent = molecular_function|GO:0006139#nucleobase|GO:0008270#zinc ion binding && parent = molecular_function|GO:0016787#hydrolase activity && parent = molecular_function|GO:0046087#cytidine metabolism && parent = biological_process|GO:0046872#metal ion binding && parent = molecular_function	100	312,5	2101,5	3621,5	27	220,5	99,5	181	65,5	823
1050	19	38482692	38485270	CEBPA	CCAAT/enhancer binding protein (C/EBP), alpha	|GO:0003705#RNA polymerase II transcription factor activity|GO:0005634#nucleus && parent = cellular_component|GO:0006091#generation of precursor metabolites and energy && parent = biological_process|GO:0006350#transcription && parent = biological_process|GO:0006355#regulation of transcription|GO:0006366#transcription from RNA polymerase II promoter && parent = biological_process|GO:0008134#transc…	654,5	547	1280	2578,5	857	3331	337,5	189	2189	17287
11027	19	59777070	59790835	LILRA2	leukocyte immunoglobulin-like receptor, subfamily A (with TM domain), member 2	GO:0003823#antigen binding && parent = molecular_function|GO:0004872#receptor activity && parent = molecular_function|GO:0006955#immune response && parent = biological_process|GO:0007165#signal transduction && parent = biological_process|GO:0016020#membrane && parent = cellular_component|GO:0016021#integral to membrane && parent = cellular_component	106,5	70	631,5	1756	88	53	147	59,5	68	123,5
8876	6	133044424	133076881	VNN1	vanin 1	GO:0006807#nitrogen compound metabolism && parent = biological_process|GO:0006928#cell motility && parent = biological_process|GO:0016020#membrane && parent = cellular_component|GO:0016810#hydrolase activity|GO:0016811#hydrolase activity	7,5	96	118	757	70,5	95	31,5	50	18	17,5
934	Y	19611913	19614093	CD24	CD24 antigen (small cell lung carcinoma cluster 4 antigen)	GO:0005886#plasma membrane && parent = cellular_component|GO:0006959#humoral immune response && parent = biological_process	781,5	2113,5	11494	761	1061,5	74,5	9720	158,5	1211,5	52
3371	9	116822625	116920260	TNC	tenascin C (hexabrachion)	GO:0005515#protein binding && parent = molecular_function|GO:0005578#extracellular matrix (sensu Metazoa) && parent = cellular_component|GO:0007155#cell adhesion && parent = biological_process	100,5	811,5	132	27	73,5	2152,5	101	59	614	49,5
25830	22	42551721	42589689	SULT4A1	sulfotransferase family 4A, member 1	GO:0000004#biological process unknown && parent = biological_process|GO:0005829#cytosol && parent = cellular_component|GO:0006629#lipid metabolism && parent = biological_process|GO:0008146#sulfotransferase activity && parent = molecular_function|GO:0008202#steroid metabolism && parent = biological_process|GO:0016740#transferase activity && parent = molecular_function	6110,5	287	420,5	265	709,5	498	389,5	385,5	259,5	378
54715	16	6009132	7702499	A2BP1	NULL	GO:0000166#nucleotide binding && parent = molecular_function|GO:0003676#nucleic acid binding && parent = molecular_function|GO:0003723#RNA binding && parent = molecular_function|GO:0005794#Golgi apparatus && parent = cellular_component	4379,5	146	268	210,5	541,5	236	114,5	1143,5	190	204
3936	13	45598059	45654395	LCP1	lymphocyte cytosolic protein 1 (L-plastin)	GO:0000004#biological process unknown && parent = biological_process|GO:0003779#actin binding && parent = molecular_function|GO:0005509#calcium ion binding && parent = molecular_function|GO:0005515#protein binding && parent = molecular_function|GO:0005829#cytosol && parent = cellular_component	435,5	2737	6191	16353	727,5	325	411	591,5	817,5	1428,5
6698	1	151223180	151224913	SPRR1A	small proline-rich protein 1A	GO:0005198#structural molecule activity && parent = molecular_function|GO:0005515#protein binding && parent = molecular_function|GO:0008544#epidermis development && parent = biological_process|GO:0031424#keratinization && parent = biological_process	39	33	34,5	29	602,5	30	36,5	51	27,5	75,5
8406	X	37893537	37965075	SRPX	sushi-repeat-containing protein, X-linked	GO:0005515#protein binding && parent = molecular_function|GO:0007155#cell adhesion && parent = biological_process|GO:0009986#cell surface && parent = cellular_component|GO:0016020#membrane && parent = cellular_component	316,5	891	357	123,5	1008	11490	572,5	928,5	3976,5	786,5
2006	7	73080371	73122170	ELN	elastin (supravalvular aortic stenosis, Williams-Beuren syndrome)	GO:0000004#biological process unknown && parent = biological_process|GO:0004519#endonuclease activity && parent = molecular_function|GO:0005201#extracellular matrix structural constituent && parent = molecular_function|GO:0005525#GTP binding && parent = molecular_function|GO:0005578#extracellular matrix (sensu Metazoa) && parent = cellular_component|GO:0005615#extracellular space && parent = cell…	65	140,25	251,75	83,5	143,5	2774	176	171,75	864	141,75
2596	3	116825141	116922842	GAP43	growth associated protein 43	GO:0001558#regulation of cell growth && parent = biological_process|GO:0005516#calmodulin binding && parent = molecular_function|GO:0007205#protein kinase C activation && parent = biological_process|GO:0007399#nervous system development && parent = biological_process|GO:0009611#response to wounding && parent = biological_process|GO:0016020#membrane && parent = cellular_component|GO:0030154#cell d…	5373,25	342,5	330,5	310,5	409,25	278,25	151,5	652	221,75	558,5
1468	17	77289741	77298446	SLC25A10	solute carrier family 25 (mitochondrial carrier; dicarboxylate transporter), member 10	GO:0005310#dicarboxylic acid transporter activity && parent = molecular_function|GO:0005488#binding && parent = molecular_function|GO:0005739#mitochondrion && parent = cellular_component|GO:0006094#gluconeogenesis && parent = biological_process|GO:0006810#transport && parent = biological_process|GO:0006835#dicarboxylic acid transport && parent = biological_process|GO:0006839#mitochondrial transpo…	145,5	156,5	122,5	178	51	445,5	394,5	150,5	285	3021,5
84658	19	14591051	14646810	EMR3	egf-like module containing, mucin-like, hormone receptor-like 3	GO:0004872#receptor activity && parent = molecular_function|GO:0004930#G-protein coupled receptor activity && parent = molecular_function|GO:0005509#calcium ion binding && parent = molecular_function|GO:0007165#signal transduction && parent = biological_process|GO:0007218#neuropeptide signaling pathway && parent = biological_process|GO:0016020#membrane && parent = cellular_component|GO:0016021#in…	99,5	90	212	2401	90,5	74	272	318,5	255,5	100
5446	7	94827211	94863598	PON3	paraoxonase 3	GO:0004064#arylesterase activity && parent = molecular_function|GO:0005576#extracellular region && parent = cellular_component|GO:0009605#response to external stimulus && parent = biological_process|GO:0016787#hydrolase activity && parent = molecular_function	371,5	287	1042,5	363	462	567,5	755	1017,5	1309,5	9922,5
291	4	186301391	186305418	SLC25A4	solute carrier family 25 (mitochondrial carrier; adenine nucleotide translocator), member 4	GO:0000002#mitochondrial genome maintenance && parent = biological_process|GO:0005215#transporter activity && parent = molecular_function|GO:0005488#binding && parent = molecular_function|GO:0005739#mitochondrion && parent = cellular_component|GO:0005743#mitochondrial inner membrane && parent = cellular_component|GO:0005887#integral to plasma membrane && parent = cellular_component|GO:0006091#gen…	2975	162	53	93	128	238	240,5	4187,5	922,5	323,5
4317	11	102088541	102100868	MMP8	matrix metallopeptidase 8 (neutrophil collagenase)	GO:0000270#peptidoglycan metabolism && parent = biological_process|GO:0004222#metalloendopeptidase activity && parent = molecular_function|GO:0005509#calcium ion binding && parent = molecular_function|GO:0005578#extracellular matrix (sensu Metazoa) && parent = cellular_component|GO:0005615#extracellular space && parent = cellular_component|GO:0006508#proteolysis && parent = biological_process|GO:…	275,5	326	4884	309,5	668,5	313	61	599	53,5	618
6363	9	34679568	34681274	CCL19	chemokine (C-C motif) ligand 19	GO:0005576#extracellular region && parent = cellular_component|GO:0005615#extracellular space && parent = cellular_component|GO:0006874#calcium ion homeostasis && parent = biological_process|GO:0006935#chemotaxis && parent = biological_process|GO:0006954#inflammatory response && parent = biological_process|GO:0006955#immune response && parent = biological_process|GO:0007165#signal transduction &&…	185,5	7477	336	244	511,5	503,5	562,5	441	768	1146,5
22861	17	5343470	5428553	NALP1	NACHT, leucine rich repeat and PYD (pyrin domain) containing 1	GO:0000166#nucleotide binding && parent = molecular_function|GO:0005524#ATP binding && parent = molecular_function|GO:0005622#intracellular && parent = cellular_component|GO:0006917#induction of apoptosis && parent = biological_process|GO:0006919#caspase activation && parent = biological_process|GO:0008656#caspase activator activity && parent = molecular_function|GO:0019899#enzyme binding && pare…	31	595,5	123,5	1216	46	68,5	38	88,5	57	65
57162	2	64173499	64192987	PELI1	pellino homolog 1 (Drosophila)		240	648	335,5	3365	203,5	73	404,5	176,5	173,5	27
2200	15	46489479	46725210	FBN1	fibrillin 1 (Marfan syndrome)	GO:0001501#skeletal development && parent = biological_process|GO:0004888#transmembrane receptor activity && parent = molecular_function|GO:0005201#extracellular matrix structural constituent && parent = molecular_function|GO:0005509#calcium ion binding && parent = molecular_function|GO:0005578#extracellular matrix (sensu Metazoa) && parent = cellular_component|GO:0005615#extracellular space && p…	110,5	556	218	97,75	342,25	3957,25	216,5	416,75	349,5	188,75
29108	16	31120309	31121752	PYCARD	PYD and CARD domain containing	GO:0005515#protein binding && parent = molecular_function|GO:0005737#cytoplasm && parent = cellular_component|GO:0006917#induction of apoptosis && parent = biological_process|GO:0006919#caspase activation && parent = biological_process|GO:0007049#cell cycle && parent = biological_process|GO:0007165#signal transduction && parent = biological_process|GO:0008656#caspase activator activity && parent …	86	482,5	684,5	5629,5	277	344	255,5	136,5	2939	245,5
23095	1	10193417	10364241	KIF1B	kinesin family member 1B	GO:0000166#nucleotide binding && parent = molecular_function|GO:0003777#microtubule motor activity && parent = molecular_function|GO:0005515#protein binding && parent = molecular_function|GO:0005524#ATP binding && parent = molecular_function|GO:0005739#mi	2965,5	121,5	122,5	624,5	92,5	166	379,5	128,5	311,5	81
5268	18	59295170	59323297	SERPINB5	serpin peptidase inhibitor, clade B (ovalbumin), member 5	GO:0004867#serine-type endopeptidase inhibitor activity && parent = molecular_function|GO:0006928#cell motility && parent = biological_process	60,5	30	122,5	39,5	1335,5	166	372	98	40,5	58
5549	1	201711505	201727100	PRELP	proline/arginine-rich end leucine-rich repeat protein	GO:0001501#skeletal development && parent = biological_process|GO:0005201#extracellular matrix structural constituent && parent = molecular_function|GO:0005578#extracellular matrix (sensu Metazoa) && parent = cellular_component	527	585,5	154,5	250,5	141	1472	655,5	232	6067,5	294,5
1496	2	79593633	80729415	CTNNA2	catenin (cadherin-associated protein), alpha 2	GO:0005198#structural molecule activity && parent = molecular_function|GO:0005200#structural constituent of cytoskeleton && parent = molecular_function|GO:0005515#protein binding && parent = molecular_function|GO:0007155#cell adhesion && parent = biological_process|GO:0015629#actin cytoskeleton && parent = cellular_component|GO:0045296#cadherin binding && parent = molecular_function	903,5	36	100,5	16	146,5	56	56,5	98	24,5	62,5
51195	17	35588138	35605426	RAPGEFL1	Rap guanine nucleotide exchange factor (GEF)-like 1	GO:0005085#guanyl-nucleotide exchange factor activity && parent = molecular_function|GO:0005624#membrane fraction && parent = cellular_component|GO:0007186#G-protein coupled receptor protein signaling pathway && parent = biological_process|GO:0007264#small GTPase mediated signal transduction && parent = biological_process|GO:0007399#nervous system development && parent = biological_process	715,5	29,5	33	36,5	83	43	56,5	64,5	36,5	54,5
5880	22	35951257	35970251	RAC2	ras-related C3 botulinum toxin substrate 2 (rho family, small GTP binding protein Rac2)	GO:0000166#nucleotide binding && parent = molecular_function|GO:0003924#GTPase activity && parent = molecular_function|GO:0005515#protein binding && parent = molecular_function|GO:0005525#GTP binding && parent = molecular_function|GO:0007165#signal transduction && parent = biological_process|GO:0007264#small GTPase mediated signal transduction && parent = biological_process	254,75	4577,75	7901	16713,8	326,75	346	349,5	391	3366,5	634
2529	9	139044446	139047283	FUT7	fucosyltransferase 7 (alpha (1,3) fucosyltransferase)	GO:0005795#Golgi stack && parent = cellular_component|GO:0006486#protein amino acid glycosylation && parent = biological_process|GO:0016020#membrane && parent = cellular_component|GO:0016021#integral to membrane && parent = cellular_component|GO:0016757#transferase activity|GO:0042355#L-fucose catabolism && parent = biological_process|GO:0046920#alpha(1	24	77	155	914,5	17,5	65,5	26,5	133	42	81
2554	5	161206982	161258990	GABRA1	gamma-aminobutyric acid (GABA) A receptor, alpha 1	GO:0004890#GABA-A receptor activity && parent = molecular_function|GO:0005216#ion channel activity && parent = molecular_function|GO:0005230#extracellular ligand-gated ion channel activity && parent = molecular_function|GO:0005887#integral to plasma membrane && parent = cellular_component|GO:0006811#ion transport && parent = biological_process|GO:0006821#chloride transport && parent = biological_…	1238	52,5	101	33,5	68	73	109	140	68,5	121
51237	5	138751080	138753669	PACAP	NULL		27,5	1621	477,5	42,5	71	71	65,5	479,5	88,5	80,5
155066	7	149200989	149208719	ATP6V0E2L	ATPase, H+ transporting V0 subunit E2-like (rat)	GO:0015986#ATP synthesis coupled proton transport && parent = biological_process|GO:0016469#proton-transporting two-sector ATPase complex && parent = cellular_component|GO:0046933#hydrogen-transporting ATP synthase activity|GO:0046961#hydrogen-transporting ATPase activity	8388,5	556	270,5	738,5	197	254,5	347,5	379,5	1155	2622,5
25797	2	37425256	37453968	QPCT	glutaminyl-peptide cyclotransferase (glutaminyl cyclase)	GO:0006464#protein modification && parent = biological_process|GO:0006508#proteolysis && parent = biological_process|GO:0008233#peptidase activity && parent = molecular_function|GO:0008415#acyltransferase activity && parent = molecular_function|GO:0016603#glutaminyl-peptide cyclotransferase activity && parent = molecular_function|GO:0016740#transferase activity && parent = molecular_function	230,5	121	590,5	1958,5	44	142	219	46,5	58	64
51296	11	60461135	60475833	SLC15A3	solute carrier family 15, member 3	GO:0005215#transporter activity && parent = molecular_function|GO:0006857#oligopeptide transport && parent = biological_process|GO:0016020#membrane && parent = cellular_component	31,5	858,5	60	2166,5	103	94	148,5	106	2190	140
5293	1	9634389	9711556	PIK3CD	phosphoinositide-3-kinase, catalytic, delta polypeptide	GO:0004428#inositol or phosphatidylinositol kinase activity && parent = molecular_function|GO:0005942#phosphoinositide 3-kinase complex && parent = cellular_component|GO:0006468#protein amino acid phosphorylation && parent = biological_process|GO:0007165#signal transduction && parent = biological_process|GO:0016303#phosphatidylinositol 3-kinase activity && parent = molecular_function|GO:0016740#t…	491,5	2556,5	1837,5	10206	156,5	393	323,5	472	798,5	656,5
2563	1	1940702	1952050	GABRD	gamma-aminobutyric acid (GABA) A receptor, delta	GO:0004890#GABA-A receptor activity && parent = molecular_function|GO:0005216#ion channel activity && parent = molecular_function|GO:0005230#extracellular ligand-gated ion channel activity && parent = molecular_function|GO:0005887#integral to plasma membrane && parent = cellular_component|GO:0006811#ion transport && parent = biological_process|GO:0007165#signal transduction && parent = biological…	811	29	34,5	50	84	85	36	72	36	87,5
460	1	175093063	175400647	ASTN	astrotactin	GO:0005515#protein binding && parent = molecular_function|GO:0007155#cell adhesion && parent = biological_process|GO:0007158#neuron adhesion && parent = biological_process|GO:0008372#cellular component unknown && parent = cellular_component|GO:0016020#membrane && parent = cellular_component|GO:0016021#integral to membrane && parent = cellular_component|GO:0016477#cell migration && parent = biolog…	1865,5	149	130,5	125,5	159,5	232	129	83	32	143,5
1942	1	153366972	153374008	EFNA1	ephrin-A1	GO:0005887#integral to plasma membrane && parent = cellular_component|GO:0007267#cell-cell signaling && parent = biological_process|GO:0016020#membrane && parent = cellular_component|GO:0046875#ephrin receptor binding && parent = molecular_function	173,5	111,5	150	47	638,5	139	1045	90	3369,5	3626
116496	1	183026790	183210305	C1orf24	chromosome 1 open reading frame 24	GO:0000004#biological process unknown && parent = biological_process|GO:0005554#molecular function unknown && parent = molecular_function|GO:0006457#protein folding && parent = biological_process|GO:0006810#transport && parent = biological_process|GO:0008372#cellular component unknown && parent = cellular_component|GO:0031072#heat shock protein binding && parent = molecular_function|GO:0051082#un…	209	474,25	810,25	9289,5	607	813,75	1009	715,75	822,5	399,5
8639	17	38256726	38263664	AOC3	amine oxidase, copper containing 3 (vascular adhesion protein 1)	GO:0005489#electron transporter activity && parent = molecular_function|GO:0005507#copper ion binding && parent = molecular_function|GO:0005515#protein binding && parent = molecular_function|GO:0005886#plasma membrane && parent = cellular_component|GO:0006954#inflammatory response && parent = biological_process|GO:0007155#cell adhesion && parent = biological_process|GO:0008131#amine oxidase activ…	141	847,5	214,5	243,5	266,5	6612,5	195,5	400,5	3799,5	936,5
6590	20	43314292	43316620	SLPI	secretory leukocyte peptidase inhibitor	GO:0004867#serine-type endopeptidase inhibitor activity && parent = molecular_function	381	920	4335	2054,5	1552	381,5	1264,5	858,5	19757,5	2367,5
4067	8	56954925	57085685	LYN	v-yes-1 Yamaguchi sarcoma viral related oncogene homolog	GO:0000166#nucleotide binding && parent = molecular_function|GO:0004716#receptor signaling protein tyrosine kinase activity && parent = molecular_function|GO:0005515#protein binding && parent = molecular_function|GO:0005524#ATP binding && parent = molecular_function|GO:0006468#protein amino acid phosphorylation && parent = biological_process|GO:0007242#intracellular signaling cascade && parent = …	264,5	824,5	1701	7587,5	283,5	300,5	461,5	304,5	770	403
6813	19	7608012	7618758	STXBP2	syntaxin binding protein 2	GO:0006886#intracellular protein transport && parent = biological_process|GO:0006904#vesicle docking during exocytosis && parent = biological_process|GO:0008372#cellular component unknown && parent = cellular_component|GO:0016192#vesicle-mediated transport && parent = biological_process|GO:0030347#syntaxin-2 binding && parent = molecular_function|GO:0030348#syntaxin-3 binding && parent = molecula…	135	454	335,5	3330	36,5	65,5	299,5	174	1397	117
6718	7	137337609	137453590	AKR1D1	aldo-keto reductase family 1, member D1 (delta 4-3-ketosteroid-5-beta-reductase)	GO:0005489#electron transporter activity && parent = molecular_function|GO:0006629#lipid metabolism && parent = biological_process|GO:0006699#bile acid biosynthesis && parent = biological_process|GO:0007586#digestion && parent = biological_process|GO:0008202#steroid metabolism && parent = biological_process|GO:0016491#oxidoreductase activity && parent = molecular_function|GO:0030573#bile acid cat…	98	109,5	201	55	201,5	208,5	89	313	133,5	2164
6916	7	139124515	139366560	TBXAS1	thromboxane A synthase 1 (platelet, cytochrome P450, family 5, subfamily A)	GO:0001516#prostaglandin biosynthesis && parent = biological_process|GO:0004796#thromboxane-A synthase activity && parent = molecular_function|GO:0005506#iron ion binding && parent = molecular_function|GO:0006118#electron transport && parent = biological_process|GO:0006633#fatty acid biosynthesis && parent = biological_process|GO:0007596#blood coagulation && parent = biological_process|GO:0016020…	91	34,5	150	1411,5	90,5	27,5	23,5	133	796,5	128
1521	11	65403859	65407786	CTSW	cathepsin W (lymphopain)	GO:0004197#cysteine-type endopeptidase activity && parent = molecular_function|GO:0006508#proteolysis && parent = biological_process|GO:0006955#immune response && parent = biological_process	53	653,5	349,5	3292	69,5	87,5	346	172	515	167
7456	2	175132548	175255873	WASPIP	Wiskott-Aldrich syndrome protein interacting protein	GO:0003779#actin binding && parent = molecular_function|GO:0005522#profilin binding && parent = molecular_function|GO:0006461#protein complex assembly && parent = biological_process|GO:0008154#actin polymerization and/or depolymerization && parent = biological_process|GO:0015629#actin cytoskeleton && parent = cellular_component	180	1310,5	461	4027,5	190,5	231	179,5	163,5	200	214
124	4	100416546	100431165	ADH1A	alcohol dehydrogenase 1A (class I), alpha polypeptide	GO:0004024#alcohol dehydrogenase activity|GO:0005737#cytoplasm && parent = cellular_component|GO:0006066#alcohol metabolism && parent = biological_process|GO:0008270#zinc ion binding && parent = molecular_function|GO:0016491#oxidoreductase activity && parent = molecular_function|GO:0046872#metal ion binding && parent = molecular_function	96,5	266	351,5	195,5	402,5	324,5	275	636	85,5	3937
50632	10	134988922	135000401	DRD1IP	dopamine receptor D1 interacting protein	GO:0004872#receptor activity && parent = molecular_function|GO:0005887#integral to plasma membrane && parent = cellular_component|GO:0007212#dopamine receptor signaling pathway && parent = biological_process|GO:0007268#synaptic transmission && parent = biological_process|GO:0016020#membrane && parent = cellular_component|GO:0016021#integral to membrane && parent = cellular_component|GO:0050780#do…	2542	95	173	301,5	28,5	183	165	209	219	293
7852	2	136588389	136592195	CXCR4	chemokine (C-X-C motif) receptor 4	GO:0001584#rhodopsin-like receptor activity && parent = molecular_function|GO:0004872#receptor activity && parent = molecular_function|GO:0007165#signal transduction && parent = biological_process|GO:0007186#G-protein coupled receptor protein signaling pathway && parent = biological_process|GO:0016020#membrane && parent = cellular_component|GO:0016021#integral to membrane && parent = cellular_com…	349	4897,5	13568	7931,5	405	136	452,5	491	2260	265
23676	X	21634012	21686151	SMPX	small muscle protein, X-linked	GO:0006941#striated muscle contraction && parent = biological_process	116,5	30	116,5	21	16,5	80,5	156	935	33,5	93,5
9568	9	100090186	100511300	GPR51	G protein-coupled receptor 51	GO:0004872#receptor activity && parent = molecular_function|GO:0004965#GABA-B receptor activity && parent = molecular_function|GO:0005887#integral to plasma membrane && parent = cellular_component|GO:0007165#signal transduction && parent = biological_process|GO:0007186#G-protein coupled receptor protein signaling pathway && parent = biological_process|GO:0007194#negative regulation of adenylate c…	3028	160,5	383,75	157,5	192,25	232,5	117,75	354,5	75,5	313,75
7846	12	47864851	47869128	TUBA3	NULL	GO:0000166#nucleotide binding && parent = molecular_function|GO:0003924#GTPase activity && parent = molecular_function|GO:0005198#structural molecule activity && parent = molecular_function|GO:0005525#GTP binding && parent = molecular_function|GO:0005874#microtubule && parent = cellular_component|GO:0007018#microtubule-based movement && parent = biological_process|GO:0043234#protein complex && pa…	20537	838	767	12683	299,5	1969,5	585	569	6638	1035
23109	12	47675199	47679355	DDN	dendrin		3353,5	330	771	187,5	203	145	79,5	269	53	412,5
1264	19	11510578	11522138	CNN1	calponin 1, basic, smooth muscle	GO:0003779#actin binding && parent = molecular_function|GO:0005516#calmodulin binding && parent = molecular_function|GO:0006939#smooth muscle contraction && parent = biological_process|GO:0006940#regulation of smooth muscle contraction && parent = biological_process|GO:0031032#actomyosin structure organization and biogenesis && parent = biological_process	118	572	138	39	466	191,5	495	78,5	2959	130
6695	5	136338887	136862917	SPOCK1	sparc/osteonectin, cwcv and kazal-like domains proteoglycan (testican) 1	GO:0005509#calcium ion binding && parent = molecular_function|GO:0005578#extracellular matrix (sensu Metazoa) && parent = cellular_component|GO:0005615#extracellular space && parent = cellular_component|GO:0006928#cell motility && parent = biological_process|GO:0007155#cell adhesion && parent = biological_process|GO:0007275#development && parent = biological_process|GO:0007399#nervous system deve…	4101	535	364	373,5	633	8302	237,5	351	411,5	907
478	19	47162575	47190222	ATP1A3	ATPase, Na+/K+ transporting, alpha 3 polypeptide	GO:0000166#nucleotide binding && parent = molecular_function|GO:0000287#magnesium ion binding && parent = molecular_function|GO:0005391#sodium:potassium-exchanging ATPase activity && parent = molecular_function|GO:0005524#ATP binding && parent = molecular	1784,5	83	235	120	39,5	63	286,5	235	67	113,5
313	7	36519134	36730550	AOAH	acyloxyacyl hydrolase (neutrophil)	GO:0004465#lipoprotein lipase activity && parent = molecular_function|GO:0006629#lipid metabolism && parent = biological_process|GO:0006954#inflammatory response && parent = biological_process|GO:0016788#hydrolase activity|GO:0050528#acyloxyacyl hydrolase activity && parent = molecular_function	36	94,5	135	1500,5	143	66,5	258,5	170,5	30	101,5
51312	8	23442307	23486006	SLC25A37	solute carrier family 25, member 37	GO:0005488#binding && parent = molecular_function|GO:0006810#transport && parent = biological_process|GO:0016020#membrane && parent = cellular_component|GO:0016021#integral to membrane && parent = cellular_component	218,75	397	5679,25	1473,25	321,5	256,75	271	696,5	325,75	216,25
241	13	30207668	30236556	ALOX5AP	arachidonate 5-lipoxygenase-activating protein	GO:0005488#binding && parent = molecular_function|GO:0005624#membrane fraction && parent = cellular_component|GO:0006954#inflammatory response && parent = biological_process|GO:0008047#enzyme activator activity && parent = molecular_function|GO:0016020#membrane && parent = cellular_component|GO:0016021#integral to membrane && parent = cellular_component|GO:0019370#leukotriene biosynthesis && pare…	729	1964,5	15482,5	17205,5	393	459,5	683	954	4560,5	970,5
8736	18	3056805	3210106	MYOM1	myomesin 1 (skelemin) 185kDa	GO:0005863#striated muscle thick filament && parent = cellular_component|GO:0006941#striated muscle contraction && parent = biological_process|GO:0007517#muscle development && parent = biological_process|GO:0008307#structural constituent of muscle && parent = molecular_function|GO:0030016#myofibril && parent = cellular_component	63	304,5	338,5	182	263	138	271	3200	151,5	409
5176	17	1612008	1627617	SERPINF1	serpin peptidase inhibitor, clade F (alpha-2 antiplasmin, pigment epithelium derived factor), member	GO:0004867#serine-type endopeptidase inhibitor activity && parent = molecular_function|GO:0005576#extracellular region && parent = cellular_component|GO:0007275#development && parent = biological_process|GO:0008283#cell proliferation && parent = biological_process|GO:0016525#negative regulation of angiogenesis && parent = biological_process|GO:0050769#positive regulation of neurogenesis && parent…	2331	2189,5	158,5	272	1378	23240,5	1652,5	2172	3203,5	20848,5
2018	10	119291945	119299043	EMX2	empty spiracles homolog 2 (Drosophila)	GO:0003700#transcription factor activity && parent = molecular_function|GO:0005515#protein binding && parent = molecular_function|GO:0005634#nucleus && parent = cellular_component|GO:0006355#regulation of transcription|GO:0007275#development && parent = biological_process|GO:0043565#sequence-specific DNA binding && parent = molecular_function	480,5	12,5	20,5	13	146	518,5	23,5	65	14,5	42,5
83729	12	56135362	56138056	INHBE	inhibin, beta E	GO:0005179#hormone activity && parent = molecular_function|GO:0005576#extracellular region && parent = cellular_component|GO:0008083#growth factor activity && parent = molecular_function	74,5	38	176	91,5	101	96	120	222	87	1516,5
5116	21	46568482	46690109	PCNT	pericentrin (kendrin)	GO:0005516#calmodulin binding && parent = molecular_function|GO:0005576#extracellular region && parent = cellular_component|GO:0006869#lipid transport && parent = biological_process|GO:0008289#lipid binding && parent = molecular_function|GO:0042157#lipoprotein metabolism && parent = biological_process|GO:0042384#cilium biogenesis && parent = biological_process	762	571,5	712,5	494,5	269,5	659	125	5804,5	229,5	164
4318	20	44070953	44078606	MMP9	matrix metallopeptidase 9 (gelatinase B, 92kDa gelatinase, 92kDa type IV collagenase)	GO:0000270#peptidoglycan metabolism && parent = biological_process|GO:0004229#gelatinase B activity && parent = molecular_function|GO:0005509#calcium ion binding && parent = molecular_function|GO:0005578#extracellular matrix (sensu Metazoa) && parent = cellular_component|GO:0005615#extracellular space && parent = cellular_component|GO:0006508#proteolysis && parent = biological_process|GO:0008133#…	701	6318,5	20152,5	7139	772	661,5	759,5	717,5	968,5	1213
286	8	41629901	41774297	ANK1	ankyrin 1, erythrocytic	GO:0003824#catalytic activity && parent = molecular_function|GO:0005198#structural molecule activity && parent = molecular_function|GO:0005200#structural constituent of cytoskeleton && parent = molecular_function|GO:0005515#protein binding && parent = mol	357,5	81	1340,5	83,5	145,5	83	212	2576	192,5	110
10321	6	49803055	49813070	CRISP3	cysteine-rich secretory protein 3	GO:0005554#molecular function unknown && parent = molecular_function|GO:0005578#extracellular matrix (sensu Metazoa) && parent = cellular_component|GO:0006952#defense response && parent = biological_process|GO:0007283#spermatogenesis && parent = biological_process|GO:0009566#fertilization && parent = biological_process|GO:0016337#cell-cell adhesion && parent = biological_process|GO:0042581#specif…	7	36,5	354	63,5	11	16	136,5	23,5	9,5	17
6793	5	171403226	171547865	STK10	serine/threonine kinase 10	GO:0000166#nucleotide binding && parent = molecular_function|GO:0004674#protein serine/threonine kinase activity && parent = molecular_function|GO:0005524#ATP binding && parent = molecular_function|GO:0006468#protein amino acid phosphorylation && parent = biological_process|GO:0016740#transferase activity && parent = molecular_function	104,5	860,25	1033,75	5010,75	202,25	246,5	241,5	134,75	810	243,25
3004	19	495026	500919	GZMM	granzyme M (lymphocyte met-ase 1)	GO:0004252#serine-type endopeptidase activity && parent = molecular_function|GO:0004263#chymotrypsin activity && parent = molecular_function|GO:0004295#trypsin activity && parent = molecular_function|GO:0006508#proteolysis && parent = biological_process|GO:0019835#cytolysis && parent = biological_process	27,5	119	150,5	1288,5	28,5	87	196,5	67	145,5	77
9796	8	22133180	22145549	PHYHIP	phytanoyl-CoA 2-hydroxylase interacting protein		4984	300	359,5	156,5	663,5	427,5	172	515,5	366,5	355,5
5225	6	41812427	41823099	PGC	progastricsin (pepsinogen C)	GO:0004194#pepsin A activity && parent = molecular_function|GO:0005615#extracellular space && parent = cellular_component|GO:0006508#proteolysis && parent = biological_process|GO:0007586#digestion && parent = biological_process|GO:0008233#peptidase activity && parent = molecular_function	558	451	796	677,5	429	523,5	1208	975	10134	1070
5118	7	100037925	100043729	PCOLCE	procollagen C-endopeptidase enhancer	GO:0005518#collagen binding && parent = molecular_function|GO:0007275#development && parent = biological_process	73,5	673,5	167	175	161	3176,5	116	279	1411,5	4788,5
3687	16	31274009	31301819	ITGAX	integrin, alpha X (antigen CD11C (p150), alpha polypeptide)	GO:0000287#magnesium ion binding && parent = molecular_function|GO:0004872#receptor activity && parent = molecular_function|GO:0005509#calcium ion binding && parent = molecular_function|GO:0005515#protein binding && parent = molecular_function|GO:0007155#cell adhesion && parent = biological_process|GO:0007160#cell-matrix adhesion && parent = biological_process|GO:0007229#integrin-mediated signali…	49,5	1205	136,5	2135,5	97,5	94	72	91,5	527	129,5
1823	18	26963213	26996817	DSC1	desmocollin 1	GO:0005509#calcium ion binding && parent = molecular_function|GO:0005515#protein binding && parent = molecular_function|GO:0005624#membrane fraction && parent = cellular_component|GO:0005856#cytoskeleton && parent = cellular_component|GO:0005887#integral to plasma membrane && parent = cellular_component|GO:0005921#gap junction && parent = cellular_component|GO:0007155#cell adhesion && parent = bi…	91,5	105	86,5	28,5	1862,5	83,5	193	296	124	362,5
55303	7	149895390	149901973	GIMAP4	GTPase, IMAP family member 4	GO:0000166#nucleotide binding && parent = molecular_function|GO:0005525#GTP binding && parent = molecular_function	113,5	632,5	532	3952,5	239,5	135	246,5	327,5	418,5	138,5
10125	15	36567597	36644224	RASGRP1	RAS guanyl releasing protein 1 (calcium and DAG-regulated)	GO:0005088#Ras guanyl-nucleotide exchange factor activity && parent = molecular_function|GO:0005509#calcium ion binding && parent = molecular_function|GO:0005624#membrane fraction && parent = cellular_component|GO:0007265#Ras protein signal transduction && parent = biological_process|GO:0008289#lipid binding && parent = molecular_function	461,5	896,5	36	2321,5	110	178,5	61	138	110,5	138,5
2100	14	63763182	63874567	ESR2	estrogen receptor 2 (ER beta)	GO:0003700#transcription factor activity && parent = molecular_function|GO:0003713#transcription coactivator activity && parent = molecular_function|GO:0005496#steroid binding && parent = molecular_function|GO:0005515#protein binding && parent = molecular	4,5	15	10,5	8	13	10,5	10,5	153	7	26
5217	3	151165380	151171586	PFN2	profilin 2	GO:0003779#actin binding && parent = molecular_function|GO:0005515#protein binding && parent = molecular_function|GO:0005546#phosphatidylinositol-4|GO:0007010#cytoskeleton organization and biogenesis && parent = biological_process|GO:0008064#regulation of actin polymerization and/or depolymerization && parent = biological_process|GO:0015629#actin cytoskeleton && parent = cellular_component|GO:003…	12183,5	877	506,5	357	703,5	1938	1311	1068	956,5	646
3059	3	122832936	122862405	HCLS1	hematopoietic cell-specific Lyn substrate 1	GO:0003700#transcription factor activity && parent = molecular_function|GO:0005665#DNA-directed RNA polymerase II|GO:0006355#regulation of transcription|GO:0007242#intracellular signaling cascade && parent = biological_process	448	3623	4387	13596	598	357,5	539	312	1219,5	937
4129	X	43510801	43626625	MAOB	monoamine oxidase B	GO:0005489#electron transporter activity && parent = molecular_function|GO:0005740#mitochondrial envelope && parent = cellular_component|GO:0006118#electron transport && parent = biological_process|GO:0008131#amine oxidase activity && parent = molecular_function|GO:0016020#membrane && parent = cellular_component|GO:0016021#integral to membrane && parent = cellular_component|GO:0016491#oxidoreduct…	728,5	79,5	253	157,5	125,5	95,5	225,5	196	1029,5	3383
4744	22	28196906	28217275	NEFH	neurofilament, heavy polypeptide 200kDa	GO:0000786#nucleosome && parent = cellular_component|GO:0003677#DNA binding && parent = molecular_function|GO:0005198#structural molecule activity && parent = molecular_function|GO:0005554#molecular function unknown && parent = molecular_function|GO:0005634#nucleus && parent = cellular_component|GO:0005883#neurofilament && parent = cellular_component|GO:0006334#nucleosome assembly && parent = bio…	1280	69,5	84	105	49	133,5	50,5	134	81,5	151,5
3932	1	32489505	32524350	LCK	lymphocyte-specific protein tyrosine kinase	GO:0000074#regulation of progression through cell cycle && parent = biological_process|GO:0000166#nucleotide binding && parent = molecular_function|GO:0000242#pericentriolar material && parent = cellular_component|GO:0001948#glycoprotein binding && parent	82,75	2094	288,25	3005,5	106,25	101,5	202,75	139,5	540,75	192
51177	1	148388793	148398440	PLEKHO1	pleckstrin homology domain containing, family O member 1		369,5	722	82	2592,5	106	158,5	54,5	91	611,5	77,5
6503	8	134118155	134141628	SLA	Src-like-adaptor	GO:0005070#SH3/SH2 adaptor activity && parent = molecular_function|GO:0007242#intracellular signaling cascade && parent = biological_process	105,5	1035,5	2065,5	5384	62	113,5	282	170	1245	344
8740	19	6615565	6621599	TNFSF14	tumor necrosis factor (ligand) superfamily, member 14	GO:0001719|GO:0005164#tumor necrosis factor receptor binding && parent = molecular_function|GO:0005615#extracellular space && parent = cellular_component|GO:0006917#induction of apoptosis && parent = biological_process|GO:0006955#immune response && parent = biological_process|GO:0007165#signal transduction && parent = biological_process|GO:0008588#release of cytoplasmic sequestered NF-kappaB && p…	19,5	21,5	46	597	28,5	41,5	62	111	43	49
3306	14	64072375	64079705	HSPA2	heat shock 70kDa protein 2	GO:0000166#nucleotide binding && parent = molecular_function|GO:0005524#ATP binding && parent = molecular_function|GO:0006457#protein folding && parent = biological_process|GO:0006986#response to unfolded protein && parent = biological_process|GO:0007140#male meiosis && parent = biological_process|GO:0007286#spermatid development && parent = biological_process|GO:0009986#cell surface && parent = …	6035	290,5	303	126,5	262	590	348,5	736,5	1192,5	556,5
4051	19	15612706	15634634	CYP4F3	cytochrome P450, family 4, subfamily F, polypeptide 3	GO:0004497#monooxygenase activity && parent = molecular_function|GO:0005506#iron ion binding && parent = molecular_function|GO:0005783#endoplasmic reticulum && parent = cellular_component|GO:0005792#microsome && parent = cellular_component|GO:0006118#electron transport && parent = biological_process|GO:0006691#leukotriene metabolism && parent = biological_process|GO:0016020#membrane && parent = c…	221,5	126	3049	3571,5	276	127	226	79	115,5	1960
9240	14	73248238	73250881	PNMA1	paraneoplastic antigen MA1	GO:0005515#protein binding && parent = molecular_function|GO:0005634#nucleus && parent = cellular_component|GO:0005730#nucleolus && parent = cellular_component|GO:0005737#cytoplasm && parent = cellular_component|GO:0007283#spermatogenesis && parent = biological_process|GO:0007417#central nervous system development && parent = biological_process	4160,5	418	198	522	129	773,5	219	107,5	606	146,5
7321	10	59764744	59800515	UBE2D1	ubiquitin-conjugating enzyme E2D 1 (UBC4/5 homolog, yeast)	GO:0004840#ubiquitin conjugating enzyme activity && parent = molecular_function|GO:0004842#ubiquitin-protein ligase activity && parent = molecular_function|GO:0006511#ubiquitin-dependent protein catabolism && parent = biological_process|GO:0006512#ubiquitin cycle && parent = biological_process|GO:0008642#ubiquitin-like activating enzyme activity && parent = molecular_function|GO:0016874#ligase ac…	177	220,5	235	2001,5	135,5	120	111,75	114	196,75	50,5
2632	3	81621547	81893435	GBE1	glucan (1,4-alpha-), branching enzyme 1 (glycogen branching enzyme, Andersen disease, glycogen stora	GO:0003844#1|GO:0004553#hydrolase activity|GO:0004556#alpha-amylase activity && parent = molecular_function|GO:0005975#carbohydrate metabolism && parent = biological_process|GO:0005978#glycogen biosynthesis && parent = biological_process|GO:0006091#generation of precursor metabolites and energy && parent = biological_process|GO:0016757#transferase activity	315,5	470	796,5	765,5	183,5	6910,5	214,5	502	474	1264
761	8	86537709	86548526	CA3	carbonic anhydrase III, muscle specific	GO:0004089#carbonate dehydratase activity && parent = molecular_function|GO:0005737#cytoplasm && parent = cellular_component|GO:0006730#one-carbon compound metabolism && parent = biological_process|GO:0008270#zinc ion binding && parent = molecular_function|GO:0016829#lyase activity && parent = molecular_function|GO:0046872#metal ion binding && parent = molecular_function	32	107,5	215,5	31	267,5	29	47,5	1226	138	100,5
54504	7	29001773	29152678	CPVL	carboxypeptidase, vitellogenic-like	GO:0004185#serine carboxypeptidase activity && parent = molecular_function|GO:0006508#proteolysis && parent = biological_process|GO:0008233#peptidase activity && parent = molecular_function	64	782	719	3045,5	157,5	172,5	133,5	81,5	360	121,5
4478	X	64804235	64878517	MSN	moesin	GO:0005102#receptor binding && parent = molecular_function|GO:0005200#structural constituent of cytoskeleton && parent = molecular_function|GO:0005737#cytoplasm && parent = cellular_component|GO:0005856#cytoskeleton && parent = cellular_component|GO:0005886#plasma membrane && parent = cellular_component|GO:0006928#cell motility && parent = biological_process|GO:0008092#cytoskeletal protein bindin…	472	2703,5	4454,5	15615	656,5	2045,5	351	93,5	2915	446
13	3	153014550	153028967	AADAC	arylacetamide deacetylase (esterase)	GO:0005789#endoplasmic reticulum membrane && parent = cellular_component|GO:0005792#microsome && parent = cellular_component|GO:0008152#metabolism && parent = biological_process|GO:0016020#membrane && parent = cellular_component|GO:0016021#integral to membrane && parent = cellular_component|GO:0016298#lipase activity && parent = molecular_function|GO:0019213#deacetylase activity && parent = molec…	56,5	110,5	99,5	179	54	173,5	566	217	110,5	1966
4056	5	179153591	179156118	LTC4S	leukotriene C4 synthase	GO:0004364#glutathione transferase activity && parent = molecular_function|GO:0004464#leukotriene-C4 synthase activity && parent = molecular_function|GO:0005624#membrane fraction && parent = cellular_component|GO:0005792#microsome && parent = cellular_component|GO:0008047#enzyme activator activity && parent = molecular_function|GO:0016020#membrane && parent = cellular_component|GO:0016021#integra…	89	53,5	98	16,5	39,5	44	51	52,5	880,5	443,5
221037	10	64596995	64698988	JMJD1C	jumonji domain containing 1C	GO:0003824#catalytic activity && parent = molecular_function|GO:0004872#receptor activity && parent = molecular_function|GO:0005622#intracellular && parent = cellular_component|GO:0006355#regulation of transcription|GO:0046966#thyroid hormone receptor binding && parent = molecular_function	210,5	453	16,5	1894,5	183	129,5	219,5	181,5	53	54
7096	4	38474271	38482807	TLR1	toll-like receptor 1	GO:0004888#transmembrane receptor activity && parent = molecular_function|GO:0005886#plasma membrane && parent = cellular_component|GO:0005887#integral to plasma membrane && parent = cellular_component|GO:0007165#signal transduction && parent = biological	88	216,5	176,5	2698	379	228,5	169,5	332	99,5	185,5
79888	5	1509322	1577076	AYTL2	acyltransferase like 2	GO:0003774#motor activity && parent = molecular_function|GO:0005509#calcium ion binding && parent = molecular_function|GO:0007517#muscle development && parent = biological_process|GO:0016459#myosin && parent = cellular_component	338,5	604,5	464,5	1665	77,5	221,5	107,5	85	3597,5	102
55911	16	28413493	28417778	APOB48R	NULL	GO:0003677#DNA binding && parent = molecular_function|GO:0004872#receptor activity && parent = molecular_function|GO:0005634#nucleus && parent = cellular_component|GO:0005887#integral to plasma membrane && parent = cellular_component|GO:0006629#lipid metabolism && parent = biological_process|GO:0008034#lipoprotein binding && parent = molecular_function	95,5	292	312	2451	50	240	94	102,5	341,5	259,5
27141	14	23844237	23850435	CIDEB	cell death-inducing DFFA-like effector b	GO:0005515#protein binding && parent = molecular_function|GO:0005622#intracellular && parent = cellular_component|GO:0005829#cytosol && parent = cellular_component|GO:0006915#apoptosis && parent = biological_process|GO:0006917#induction of apoptosis && parent = biological_process|GO:0008630#DNA damage response	657	1141,5	1826	1209,5	680	212	567,5	254	948,5	10174
10112	5	137543247	137551259	KIF20A	kinesin family member 20A	GO:0000166#nucleotide binding && parent = molecular_function|GO:0003777#microtubule motor activity && parent = molecular_function|GO:0005215#transporter activity && parent = molecular_function|GO:0005524#ATP binding && parent = molecular_function|GO:0005795#Golgi stack && parent = cellular_component|GO:0005874#microtubule && parent = cellular_component|GO:0005875#microtubule associated complex &&…	22	119,5	880	102,5	40	58	52	43,5	131	62
55937	6	31731649	31733965	APOM	apolipoprotein M	GO:0005319#lipid transporter activity && parent = molecular_function|GO:0005488#binding && parent = molecular_function|GO:0005887#integral to plasma membrane && parent = cellular_component|GO:0006091#generation of precursor metabolites and energy && parent = biological_process|GO:0006643#membrane lipid metabolism && parent = biological_process|GO:0006869#lipid transport && parent = biological_pro…	445	514,25	894,5	561,5	720	655,5	399	633,5	632,5	8160,5
9518	19	18357984	18360986	GDF15	growth differentiation factor 15	GO:0005125#cytokine activity && parent = molecular_function|GO:0005615#extracellular space && parent = cellular_component|GO:0007165#signal transduction && parent = biological_process|GO:0007179#transforming growth factor beta receptor signaling pathway && parent = biological_process|GO:0007267#cell-cell signaling && parent = biological_process|GO:0008083#growth factor activity && parent = molecu…	132,5	266	85	96	148	269	1911,5	238,5	2516,5	141,5
57468	20	44091241	44122196	SLC12A5	solute carrier family 12, (potassium-chloride transporter) member 5	GO:0005215#transporter activity && parent = molecular_function|GO:0005279#amino acid-polyamine transporter activity && parent = molecular_function|GO:0006811#ion transport && parent = biological_process|GO:0006813#potassium ion transport && parent = biological_process|GO:0006814#sodium ion transport && parent = biological_process|GO:0006821#chloride transport && parent = biological_process|GO:000…	4557	240,5	360	330,5	276,5	319,5	326,5	565,5	277,5	368,5
4589	4	71372524	71383302	MUC7	mucin 7, salivary	|GO:0005515#protein binding && parent = molecular_function	8,5	9	25	14	13,5	15	6,5	38,5	12,5	194,5
3937	5	169607666	169657400	LCP2	lymphocyte cytosolic protein 2 (SH2 domain containing leukocyte protein of 76kDa)	GO:0005515#protein binding && parent = molecular_function|GO:0006955#immune response && parent = biological_process|GO:0007169#transmembrane receptor protein tyrosine kinase signaling pathway && parent = biological_process|GO:0007242#intracellular signaling cascade && parent = biological_process	40,25	782,75	951,5	2900,5	103,5	56,25	98,25	170,25	606,5	107,5
81551	8	27149732	27171834	STMN4	stathmin-like 4	GO:0007242#intracellular signaling cascade && parent = biological_process	5982	399	810	355,5	694	421	348,5	439	344	294,5
51673	16	65981214	65984922	CGI-38	NULL		849	54,5	32	30,5	74,5	59	59,5	57	461	57
2628	15	43440615	43457998	GATM	glycine amidinotransferase (L-arginine:glycine amidinotransferase)	GO:0005739#mitochondrion && parent = cellular_component|GO:0005758#mitochondrial intermembrane space && parent = cellular_component|GO:0005829#cytosol && parent = cellular_component|GO:0006601#creatine biosynthesis && parent = biological_process|GO:0015068#glycine amidinotransferase activity && parent = molecular_function|GO:0016740#transferase activity && parent = molecular_function	1949,75	492,25	287	103,5	593,5	97,25	4932,75	286,5	202,75	5231
23400	1	17185039	17210997	ATP13A2	ATPase type 13A2	GO:0000166#nucleotide binding && parent = molecular_function|GO:0000287#magnesium ion binding && parent = molecular_function|GO:0005524#ATP binding && parent = molecular_function|GO:0006812#cation transport && parent = biological_process|GO:0008152#metabolism && parent = biological_process|GO:0015662#ATPase activity|GO:0016020#membrane && parent = cellular_component|GO:0016021#integral to membran…	1032,5	39	39,5	167	30,5	89,5	174	90	100	42
301	9	74956600	74975127	ANXA1	annexin A1	GO:0004859#phospholipase inhibitor activity && parent = molecular_function|GO:0005102#receptor binding && parent = molecular_function|GO:0005509#calcium ion binding && parent = molecular_function|GO:0005544#calcium-dependent phospholipid binding && parent = molecular_function|GO:0005737#cytoplasm && parent = cellular_component|GO:0006629#lipid metabolism && parent = biological_process|GO:0006916#…	263	1837,5	2131	11222,5	1821	12984,5	512	473	955,5	286,5
7535	2	97696462	97722757	ZAP70	zeta-chain (TCR) associated protein kinase 70kDa	GO:0000166#nucleotide binding && parent = molecular_function|GO:0004713#protein-tyrosine kinase activity && parent = molecular_function|GO:0004715#non-membrane spanning protein tyrosine kinase activity && parent = molecular_function|GO:0005515#protein binding && parent = molecular_function|GO:0005524#ATP binding && parent = molecular_function|GO:0005737#cytoplasm && parent = cellular_component|GO…	55	853	122,5	1222,5	76,5	81,5	39,5	102	167,5	32
4477	10	51219558	51232596	MSMB	microseminoprotein, beta-	GO:0000004#biological process unknown && parent = biological_process|GO:0005554#molecular function unknown && parent = molecular_function|GO:0005615#extracellular space && parent = cellular_component|GO:0005634#nucleus && parent = cellular_component	12,5	112	81,5	23	181,75	47,25	21	162	911,75	96,75
89927	16	15435825	15589418	C16orf45	chromosome 16 open reading frame 45		3933,5	391	136	135,5	151	731	231,5	581	359,5	242
1475	3	123526700	123543503	CSTA	cystatin A (stefin A)	GO:0004869#cysteine protease inhibitor activity && parent = molecular_function|GO:0005622#intracellular && parent = cellular_component	37,5	606	2925,5	8542,5	2504,5	485	182	479	935,5	369,5
5026	17	3523272	3546332	P2RX5	purinergic receptor P2X, ligand-gated ion channel, 5	GO:0004872#receptor activity && parent = molecular_function|GO:0004888#transmembrane receptor activity && parent = molecular_function|GO:0005216#ion channel activity && parent = molecular_function|GO:0005524#ATP binding && parent = molecular_function|GO:0005887#integral to plasma membrane && parent = cellular_component|GO:0006811#ion transport && parent = biological_process|GO:0007165#signal tran…	965,5	2861,5	601,5	718,5	52,5	95,5	78	169	92	102,5
8031	10	51235232	51260739	NCOA4	nuclear receptor coactivator 4	GO:0003713#transcription coactivator activity && parent = molecular_function|GO:0004872#receptor activity && parent = molecular_function|GO:0005634#nucleus && parent = cellular_component|GO:0006350#transcription && parent = biological_process|GO:0007169#transmembrane receptor protein tyrosine kinase signaling pathway && parent = biological_process|GO:0008584#male gonad development && parent = bio…	1611	2688,5	8511,5	24838	851	3857,5	1230,5	1023	1184,5	921,5
51348	12	9871343	9888868	KLRF1	killer cell lectin-like receptor subfamily F, member 1	GO:0000004#biological process unknown && parent = biological_process|GO:0005529#sugar binding && parent = molecular_function|GO:0005887#integral to plasma membrane && parent = cellular_component|GO:0007166#cell surface receptor linked signal transduction && parent = biological_process|GO:0016020#membrane && parent = cellular_component|GO:0019735#antimicrobial humoral response (sensu Vertebrata) &…	131	270	90	1315	197,5	51,5	61	47	83	72
10365	19	16296650	16299337	KLF2	Kruppel-like factor 2 (lung)	GO:0003700#transcription factor activity && parent = molecular_function|GO:0005634#nucleus && parent = cellular_component|GO:0006350#transcription && parent = biological_process|GO:0006355#regulation of transcription|GO:0008270#zinc ion binding && parent = molecular_function|GO:0016563#transcriptional activator activity && parent = molecular_function|GO:0046872#metal ion binding && parent = molec…	716,5	3080,5	2185,5	16538,5	960	486	893	413	4955	788,5
4674	X	72348879	72351409	NAP1L2	nucleosome assembly protein 1-like 2	GO:0005634#nucleus && parent = cellular_component|GO:0005678#chromatin assembly complex && parent = cellular_component|GO:0006334#nucleosome assembly && parent = biological_process	1709	190	95,5	163	199	54,5	128	123,5	133	109
7171	19	16048324	16074408	TPM4	tropomyosin 4	GO:0003779#actin binding && parent = molecular_function|GO:0005856#cytoskeleton && parent = cellular_component|GO:0007517#muscle development && parent = biological_process	127,5	410	349,5	972,5	396,5	4329,5	255,5	303	473,5	73,5
55256	2	3480697	3502306	MTCBP-1	NULL	|GO:0005634#nucleus && parent = cellular_component|GO:0008652#amino acid biosynthesis && parent = biological_process|GO:0009086#methionine biosynthesis && parent = biological_process|GO:0016020#membrane && parent = cellular_component|GO:0016151#nickel ion binding && parent = molecular_function|GO:0016491#oxidoreductase activity && parent = molecular_function|GO:0016702#oxidoreductase activity|GO:…	949,5	991,5	1154,5	1464,5	498	1564	706	296,5	2846	13753
5777	12	6926000	6940740	PTPN6	protein tyrosine phosphatase, non-receptor type 6	GO:0004725#protein tyrosine phosphatase activity && parent = molecular_function|GO:0005515#protein binding && parent = molecular_function|GO:0005554#molecular function unknown && parent = molecular_function|GO:0005856#cytoskeleton && parent = cellular_component|GO:0006470#protein amino acid dephosphorylation && parent = biological_process|GO:0006915#apoptosis && parent = biological_process|GO:000…	188	2009,5	1726,5	8932,5	307	279	493	432	1365,5	683,5
64757	1	219026877	219054358	MOSC1	MOCO sulphurase C-terminal domain containing 1		107,5	120	478,5	310,5	188,5	2765	120,5	187,5	106,5	516,5
5696	6	32916476	32920690	PSMB8	proteasome (prosome, macropain) subunit, beta type, 8 (large multifunctional peptidase 7)	GO:0004298#threonine endopeptidase activity && parent = molecular_function|GO:0005515#protein binding && parent = molecular_function|GO:0005829#cytosol && parent = cellular_component|GO:0005839#proteasome core complex (sensu Eukaryota) && parent = cellular_component|GO:0006508#proteolysis && parent = biological_process|GO:0006511#ubiquitin-dependent protein catabolism && parent = biological_proce…	37,5	855,5	280	3422,5	81	42	315	64,5	917,5	841,5
1284	13	109757631	109963372	COL4A2	collagen, type IV, alpha 2	GO:0005201#extracellular matrix structural constituent && parent = molecular_function|GO:0005581#collagen && parent = cellular_component|GO:0005587#collagen type IV && parent = cellular_component|GO:0005737#cytoplasm && parent = cellular_component|GO:0006817#phosphate transport && parent = biological_process|GO:0030198#extracellular matrix organization and biogenesis && parent = biological_process	386,75	1087,75	452	233,5	675	10194,2	1644,75	476	7400	1052,75
948	7	80105892	80144259	CD36	CD36 antigen (collagen type I receptor, thrombospondin receptor)	GO:0004872#receptor activity && parent = molecular_function|GO:0005515#protein binding && parent = molecular_function|GO:0005624#membrane fraction && parent = cellular_component|GO:0005887#integral to plasma membrane && parent = cellular_component|GO:0006629#lipid metabolism && parent = biological_process|GO:0006631#fatty acid metabolism && parent = biological_process|GO:0006810#transport && pare…	31	568,25	533,75	1723,25	636,25	5397	278	732,25	198,25	134
22891	10	63688921	64101777	ZNF365	zinc finger protein 365	GO:0003676#nucleic acid binding && parent = molecular_function|GO:0005634#nucleus && parent = cellular_component|GO:0008270#zinc ion binding && parent = molecular_function	2645,5	235,5	194,5	207	259	153,5	178	206	165	218,5
951	19	54530239	54535671	CD37	CD37 antigen	GO:0005886#plasma membrane && parent = cellular_component|GO:0005887#integral to plasma membrane && parent = cellular_component|GO:0006487#protein amino acid N-linked glycosylation && parent = biological_process|GO:0016021#integral to membrane && parent = cellular_component	211,5	3024,5	2064	7527	180	144	266	384	1700,5	327,5
931	11	59979857	59994800	MS4A1	membrane-spanning 4-domains, subfamily A, member 1	GO:0004872#receptor activity && parent = molecular_function|GO:0005057#receptor signaling protein activity && parent = molecular_function|GO:0005886#plasma membrane && parent = cellular_component|GO:0005887#integral to plasma membrane && parent = cellular_component|GO:0006955#immune response && parent = biological_process|GO:0007165#signal transduction && parent = biological_process|GO:0042113#B …	226,75	6070,75	643,5	842	624,5	480	258,75	626,25	314	364,75
1794	5	168996870	169442959	DOCK2	dedicator of cytokinesis 2	GO:0005515#protein binding && parent = molecular_function|GO:0005525#GTP binding && parent = molecular_function|GO:0005856#cytoskeleton && parent = cellular_component|GO:0016020#membrane && parent = cellular_component|GO:0030036#actin cytoskeleton organization and biogenesis && parent = biological_process|GO:0030676#Rac guanyl-nucleotide exchange factor activity && parent = molecular_function|GO:…	26	1140	745,5	1934,5	28	85	32,5	90,5	303	193,5
7450	12	5928407	6104097	VWF	von Willebrand factor	GO:0004867#serine-type endopeptidase inhibitor activity && parent = molecular_function|GO:0005515#protein binding && parent = molecular_function|GO:0005578#extracellular matrix (sensu Metazoa) && parent = cellular_component|GO:0007155#cell adhesion && parent = biological_process|GO:0008083#growth factor activity && parent = molecular_function|GO:0009611#response to wounding && parent = biological…	1353	3524	350	389,5	1355	157	1214	878	10744	411
5101	13	65774967	66702464	PCDH9	protocadherin 9	GO:0005509#calcium ion binding && parent = molecular_function|GO:0005515#protein binding && parent = molecular_function|GO:0007155#cell adhesion && parent = biological_process|GO:0007156#homophilic cell adhesion && parent = biological_process|GO:0016020#membrane && parent = cellular_component|GO:0016021#integral to membrane && parent = cellular_component	2071,75	100	163,25	62	178,5	431,5	124,75	255,75	80,5	192
5450	11	110728189	110755627	POU2AF1	POU domain, class 2, associating factor 1	GO:0003713#transcription coactivator activity && parent = molecular_function|GO:0005634#nucleus && parent = cellular_component|GO:0006350#transcription && parent = biological_process|GO:0006355#regulation of transcription|GO:0006366#transcription from RNA polymerase II promoter && parent = biological_process|GO:0006959#humoral immune response && parent = biological_process	82	2548	876	537,5	245	58	100,5	100	252	135,5
79670	9	88092467	88159209	ZCCHC6	zinc finger, CCHC domain containing 6	GO:0003676#nucleic acid binding && parent = molecular_function|GO:0005634#nucleus && parent = cellular_component|GO:0008270#zinc ion binding && parent = molecular_function|GO:0016779#nucleotidyltransferase activity && parent = molecular_function|GO:0046872#metal ion binding && parent = molecular_function	79	625	312,5	2912	139,5	391,5	482	203,5	52,5	113
7805	1	30977902	31003254	LAPTM5	lysosomal associated multispanning membrane protein 5	GO:0005764#lysosome && parent = cellular_component|GO:0005887#integral to plasma membrane && parent = cellular_component|GO:0016020#membrane && parent = cellular_component	1539,75	9363	13920,5	28828,8	519,5	538,75	863,25	482,5	8251,25	1396,25
5793	3	61522282	62254737	PTPRG	protein tyrosine phosphatase, receptor type, G	GO:0004089#carbonate dehydratase activity && parent = molecular_function|GO:0004725#protein tyrosine phosphatase activity && parent = molecular_function|GO:0005001#transmembrane receptor protein tyrosine phosphatase activity && parent = molecular_function|GO:0005887#integral to plasma membrane && parent = cellular_component|GO:0006470#protein amino acid dephosphorylation && parent = biological_pr…	129,5	18,5	55	15	59,5	748	72	116	112,5	21
22920	1	168157094	168310503	KIFAP3	kinesin-associated protein 3	GO:0005488#binding && parent = molecular_function|GO:0005515#protein binding && parent = molecular_function|GO:0005554#molecular function unknown && parent = molecular_function|GO:0005783#endoplasmic reticulum && parent = cellular_component|GO:0005871#kinesin complex && parent = cellular_component|GO:0006461#protein complex assembly && parent = biological_process|GO:0007017#microtubule-based proc…	2229	184	51	264,5	65,5	692,5	125	129	254	151,5
51268	17	24394043	24408362	PIPOX	pipecolic acid oxidase	GO:0005777#peroxisome && parent = cellular_component|GO:0006118#electron transport && parent = biological_process|GO:0008115#sarcosine oxidase activity && parent = molecular_function|GO:0016491#oxidoreductase activity && parent = molecular_function|GO:0046653#tetrahydrofolate metabolism && parent = biological_process|GO:0050031#L-pipecolate oxidase activity && parent = molecular_function	519	255	358,5	296,5	343	208	321	712,5	384	4721
29114	3	113200275	113215424	TAGLN3	transgelin 3	GO:0007417#central nervous system development && parent = biological_process|GO:0007517#muscle development && parent = biological_process	8229,5	649	696	576	675	941,5	461,5	436	401	1007
4065	2	160368121	160469493	LY75	lymphocyte antigen 75	GO:0004872#receptor activity && parent = molecular_function|GO:0005529#sugar binding && parent = molecular_function|GO:0005887#integral to plasma membrane && parent = cellular_component|GO:0006897#endocytosis && parent = biological_process|GO:0006954#inflammatory response && parent = biological_process|GO:0016020#membrane && parent = cellular_component	60,5	1102,5	205,5	2183,5	90,5	40	840,5	63,5	222,5	100,5
64374	5	138310310	138561964	SIL1	SIL1 homolog, endoplasmic reticulum chaperone (S. cerevisiae)	GO:0005488#binding && parent = molecular_function|GO:0005783#endoplasmic reticulum && parent = cellular_component|GO:0006457#protein folding && parent = biological_process|GO:0006886#intracellular protein transport && parent = biological_process|GO:0051082#unfolded protein binding && parent = molecular_function	127	39,5	115,5	251,5	32	139,5	300,5	68	1114,5	1768
22924	2	27047028	27103590	MAPRE3	microtubule-associated protein, RP/EB family, member 3	GO:0000004#biological process unknown && parent = biological_process|GO:0005083#small GTPase regulator activity && parent = molecular_function|GO:0005874#microtubule && parent = cellular_component|GO:0007049#cell cycle && parent = biological_process|GO:0007067#mitosis && parent = biological_process|GO:0008017#microtubule binding && parent = molecular_function|GO:0008372#cellular component unknown…	751	42	64	35	77	31	41	130,5	39,5	108
3820	12	9638414	9651749	KLRB1	killer cell lectin-like receptor subfamily B, member 1	GO:0004888#transmembrane receptor activity && parent = molecular_function|GO:0005529#sugar binding && parent = molecular_function|GO:0005886#plasma membrane && parent = cellular_component|GO:0007166#cell surface receptor linked signal transduction && parent = biological_process|GO:0019735#antimicrobial humoral response (sensu Vertebrata) && parent = biological_process	168,5	1368,5	641	4102,5	103,5	197	115,5	344,5	208,5	621
60467	3	140305716	140326693	BPESC1	blepharophimosis, epicanthus inversus and ptosis, candidate 1	GO:0000004#biological process unknown && parent = biological_process|GO:0005529#sugar binding && parent = molecular_function|GO:0005554#molecular function unknown && parent = molecular_function|GO:0008372#cellular component unknown && parent = cellular_component	6,5	9,5	67	7	28,5	14,5	9,5	204	27	12
23401	10	99082244	99084448	FRAT2	frequently rearranged in advanced T-cell lymphomas 2	GO:0005554#molecular function unknown && parent = molecular_function|GO:0007275#development && parent = biological_process|GO:0008283#cell proliferation && parent = biological_process|GO:0008372#cellular component unknown && parent = cellular_component|GO:0016055#Wnt receptor signaling pathway && parent = biological_process	578	468	1644,5	8126	475,5	414	471,5	358,5	996	775
2191	2	162735441	162808291	FAP	fibroblast activation protein, alpha	GO:0004177#aminopeptidase activity && parent = molecular_function|GO:0004222#metalloendopeptidase activity && parent = molecular_function|GO:0004274#dipeptidyl-peptidase IV activity && parent = molecular_function|GO:0004287#prolyl oligopeptidase activity && parent = molecular_function|GO:0006508#proteolysis && parent = biological_process|GO:0016020#membrane && parent = cellular_component|GO:00160…	61	61	172,5	47	504,5	1721	260,5	196	103	86
338	2	21077806	21120450	APOB	apolipoprotein B (including Ag(x) antigen)	GO:0005102#receptor binding && parent = molecular_function|GO:0005319#lipid transporter activity && parent = molecular_function|GO:0005576#extracellular region && parent = cellular_component|GO:0005625#soluble fraction && parent = cellular_component|GO:0005783#endoplasmic reticulum && parent = cellular_component|GO:0005792#microsome && parent = cellular_component|GO:0006629#lipid metabolism && pa…	319,5	45,5	317	316,5	464	526	381	380,5	245	4043,5
6548	1	27297893	27353988	SLC9A1	solute carrier family 9 (sodium/hydrogen exchanger), member 1 (antiporter, Na+/H+, amiloride sensiti	GO:0006811#ion transport && parent = biological_process|GO:0006814#sodium ion transport && parent = biological_process|GO:0006885#regulation of pH && parent = biological_process|GO:0015297#antiporter activity && parent = molecular_function|GO:0015299#solute:hydrogen antiporter activity && parent = molecular_function|GO:0015385#sodium:hydrogen antiporter activity && parent = molecular_function|GO:…	272	34	41,5	436,5	49,5	69,5	49	112	1149,5	69
9419	2	46697811	46705687	CRIPT	NULL		179	33	38,5	454,5	16	30	69,5	21,5	20	21
4170	1	148813660	148818760	MCL1	myeloid cell leukemia sequence 1 (BCL2-related)	GO:0001709#cell fate determination && parent = biological_process|GO:0005515#protein binding && parent = molecular_function|GO:0005634#nucleus && parent = cellular_component|GO:0005737#cytoplasm && parent = cellular_component|GO:0005739#mitochondrion && p	601,75	2339	1969,25	18228	1269,5	1540,25	1699	1189,75	2524,75	493
30845	2	31310706	31344763	EHD3	EH-domain containing 3	GO:0000166#nucleotide binding && parent = molecular_function|GO:0003676#nucleic acid binding && parent = molecular_function|GO:0003824#catalytic activity && parent = molecular_function|GO:0003924#GTPase activity && parent = molecular_function|GO:0005509#calcium ion binding && parent = molecular_function|GO:0005524#ATP binding && parent = molecular_function|GO:0005525#GTP binding && parent = molec…	3851	150,5	582	376,5	193,5	187,5	105	151,5	598	835
10923	5	32621433	32637819	SUB1	SUB1 homolog (S. cerevisiae)	GO:0003677#DNA binding && parent = molecular_function|GO:0003697#single-stranded DNA binding && parent = molecular_function|GO:0003713#transcription coactivator activity && parent = molecular_function|GO:0005634#nucleus && parent = cellular_component|GO:0005667#transcription factor complex && parent = cellular_component|GO:0006350#transcription && parent = biological_process|GO:0006357#regulation…	1497	403,5	105	284,5	64,5	201	99,5	98	15,5	51
2352	11	71524636	71528582	FOLR3	folate receptor 3 (gamma)	GO:0004872#receptor activity && parent = molecular_function|GO:0005542#folic acid binding && parent = molecular_function|GO:0005624#membrane fraction && parent = cellular_component|GO:0015884#folic acid transport && parent = biological_process|GO:0019898#extrinsic to membrane && parent = cellular_component	159,5	152	1298	3614,5	127,5	266,5	192,5	380	556	181
6450	21	39745649	39809296	SH3BGR	SH3 domain binding glutamic acid-rich protein	GO:0005070#SH3/SH2 adaptor activity && parent = molecular_function|GO:0006461#protein complex assembly && parent = biological_process	322	30,5	66	32,5	87	130	157	1002	36	42
6529	3	11009455	11055934	SLC6A1	solute carrier family 6 (neurotransmitter transporter, GABA), member 1	GO:0005328#neurotransmitter:sodium symporter activity && parent = molecular_function|GO:0005332#gamma-aminobutyric acid:sodium symporter activity && parent = molecular_function|GO:0005624#membrane fraction && parent = cellular_component|GO:0005887#integral to plasma membrane && parent = cellular_component|GO:0006836#neurotransmitter transport && parent = biological_process|GO:0007268#synaptic tra…	2337	144,5	371,5	109,5	21	151,5	73,5	351	183	1263,5
6494	11	65162184	65174958	SIPA1	signal-induced proliferation-associated gene 1	GO:0005515#protein binding && parent = molecular_function|GO:0005634#nucleus && parent = cellular_component|GO:0006917#induction of apoptosis && parent = biological_process|GO:0007010#cytoskeleton organization and biogenesis && parent = biological_process|GO:0007162#negative regulation of cell adhesion && parent = biological_process|GO:0007242#intracellular signaling cascade && parent = biologica…	51,5	576	481	1724,5	34	58,5	43	72,5	624	74,5
7408	19	50702527	50722078	VASP	vasodilator-stimulated phosphoprotein	GO:0003779#actin binding && parent = molecular_function|GO:0006928#cell motility && parent = biological_process|GO:0015629#actin cytoskeleton && parent = cellular_component	539,5	883	2264	8543,5	163	531,5	602,5	214,5	1403	671,5
3133	6	30565249	30569064	HLA-E	major histocompatibility complex, class I, E	GO:0016020#membrane && parent = cellular_component|GO:0016021#integral to membrane && parent = cellular_component|GO:0019882#antigen presentation && parent = biological_process|GO:0019883#antigen presentation|GO:0019885#antigen processing|GO:0030106#MHC class I receptor activity && parent = molecular_function|GO:0042612#MHC class I protein complex && parent = cellular_component	729,5	4280	2389,5	21973	1813	1191	813,5	177,5	9432	1876
23108	17	2646481	2887781	GARNL4	GTPase activating Rap/RanGAP domain-like 4		1439,5	115	283	1407,5	44,5	42	164	129,5	191	45,5
9770	20	4708669	4752291	RASSF2	Ras association (RalGDS/AF-6) domain family 2	GO:0005515#protein binding && parent = molecular_function|GO:0007165#signal transduction && parent = biological_process	1497	1023,5	1366	8808	594,5	385	304	508	703	434
3725	1	59019052	59022373	JUN	v-jun sarcoma virus 17 oncogene homolog (avian)	GO:0000228#nuclear chromosome && parent = cellular_component|GO:0003700#transcription factor activity && parent = molecular_function|GO:0003702#RNA polymerase II transcription factor activity && parent = molecular_function|GO:0006350#transcription && parent = biological_process|GO:0006355#regulation of transcription|GO:0008134#transcription factor binding && parent = molecular_function|GO:0043565…	429,5	302,5	146,5	152,5	266,5	161,5	890,5	205	3294	161
6591	8	49992795	49996541	SNAI2	snail homolog 2 (Drosophila)	GO:0000122#negative regulation of transcription from RNA polymerase II promoter && parent = biological_process|GO:0003677#DNA binding && parent = molecular_function|GO:0005634#nucleus && parent = cellular_component|GO:0006350#transcription && parent = biological_process|GO:0006355#regulation of transcription|GO:0007275#development && parent = biological_process|GO:0007499#ectoderm and mesoderm in…	64	348	273,5	93	395	2612	162	240	342	110
3576	4	74825138	74828295	IL8	interleukin 8	GO:0001525#angiogenesis && parent = biological_process|GO:0005153#interleukin-8 receptor binding && parent = molecular_function|GO:0005515#protein binding && parent = molecular_function|GO:0005615#extracellular space && parent = cellular_component|GO:0005	82,25	262,25	2348	1785,75	134,25	78	258,75	222,75	163	203,25
25999	19	41197402	41215615	CLIPR-59	NULL	|GO:0005795#Golgi stack && parent = cellular_component	4439,5	422	335,5	165,5	144	1353	165	207,5	520,5	560
722	1	205344229	205384931	C4BPA	complement component 4 binding protein, alpha	GO:0005615#extracellular space && parent = cellular_component|GO:0006955#immune response && parent = biological_process|GO:0006958#complement activation|GO:0045087#innate immune response && parent = biological_process	441	653	600	397,5	625,5	460,5	614	522,5	4020	8113
3684	16	31178811	31251690	ITGAM	integrin, alpha M (complement component receptor 3, alpha; also known as CD11b (p170), macrophage an	GO:0000287#magnesium ion binding && parent = molecular_function|GO:0001948#glycoprotein binding && parent = molecular_function|GO:0004872#receptor activity && parent = molecular_function|GO:0005509#calcium ion binding && parent = molecular_function|GO:0005515#protein binding && parent = molecular_function|GO:0007155#cell adhesion && parent = biological_process|GO:0007160#cell-matrix adhesion && p…	367,5	806,5	5409	6202	424,5	315,5	94,5	415	1299,5	477
64506	15	81009640	81113783	CPEB1	cytoplasmic polyadenylation element binding protein 1	GO:0000166#nucleotide binding && parent = molecular_function|GO:0000398#nuclear mRNA splicing|GO:0003676#nucleic acid binding && parent = molecular_function	1081	60	82,5	74	59	111,5	73	118,5	79,5	122
6123	16	1934581	1944680	RPL3L	ribosomal protein L3-like	GO:0003723#RNA binding && parent = molecular_function|GO:0003735#structural constituent of ribosome && parent = molecular_function|GO:0005840#ribosome && parent = cellular_component|GO:0006412#protein biosynthesis && parent = biological_process	238	271	453	35,5	66	271,5	226	2813	219,5	469
1909	4	148621579	148685555	EDNRA	endothelin receptor type A	GO:0000004#biological process unknown && parent = biological_process|GO:0001584#rhodopsin-like receptor activity && parent = molecular_function|GO:0001599#endothelin-A receptor activity && parent = molecular_function|GO:0004435#phosphoinositide phospholip	19	11	94,5	11,5	124	84,5	42,5	235	632	21,5
10507	9	91181971	91284431	SEMA4D	sema domain, immunoglobulin domain (Ig), transmembrane domain (TM) and short cytoplasmic domain, (se	GO:0004872#receptor activity && parent = molecular_function|GO:0005102#receptor binding && parent = molecular_function|GO:0006916#anti-apoptosis && parent = biological_process|GO:0006955#immune response && parent = biological_process|GO:0007155#cell adhesion && parent = biological_process|GO:0007399#nervous system development && parent = biological_process|GO:0016020#membrane && parent = cellular…	753	1146	789,5	3627,5	195,5	37,5	98	58	570	105,5
30817	19	14704204	14750353	EMR2	egf-like module containing, mucin-like, hormone receptor-like 2	GO:0004872#receptor activity && parent = molecular_function|GO:0004930#G-protein coupled receptor activity && parent = molecular_function|GO:0005509#calcium ion binding && parent = molecular_function|GO:0007165#signal transduction && parent = biological_process|GO:0007218#neuropeptide signaling pathway && parent = biological_process|GO:0016020#membrane && parent = cellular_component|GO:0016021#in…	32	260,5	452,5	2511	72	79	218,5	305,5	419,5	235,5
22904	19	1058640	1125259	KIAA0963	KIAA0963		35	141,5	78,75	1170	54	109,75	67,75	102,5	273,75	76,25
4745	11	20647692	21553803	NELL1	NEL-like 1 (chicken)	GO:0005198#structural molecule activity && parent = molecular_function|GO:0005509#calcium ion binding && parent = molecular_function|GO:0007155#cell adhesion && parent = biological_process|GO:0007399#nervous system development && parent = biological_process|GO:0008152#metabolism && parent = biological_process|GO:0016301#kinase activity && parent = molecular_function|GO:0016491#oxidoreductase acti…	771	32	60	41,5	64	45	54	91,5	80	102,5
6014	18	38577190	38949655	RIT2	Ras-like without CAAX 2	GO:0000166#nucleotide binding && parent = molecular_function|GO:0003924#GTPase activity && parent = molecular_function|GO:0005516#calmodulin binding && parent = molecular_function|GO:0005525#GTP binding && parent = molecular_function|GO:0005886#plasma membrane && parent = cellular_component|GO:0007165#signal transduction && parent = biological_process|GO:0007264#small GTPase mediated signal trans…	585,5	46,5	159,5	9	59	78,5	20	92,5	14	41
79929	3	185016363	185026059	MAP6D1	MAP6 domain containing 1		1533,5	93	283	137,5	88	90	67,5	351,5	49	114,5
53826	11	117212902	117252577	FXYD6	FXYD domain containing ion transport regulator 6	GO:0000004#biological process unknown && parent = biological_process|GO:0005216#ion channel activity && parent = molecular_function|GO:0005554#molecular function unknown && parent = molecular_function|GO:0005615#extracellular space && parent = cellular_component|GO:0006811#ion transport && parent = biological_process|GO:0016020#membrane && parent = cellular_component|GO:0016021#integral to membra…	7541,5	1359,5	431,5	578,5	203,5	110,5	419	502,5	2300	1037
9362	14	23610595	23617135	CPNE6	copine VI (neuronal)	GO:0005215#transporter activity && parent = molecular_function|GO:0005509#calcium ion binding && parent = molecular_function|GO:0006629#lipid metabolism && parent = biological_process|GO:0007268#synaptic transmission && parent = biological_process|GO:0007399#nervous system development && parent = biological_process|GO:0016192#vesicle-mediated transport && parent = biological_process	908	55,5	110,5	71	31,5	43,5	124,5	59	78	112,5
8796	13	77007859	77116644	SCEL	sciellin	GO:0001533#cornified envelope && parent = cellular_component|GO:0005515#protein binding && parent = molecular_function|GO:0005737#cytoplasm && parent = cellular_component|GO:0008270#zinc ion binding && parent = molecular_function|GO:0008544#epidermis development && parent = biological_process|GO:0009790#embryonic development && parent = biological_process|GO:0030216#keratinocyte differentiation &…	19,5	44	9,5	20,5	358	13	24	60	19,5	158,5
3373	3	50312324	50316008	HYAL1	hyaluronoglucosaminidase 1	GO:0004415#hyalurononglucosaminidase activity && parent = molecular_function|GO:0005615#extracellular space && parent = cellular_component|GO:0005764#lysosome && parent = cellular_component|GO:0005975#carbohydrate metabolism && parent = biological_process|GO:0016798#hydrolase activity	162	252,5	200	57,5	93	218	490	255	757	2887
3915	1	181259175	181381349	LAMC1	laminin, gamma 1 (formerly LAMB2)	GO:0005198#structural molecule activity && parent = molecular_function|GO:0005201#extracellular matrix structural constituent && parent = molecular_function|GO:0005515#protein binding && parent = molecular_function|GO:0005604#basement membrane && parent = cellular_component|GO:0005606#laminin-1 && parent = cellular_component|GO:0006461#protein complex assembly && parent = biological_process|GO:00…	278,5	971,75	258,75	267,75	813	7130,5	619,75	633,25	1484	434,75
5122	5	95751874	95794708	PCSK1	proprotein convertase subtilisin/kexin type 1	GO:0004285#proprotein convertase 1 activity && parent = molecular_function|GO:0004289#subtilase activity && parent = molecular_function|GO:0005509#calcium ion binding && parent = molecular_function|GO:0006508#proteolysis && parent = biological_process|GO:0007267#cell-cell signaling && parent = biological_process|GO:0008152#metabolism && parent = biological_process|GO:0008233#peptidase activity &&…	632	18	42,5	11	75,5	136	79	129	23,5	38
7079	3	12169572	12175647	TIMP4	TIMP metallopeptidase inhibitor 4	GO:0000004#biological process unknown && parent = biological_process|GO:0004857#enzyme inhibitor activity && parent = molecular_function|GO:0005578#extracellular matrix (sensu Metazoa) && parent = cellular_component|GO:0008191#metalloendopeptidase inhibitor activity && parent = molecular_function	41,5	293	453,5	47	110,5	2197	198,5	129,5	419	192
22903	20	11819476	11855242	BTBD3	BTB (POZ) domain containing 3	GO:0005515#protein binding && parent = molecular_function	2020	191,5	158	124	180,5	129,5	106	181	303,5	128
7545	3	148609870	148617194	ZIC1	Zic family member 1 (odd-paired homolog, Drosophila)	GO:0003700#transcription factor activity && parent = molecular_function|GO:0005634#nucleus && parent = cellular_component|GO:0007389#pattern specification && parent = biological_process|GO:0007399#nervous system development && parent = biological_process|GO:0007420#brain development && parent = biological_process|GO:0007610#behavior && parent = biological_process|GO:0008270#zinc ion binding && pa…	405	39,5	29,5	23	33	25	35,5	60,5	19,5	37
2533	5	39141114	39255424	FYB	FYN binding protein (FYB-120/130)	GO:0000004#biological process unknown && parent = biological_process|GO:0005102#receptor binding && parent = molecular_function|GO:0005515#protein binding && parent = molecular_function|GO:0005634#nucleus && parent = cellular_component|GO:0006468#protein amino acid phosphorylation && parent = biological_process|GO:0006607#NLS-bearing substrate import into nucleus && parent = biological_process|GO…	34	447,5	216,25	2117,75	245,5	138,75	144,75	259,25	112	126,75
729	5	41178092	41249369	C6	complement component 6	GO:0005579#membrane attack complex && parent = cellular_component|GO:0005615#extracellular space && parent = cellular_component|GO:0006955#immune response && parent = biological_process|GO:0006958#complement activation|GO:0009618#response to pathogenic bacteria && parent = biological_process|GO:0016020#membrane && parent = cellular_component|GO:0016021#integral to membrane && parent = cellular_co…	330	432,5	669,5	268	370	1589	1343	367,5	459,5	6904
488	12	109203814	109273278	ATP2A2	ATPase, Ca++ transporting, cardiac muscle, slow twitch 2	GO:0000166#nucleotide binding && parent = molecular_function|GO:0000287#magnesium ion binding && parent = molecular_function|GO:0005388#calcium-transporting ATPase activity && parent = molecular_function|GO:0005509#calcium ion binding && parent = molecula	5386,5	826,5	365,5	764,5	93	1234	512,5	10539	1190,5	1378
51218	14	95071075	95080808	GLRX5	glutaredoxin 5 homolog (S. cerevisiae)	GO:0005739#mitochondrion && parent = cellular_component	1231,5	257	5397,5	255,5	136	455	145,5	265	798,5	1733,5
5178	19	62015611	62043879	PEG3	paternally expressed 3	GO:0003676#nucleic acid binding && parent = molecular_function|GO:0003700#transcription factor activity && parent = molecular_function|GO:0005634#nucleus && parent = cellular_component|GO:0006355#regulation of transcription|GO:0008270#zinc ion binding && parent = molecular_function|GO:0046872#metal ion binding && parent = molecular_function	3848,5	327,5	370	209,5	420,5	375,5	171	251	280	469,5
9094	17	23897851	23903770	UNC119	unc-119 homolog (C. elegans)	GO:0005625#soluble fraction && parent = cellular_component|GO:0005829#cytosol && parent = cellular_component|GO:0007268#synaptic transmission && parent = biological_process|GO:0007600#sensory perception && parent = biological_process|GO:0007601#visual perception && parent = biological_process|GO:0007602#phototransduction && parent = biological_process	83	164,5	162	1500	78	95	87	214,5	90,5	165
716	12	7038277	7048594	C1S	complement component 1, s subcomponent	GO:0000004#biological process unknown && parent = biological_process|GO:0001584#rhodopsin-like receptor activity && parent = molecular_function|GO:0003816#complement component C1s activity && parent = molecular_function|GO:0004263#chymotrypsin activity &&	309,5	4319	166	41	1654,5	14920	2088,5	316,5	3138	8543,5
4237	1	17173585	17180668	MFAP2	microfibrillar-associated protein 2	GO:0001527#microfibril && parent = cellular_component|GO:0005201#extracellular matrix structural constituent && parent = molecular_function|GO:0005578#extracellular matrix (sensu Metazoa) && parent = cellular_component	97,5	58	59,5	131	36,5	1008	56,5	67,5	539	73
3148	4	174489362	174492167	HMGB2	high-mobility group box 2	GO:0000228#nuclear chromosome && parent = cellular_component|GO:0000785#chromatin && parent = cellular_component|GO:0000793#condensed chromosome && parent = cellular_component|GO:0003690#double-stranded DNA binding && parent = molecular_function|GO:000369	158	1357,5	4551	3812,5	440	216,5	626,5	305	339	43,5
1513	1	149035310	149047436	CTSK	cathepsin K (pycnodysostosis)	GO:0004197#cysteine-type endopeptidase activity && parent = molecular_function|GO:0004216#cathepsin K activity && parent = molecular_function|GO:0005764#lysosome && parent = cellular_component|GO:0006508#proteolysis && parent = biological_process	529	2762	1118,5	750	2773	14414,5	689	993	1461	823,5
4061	8	144171299	144175200	LY6E	lymphocyte antigen 6 complex, locus E	GO:0005887#integral to plasma membrane && parent = cellular_component|GO:0006952#defense response && parent = biological_process|GO:0007166#cell surface receptor linked signal transduction && parent = biological_process|GO:0016020#membrane && parent = cellular_component	1164,5	920	119	683	123	1230,5	96,5	197	6336,5	1722
29970	3	160474237	161097841	SCHIP1	schwannomin interacting protein 1	GO:0000004#biological process unknown && parent = biological_process|GO:0005554#molecular function unknown && parent = molecular_function|GO:0005737#cytoplasm && parent = cellular_component|GO:0008372#cellular component unknown && parent = cellular_component	3294,5	214	166,5	96	455	163,5	184,5	766	538	224
7078	22	31526801	31589027	TIMP3	TIMP metallopeptidase inhibitor 3 (Sorsby fundus dystrophy, pseudoinflammatory)	GO:0004857#enzyme inhibitor activity && parent = molecular_function|GO:0005554#molecular function unknown && parent = molecular_function|GO:0005578#extracellular matrix (sensu Metazoa) && parent = cellular_component|GO:0007169#transmembrane receptor protein tyrosine kinase signaling pathway && parent = biological_process|GO:0007600#sensory perception && parent = biological_process|GO:0007601#visu…	628,5	887,5	303	202,5	839,5	4050	647,5	644,5	7610,5	323
29984	11	66580896	66596059	RHOD	ras homolog gene family, member D	GO:0000166#nucleotide binding && parent = molecular_function|GO:0003924#GTPase activity && parent = molecular_function|GO:0005525#GTP binding && parent = molecular_function|GO:0007266#Rho protein signal transduction && parent = biological_process|GO:0016020#membrane && parent = cellular_component	23,5	55,5	75,5	40,5	45,5	49,5	84,5	81	156	763
6919	20	62158882	62174143	TCEA2	transcription elongation factor A (SII), 2	GO:0003700#transcription factor activity && parent = molecular_function|GO:0003711#transcriptional elongation regulator activity && parent = molecular_function|GO:0005515#protein binding && parent = molecular_function|GO:0005634#nucleus && parent = cellular_component|GO:0006350#transcription && parent = biological_process|GO:0006354#RNA elongation && parent = biological_process|GO:0006355#regulat…	1272	81	29	86	54,5	96	59	81,5	595	384,5
635	5	78443438	78463863	BHMT	betaine-homocysteine methyltransferase	GO:0006479#protein amino acid methylation && parent = biological_process|GO:0008168#methyltransferase activity && parent = molecular_function|GO:0008270#zinc ion binding && parent = molecular_function|GO:0008898#homocysteine S-methyltransferase activity && parent = molecular_function|GO:0016740#transferase activity && parent = molecular_function|GO:0047150#betaine-homocysteine S-methyltransferase…	241,5	286,5	308	138	563	201,5	189,5	468,5	319	3494
1346	19	41333663	41335611	COX7A1	cytochrome c oxidase subunit VIIa polypeptide 1 (muscle)	GO:0004129#cytochrome-c oxidase activity && parent = molecular_function|GO:0005489#electron transporter activity && parent = molecular_function|GO:0005739#mitochondrion && parent = cellular_component|GO:0006118#electron transport && parent = biological_process|GO:0016020#membrane && parent = cellular_component|GO:0016021#integral to membrane && parent = cellular_component|GO:0016491#oxidoreductas…	2383,5	603,5	346	25,5	690	2065,5	378	7992	1563,5	200,5
2217	19	54708303	54721400	FCGRT	Fc fragment of IgG, receptor, transporter, alpha	GO:0004872#receptor activity && parent = molecular_function|GO:0007565#pregnancy && parent = biological_process|GO:0016020#membrane && parent = cellular_component|GO:0016021#integral to membrane && parent = cellular_component|GO:0019864#IgG binding && parent = molecular_function|GO:0019882#antigen presentation && parent = biological_process|GO:0030106#MHC class I receptor activity && parent = mol…	83	921	156	4727	147	407	935	255	3520,5	6452,5
6554	14	69312304	69333707	SLC10A1	solute carrier family 10 (sodium/bile acid cotransporter family), member 1	GO:0005887#integral to plasma membrane && parent = cellular_component|GO:0006811#ion transport && parent = biological_process|GO:0006814#sodium ion transport && parent = biological_process|GO:0008508#bile acid:sodium symporter activity && parent = molecular_function|GO:0015293#symporter activity && parent = molecular_function|GO:0015711#organic anion transport && parent = biological_process|GO:00…	424	856	1404,5	719	1033,5	416	784,5	305	674,5	8449,5
10516	14	91405508	91483788	FBLN5	fibulin 5	GO:0004888#transmembrane receptor activity && parent = molecular_function|GO:0005178#integrin binding && parent = molecular_function|GO:0005509#calcium ion binding && parent = molecular_function|GO:0005515#protein binding && parent = molecular_function|GO:0005578#extracellular matrix (sensu Metazoa) && parent = cellular_component|GO:0005625#soluble fraction && parent = cellular_component|GO:00071…	212	756	208,5	299,5	682,5	5717,5	452,5	283,5	2549,5	451
23527	3	196476767	196645041	CENTB2	centaurin, beta 2	GO:0005096#GTPase activator activity && parent = molecular_function|GO:0008270#zinc ion binding && parent = molecular_function|GO:0043087#regulation of GTPase activity && parent = biological_process|GO:0046872#metal ion binding && parent = molecular_function	177	517,5	194,5	2152,5	195,5	231	174,5	78,5	135,5	77,5
2644	15	38843576	38847203	GCHFR	GTP cyclohydrolase I feedback regulator	GO:0006809#nitric oxide biosynthesis && parent = biological_process|GO:0042133#neurotransmitter metabolism && parent = biological_process	296	545,5	867,5	414,5	391,5	695	623	339	4811,5	6772,5
63940	6	32266521	32271278	GPSM3	G-protein signalling modulator 3 (AGS3-like, C. elegans)	GO:0005096#GTPase activator activity && parent = molecular_function|GO:0005554#molecular function unknown && parent = molecular_function|GO:0006955#immune response && parent = biological_process|GO:0007165#signal transduction && parent = biological_process|GO:0008372#cellular component unknown && parent = cellular_component	427,25	1980,25	2550	8151,25	441,5	434,75	411,5	150	923,25	602,5
3487	17	35853201	35867507	IGFBP4	insulin-like growth factor binding protein 4	GO:0001501#skeletal development && parent = biological_process|GO:0001558#regulation of cell growth && parent = biological_process|GO:0005520#insulin-like growth factor binding && parent = molecular_function|GO:0005576#extracellular region && parent = cellular_component|GO:0006259#DNA metabolism && parent = biological_process|GO:0007165#signal transduction && parent = biological_process|GO:000828…	104	1573,5	334,5	43	1160,5	8999	980,5	839	3411,5	9460
8477	14	87541248	87548167	GPR65	G protein-coupled receptor 65	GO:0001584#rhodopsin-like receptor activity && parent = molecular_function|GO:0004872#receptor activity && parent = molecular_function|GO:0005887#integral to plasma membrane && parent = cellular_component|GO:0006915#apoptosis && parent = biological_process|GO:0006955#immune response && parent = biological_process|GO:0007165#signal transduction && parent = biological_process|GO:0007186#G-protein c…	87,5	410	254	2123,5	189	27,5	175	199	202	197,5
5138	11	71964833	72063111	PDE2A	phosphodiesterase 2A, cGMP-stimulated	GO:0003824#catalytic activity && parent = molecular_function|GO:0004114#3'|GO:0004118#cGMP-stimulated cyclic-nucleotide phosphodiesterase activity && parent = molecular_function|GO:0007165#signal transduction && parent = biological_process|GO:0016020#membrane && parent = cellular_component|GO:0016787#hydrolase activity && parent = molecular_function	3723,5	663,5	131	52,5	452	119,5	269,5	111,5	931	958
10368	16	24174376	24281237	CACNG3	calcium channel, voltage-dependent, gamma subunit 3	GO:0005198#structural molecule activity && parent = molecular_function|GO:0005245#voltage-gated calcium channel activity && parent = molecular_function|GO:0005509#calcium ion binding && parent = molecular_function|GO:0005891#voltage-gated calcium channel complex && parent = cellular_component|GO:0005923#tight junction && parent = cellular_component|GO:0006811#ion transport && parent = biological_…	934	45,5	75	42	171	47,5	57	285	51,5	75,5
58189	16	82885901	82920947	WFDC1	WAP four-disulfide core domain 1	GO:0004867#serine-type endopeptidase inhibitor activity && parent = molecular_function|GO:0005554#molecular function unknown && parent = molecular_function|GO:0005615#extracellular space && parent = cellular_component|GO:0030308#negative regulation of cell growth && parent = biological_process	643	62	434,5	105	92,5	45	171,5	201	2299	465,5
3002	14	24170003	24173313	GZMB	granzyme B (granzyme 2, cytotoxic T-lymphocyte-associated serine esterase 1)	GO:0001772#immunological synapse && parent = cellular_component|GO:0004252#serine-type endopeptidase activity && parent = molecular_function|GO:0004263#chymotrypsin activity && parent = molecular_function|GO:0004278#granzyme B activity && parent = molecular_function|GO:0004295#trypsin activity && parent = molecular_function|GO:0005634#nucleus && parent = cellular_component|GO:0005737#cytoplasm &&…	64	204	1074,5	3932	286,5	250	426,5	203	875,5	259
79887	12	14547862	14612058	FLJ22662	NULL		342	847,5	8230,5	11540	844	781	1481	754,5	1910,5	502
977	11	822985	828834	CD151	CD151 antigen (Raph blood group)	GO:0005515#protein binding && parent = molecular_function|GO:0005624#membrane fraction && parent = cellular_component|GO:0005886#plasma membrane && parent = cellular_component|GO:0005887#integral to plasma membrane && parent = cellular_component|GO:0007155#cell adhesion && parent = biological_process|GO:0007601#visual perception && parent = biological_process|GO:0007605#sensory perception of soun…	47	107,5	63,5	236	62,5	2465	938,5	119	2530,5	1377
4154	3	153468518	153666258	MBNL1	muscleblind-like (Drosophila)	GO:0001701#embryonic development (sensu Mammalia) && parent = biological_process|GO:0003676#nucleic acid binding && parent = molecular_function|GO:0003725#double-stranded RNA binding && parent = molecular_function|GO:0005634#nucleus && parent = cellular_component|GO:0005737#cytoplasm && parent = cellular_component|GO:0007399#nervous system development && parent = biological_process|GO:0007517#mus…	453	2682	481	5297,5	475,5	1433	419,5	222	200	20
489	17	3773917	3814485	ATP2A3	ATPase, Ca++ transporting, ubiquitous	GO:0000166#nucleotide binding && parent = molecular_function|GO:0000287#magnesium ion binding && parent = molecular_function|GO:0005388#calcium-transporting ATPase activity && parent = molecular_function|GO:0005509#calcium ion binding && parent = molecular_function|GO:0005524#ATP binding && parent = molecular_function|GO:0005783#endoplasmic reticulum && parent = cellular_component|GO:0005887#inte…	46,5	1019	846,5	2009,5	76,5	78	98,5	142	344	67,5
5175	17	59754144	59817723	PECAM1	platelet/endothelial cell adhesion molecule (CD31 antigen)	GO:0005515#protein binding && parent = molecular_function|GO:0005886#plasma membrane && parent = cellular_component|GO:0005911#intercellular junction && parent = cellular_component|GO:0006928#cell motility && parent = biological_process|GO:0007155#cell adhesion && parent = biological_process|GO:0007165#signal transduction && parent = biological_process|GO:0008037#cell recognition && parent = biol…	96,5	1145,25	513	4405,25	413,75	146,5	309,75	301,25	1350,5	124,5
64173	1	84744561	84791355	SPATA1	spermatogenesis associated 1		38,5	64	18,5	31	6	15,5	27,5	309	4,5	146,5
22859	19	14119550	14177997	LPHN1	latrophilin 1	GO:0004872#receptor activity && parent = molecular_function|GO:0004930#G-protein coupled receptor activity && parent = molecular_function|GO:0005529#sugar binding && parent = molecular_function|GO:0007165#signal transduction && parent = biological_process|GO:0007218#neuropeptide signaling pathway && parent = biological_process|GO:0016020#membrane && parent = cellular_component|GO:0016021#integral…	1215	52	86	64,5	67	89	177	145,5	313	60
1675	19	810664	814608	DF	D component of complement (adipsin)	GO:0003817#complement factor D activity && parent = molecular_function|GO:0004263#chymotrypsin activity && parent = molecular_function|GO:0004295#trypsin activity && parent = molecular_function|GO:0005615#extracellular space && parent = cellular_component|GO:0006508#proteolysis && parent = biological_process|GO:0006955#immune response && parent = biological_process|GO:0006957#complement activatio…	31,5	1365,5	793	4093	2847	9758,5	360,5	784,5	10404	59
11177	14	34291689	34414604	BAZ1A	bromodomain adjacent to zinc finger domain, 1A	GO:0000151#ubiquitin ligase complex && parent = cellular_component|GO:0004842#ubiquitin-protein ligase activity && parent = molecular_function|GO:0005515#protein binding && parent = molecular_function|GO:0005634#nucleus && parent = cellular_component|GO:0006350#transcription && parent = biological_process|GO:0006355#regulation of transcription|GO:0008270#zinc ion binding && parent = molecular_fun…	56,75	361,5	332	1823,75	130,25	212	164,5	98,75	129,75	72,75
6382	2	20264040	20288675	SDC1	syndecan 1	GO:0005887#integral to plasma membrane && parent = cellular_component|GO:0008092#cytoskeletal protein binding && parent = molecular_function|GO:0016020#membrane && parent = cellular_component	278	574,75	776,5	371,75	1583,75	302	844,5	335,25	3469	7929,5
2998	12	21580389	21648821	GYS2	glycogen synthase 2 (liver)	GO:0004373#glycogen (starch) synthase activity && parent = molecular_function|GO:0005625#soluble fraction && parent = cellular_component|GO:0005626#insoluble fraction && parent = cellular_component|GO:0005829#cytosol && parent = cellular_component|GO:0005856#cytoskeleton && parent = cellular_component|GO:0005938#cell cortex && parent = cellular_component|GO:0005978#glycogen biosynthesis && parent…	13	79,5	30,5	13	168,5	156	77	270	100	917
6876	11	116575249	116580717	TAGLN	transgelin	GO:0003779#actin binding && parent = molecular_function|GO:0007517#muscle development && parent = biological_process	431,5	3725	214,5	201	1280	12483	1413	866,5	5105,5	1064
9910	1	172395170	173231067	RABGAP1L	RAB GTPase activating protein 1-like		115,5	514,5	144,5	1617,5	75,5	94	183,5	170	72,5	102,5
9064	1	27554256	27565924	MAP3K6	mitogen-activated protein kinase kinase kinase 6	GO:0000166#nucleotide binding && parent = molecular_function|GO:0000287#magnesium ion binding && parent = molecular_function|GO:0004674#protein serine/threonine kinase activity && parent = molecular_function|GO:0004709#MAP kinase kinase kinase activity && parent = molecular_function|GO:0004713#protein-tyrosine kinase activity && parent = molecular_function|GO:0005524#ATP binding && parent = molec…	22,5	88,5	31,5	62	311	191	158,5	81,5	1127,5	101
51170	4	88476788	88531352	DHRS8	dehydrogenase/reductase (SDR family) member 8	GO:0006694#steroid biosynthesis && parent = biological_process|GO:0008152#metabolism && parent = biological_process|GO:0016491#oxidoreductase activity && parent = molecular_function	483	849,5	946,5	7688,5	396,5	525,5	1556	164,5	934,5	619,5
79961	1	111531323	111548554	DENND2D	DENN/MADD domain containing 2D		21	1854	383	1387	59	43	144,5	77,5	615	239,5
6507	5	36642447	36724191	SLC1A3	solute carrier family 1 (glial high affinity glutamate transporter), member 3	GO:0001504#neurotransmitter uptake && parent = biological_process|GO:0005313#L-glutamate transporter activity && parent = molecular_function|GO:0005624#membrane fraction && parent = cellular_component|GO:0006810#transport && parent = biological_process|GO:0006835#dicarboxylic acid transport && parent = biological_process|GO:0007268#synaptic transmission && parent = biological_process|GO:0015293#s…	3595	586,5	285,5	64,5	472	582	112	475,5	400,5	141
732	1	57167472	57204276	C8B	complement component 8, beta polypeptide	GO:0005579#membrane attack complex && parent = cellular_component|GO:0005615#extracellular space && parent = cellular_component|GO:0006955#immune response && parent = biological_process|GO:0006957#complement activation|GO:0006958#complement activation|GO:0009618#response to pathogenic bacteria && parent = biological_process|GO:0016020#membrane && parent = cellular_component|GO:0016021#integral to…	259	321,5	670	299	501	440	140,5	316	414	4197,5
1366	17	7104183	7106513	CLDN7	claudin 7	GO:0005198#structural molecule activity && parent = molecular_function|GO:0005923#tight junction && parent = cellular_component|GO:0016020#membrane && parent = cellular_component|GO:0016021#integral to membrane && parent = cellular_component|GO:0016338#calcium-independent cell-cell adhesion && parent = biological_process|GO:0042802#protein self binding && parent = molecular_function	38	78	98	113,5	70	53	1089,5	96	1107	400
26234	4	15215251	15266111	FBXL5	F-box and leucine-rich repeat protein 5	GO:0000151#ubiquitin ligase complex && parent = cellular_component|GO:0004842#ubiquitin-protein ligase activity && parent = molecular_function|GO:0016567#protein ubiquitination && parent = biological_process	488,5	456,25	693,5	3942,5	214	326	203	189	433,25	218,75
5197	4	74937876	74939065	PF4V1	platelet factor 4 variant 1	GO:0005576#extracellular region && parent = cellular_component|GO:0006955#immune response && parent = biological_process|GO:0008009#chemokine activity && parent = molecular_function|GO:0008201#heparin binding && parent = molecular_function	52,5	80,5	169,5	970,5	76,5	10,5	79	190,5	64	122
330	11	101693403	101713674	BIRC3	baculoviral IAP repeat-containing 3	GO:0000151#ubiquitin ligase complex && parent = cellular_component|GO:0004842#ubiquitin-protein ligase activity && parent = molecular_function|GO:0005515#protein binding && parent = molecular_function|GO:0005622#intracellular && parent = cellular_component|GO:0006916#anti-apoptosis && parent = biological_process|GO:0007166#cell surface receptor linked signal transduction && parent = biological_pr…	49,5	1138,5	64	410	258,5	75,5	83,5	184	23	46
1071	16	55553262	55575257	CETP	cholesteryl ester transfer protein, plasma	GO:0003824#catalytic activity && parent = molecular_function|GO:0006629#lipid metabolism && parent = biological_process|GO:0006869#lipid transport && parent = biological_process|GO:0008202#steroid metabolism && parent = biological_process|GO:0008203#cholesterol metabolism && parent = biological_process|GO:0008289#lipid binding && parent = molecular_function	27	613,5	122,5	37,5	51,5	48	21	68	40,5	429
844	1	158427019	158438303	CASQ1	calsequestrin 1 (fast-twitch, skeletal muscle)	GO:0005509#calcium ion binding && parent = molecular_function|GO:0005759#mitochondrial matrix && parent = cellular_component|GO:0005790#smooth endoplasmic reticulum && parent = cellular_component|GO:0007517#muscle development && parent = biological_process	283	225,5	288	282	393	266	277	3280	151,5	396,5
3113	6	33140771	33149356	HLA-DPA1	major histocompatibility complex, class II, DP alpha 1	GO:0005887#integral to plasma membrane && parent = cellular_component|GO:0006955#immune response && parent = biological_process|GO:0016020#membrane && parent = cellular_component|GO:0019884#antigen presentation|GO:0019886#antigen processing|GO:0045012#MHC class II receptor activity && parent = molecular_function	659,75	11340,5	3396,5	14867,5	836,5	120,5	1013,75	243,25	17006,5	3222,75
55228	19	51661588	51666617	FLJ10781	NULL		3758,5	261,5	418,5	283	179	493,5	283	169,5	492,5	433
6543	19	52623734	52666934	SLC8A2	solute carrier family 8 (sodium-calcium exchanger), member 2	GO:0005432#calcium:sodium antiporter activity && parent = molecular_function|GO:0005509#calcium ion binding && parent = molecular_function|GO:0005516#calmodulin binding && parent = molecular_function|GO:0006811#ion transport && parent = biological_process|GO:0006814#sodium ion transport && parent = biological_process|GO:0006816#calcium ion transport && parent = biological_process|GO:0007154#cell …	1252	83	123,5	69	245,5	102	89	149,5	52,5	119
3026	10	115302774	115339348	HABP2	hyaluronan binding protein 2	GO:0004252#serine-type endopeptidase activity && parent = molecular_function|GO:0004263#chymotrypsin activity && parent = molecular_function|GO:0004295#trypsin activity && parent = molecular_function|GO:0005539#glycosaminoglycan binding && parent = molecular_function|GO:0005615#extracellular space && parent = cellular_component|GO:0006508#proteolysis && parent = biological_process|GO:0007155#cell…	465	472,5	581,5	623	588,5	685	703	485,5	541	6661
715	12	7057771	7136184	C1R	complement component 1, r subcomponent	|GO:0003815#complement component C1r activity && parent = molecular_function|GO:0005509#calcium ion binding && parent = molecular_function|GO:0005576#extracellular region && parent = cellular_component|GO:0006508#proteolysis && parent = biological_process|GO:0006958#complement activation|GO:0045087#innate immune response && parent = biological_process	244	2635	408	101,5	1167,5	9172,5	2058	520,5	3938,5	13034,5
2158	X	138440560	138473283	F9	coagulation factor IX (plasma thromboplastic component, Christmas disease, hemophilia B)	GO:0003803#coagulation factor IXa activity && parent = molecular_function|GO:0004263#chymotrypsin activity && parent = molecular_function|GO:0004295#trypsin activity && parent = molecular_function|GO:0005509#calcium ion binding && parent = molecular_function|GO:0005615#extracellular space && parent = cellular_component|GO:0006508#proteolysis && parent = biological_process|GO:0007596#blood coagula…	83,5	109,5	293	30	521,5	123,5	206,5	442	171	2096,5
10682	X	48265200	48272046	EBP	emopamil binding protein (sterol isomerase)	GO:0001501#skeletal development && parent = biological_process|GO:0004769#steroid delta-isomerase activity && parent = molecular_function|GO:0004888#transmembrane receptor activity && parent = molecular_function|GO:0005783#endoplasmic reticulum && parent = cellular_component|GO:0005887#integral to plasma membrane && parent = cellular_component|GO:0006695#cholesterol biosynthesis && parent = biolo…	359,5	582,5	693	449	74,5	4855	1108,5	465	637	6151
114882	12	75269710	75477720	OSBPL8	oxysterol binding protein-like 8	GO:0006869#lipid transport && parent = biological_process|GO:0008202#steroid metabolism && parent = biological_process	344,75	792,25	308,25	4185,75	329,75	1096,75	470,75	189,75	247,5	81
2220	9	136912478	136919187	FCN2	ficolin (collagen/fibrinogen domain containing lectin) 2 (hucolin)	GO:0003823#antigen binding && parent = molecular_function|GO:0005509#calcium ion binding && parent = molecular_function|GO:0005529#sugar binding && parent = molecular_function|GO:0005737#cytoplasm && parent = cellular_component|GO:0006817#phosphate transport && parent = biological_process|GO:0008228#opsonization && parent = biological_process|GO:0019735#antimicrobial humoral response (sensu Verte…	26,5	97,5	86	180	314	123	151,5	589	152,5	1748
3481	11	2110355	2116780	IGF2	insulin-like growth factor 2 (somatomedin A)	GO:0000074#regulation of progression through cell cycle && parent = biological_process|GO:0001501#skeletal development && parent = biological_process|GO:0005159#insulin-like growth factor receptor binding && parent = molecular_function|GO:0005179#hormone activity && parent = molecular_function|GO:0005576#extracellular region && parent = cellular_component|GO:0006349#imprinting && parent = biologi…	28,25	49,25	77	39	35,5	54,5	123,5	134,25	46,5	684,75
1528	18	70071507	70110201	CYB5A	cytochrome b5 type A (microsomal)	GO:0004129#cytochrome-c oxidase activity && parent = molecular_function|GO:0005506#iron ion binding && parent = molecular_function|GO:0005739#mitochondrion && parent = cellular_component|GO:0005783#endoplasmic reticulum && parent = cellular_component|GO:0005792#microsome && parent = cellular_component|GO:0006118#electron transport && parent = biological_process|GO:0016020#membrane && parent = cel…	1277	1081	554	604,5	679,5	9573,5	1997	554,5	9139	15516
4035	12	55808542	55893390	LRP1	low density lipoprotein-related protein 1 (alpha-2-macroglobulin receptor)	GO:0004872#receptor activity && parent = molecular_function|GO:0005319#lipid transporter activity && parent = molecular_function|GO:0005509#calcium ion binding && parent = molecular_function|GO:0005624#membrane fraction && parent = cellular_component|GO:0005887#integral to plasma membrane && parent = cellular_component|GO:0005905#coated pit && parent = cellular_component|GO:0006629#lipid metaboli…	367	199,75	166,5	246,25	284,25	3726,25	182,75	327	831,75	631,75
56934	17	47062680	47591086	CA10	carbonic anhydrase X	GO:0004089#carbonate dehydratase activity && parent = molecular_function|GO:0005554#molecular function unknown && parent = molecular_function|GO:0006730#one-carbon compound metabolism && parent = biological_process|GO:0007420#brain development && parent = biological_process|GO:0008270#zinc ion binding && parent = molecular_function|GO:0008372#cellular component unknown && parent = cellular_compon…	391	18,5	57,5	13,5	18,5	50	20	131,5	9,5	87
962	1	158915161	158948217	CD48	CD48 antigen (B-cell membrane protein)	GO:0005515#protein binding && parent = molecular_function|GO:0005886#plasma membrane && parent = cellular_component|GO:0005887#integral to plasma membrane && parent = cellular_component|GO:0006952#defense response && parent = biological_process	390	5803	2972	12759,5	692,5	615	581	878,5	1240,5	1245,5
2258	X	137541401	137649181	FGF13	fibroblast growth factor 13	GO:0005615#extracellular space && parent = cellular_component|GO:0007165#signal transduction && parent = biological_process|GO:0007267#cell-cell signaling && parent = biological_process|GO:0007399#nervous system development && parent = biological_process|GO:0008083#growth factor activity && parent = molecular_function	2025	268,5	343,5	29	263	212	158	182	185	89,5
5730	9	138991776	138996014	PTGDS	prostaglandin D2 synthase 21kDa (brain)	GO:0001516#prostaglandin biosynthesis && parent = biological_process|GO:0004667#prostaglandin-D synthase activity && parent = molecular_function|GO:0005215#transporter activity && parent = molecular_function|GO:0005488#binding && parent = molecular_function|GO:0005501#retinoid binding && parent = molecular_function|GO:0005576#extracellular region && parent = cellular_component|GO:0005635#nuclear …	25403	9522,5	1639,5	1477,5	981	715	1236,5	1502,5	16085	3946,5
2705	X	70359800	70361769	GJB1	gap junction protein, beta 1, 32kDa (connexin 32, Charcot-Marie-Tooth neuropathy, X-linked)	GO:0005922#connexon complex && parent = cellular_component|GO:0006810#transport && parent = biological_process|GO:0007267#cell-cell signaling && parent = biological_process|GO:0007399#nervous system development && parent = biological_process|GO:0015285#connexon channel activity && parent = molecular_function|GO:0016021#integral to membrane && parent = cellular_component	757,5	282,5	233	364,5	451	146,5	715	377	434	4480,5
10409	5	17270749	17329935	BASP1	brain abundant, membrane attached signal protein 1	GO:0005856#cytoskeleton && parent = cellular_component|GO:0005886#plasma membrane && parent = cellular_component	18071,5	2686	12252	31659	1181	10968,5	564	283	2196	1122,5
8379	7	1821953	2239109	MAD1L1	MAD1 mitotic arrest deficient-like 1 (yeast)	GO:0000089#mitotic metaphase && parent = biological_process|GO:0000090#mitotic anaphase && parent = biological_process|GO:0000093#mitotic telophase && parent = biological_process|GO:0005554#molecular function unknown && parent = molecular_function|GO:0005634#nucleus && parent = cellular_component|GO:0005813#centrosome && parent = cellular_component|GO:0005819#spindle && parent = cellular_componen…	219	195,5	14,5	638,5	14	37	27,5	84,5	788,5	1083
51363	10	125757175	125796231	GALNAC4S-6ST	NULL	GO:0008146#sulfotransferase activity && parent = molecular_function|GO:0016021#integral to membrane && parent = cellular_component|GO:0016740#transferase activity && parent = molecular_function|GO:0019319#hexose biosynthesis && parent = biological_process|GO:0050656#3'-phosphoadenosine 5'-phosphosulfate binding && parent = molecular_function|GO:0050659#N-acetylgalactosamine 4-sulfate 6-O-sulfotra…	979,5	769	736,5	4672	113,5	174	45,5	492,5	824	332
9079	4	16112261	16509447	LDB2	LIM domain binding 2	GO:0003712#transcription cofactor activity && parent = molecular_function|GO:0005634#nucleus && parent = cellular_component|GO:0007275#development && parent = biological_process	1424	400,5	34,5	74	110,5	177	105	91	1075	93
2690	5	42459782	42757682	GHR	growth hormone receptor	GO:0001501#skeletal development && parent = biological_process|GO:0004872#receptor activity && parent = molecular_function|GO:0004903#growth hormone receptor activity && parent = molecular_function|GO:0005515#protein binding && parent = molecular_function|GO:0005887#integral to plasma membrane && parent = cellular_component|GO:0006897#endocytosis && parent = biological_process|GO:0016020#membrane…	85,5	229	168	59	359	2079,5	91	378,5	192,5	1739,5
3669	15	86983042	86999883	ISG20	interferon stimulated exonuclease gene 20kDa	GO:0000175#3'-5'-exoribonuclease activity && parent = molecular_function|GO:0000738#DNA catabolism|GO:0003723#RNA binding && parent = molecular_function|GO:0004527#exonuclease activity && parent = molecular_function|GO:0005622#intracellular && parent = ce	68,5	1078,5	822,75	3263	116	60,5	233,5	98,25	1018,5	362,5
3339	1	22021324	22136334	HSPG2	heparan sulfate proteoglycan 2 (perlecan)	GO:0005198#structural molecule activity && parent = molecular_function|GO:0005604#basement membrane && parent = cellular_component|GO:0005615#extracellular space && parent = cellular_component|GO:0007155#cell adhesion && parent = biological_process	55,5	355,75	61,75	35,25	150,25	1915	307,25	105,25	917,5	287,5
7384	3	48611435	48622102	UQCRC1	ubiquinol-cytochrome c reductase core protein I	GO:0005739#mitochondrion && parent = cellular_component|GO:0005746#mitochondrial electron transport chain && parent = cellular_component|GO:0006118#electron transport && parent = biological_process|GO:0006119#oxidative phosphorylation && parent = biological_process|GO:0008121#ubiquinol-cytochrome-c reductase activity && parent = molecular_function|GO:0009060#aerobic respiration && parent = biolog…	3995	209	331	1339	128,5	1261,5	180	2014	2515	9988
25907	3	45240962	45242758	RIS1	NULL		1491	54,5	216,5	388,5	100	244	77,5	85	108	94,5
3316	11	111288708	111290027	HSPB2	heat shock 27kDa protein 2	GO:0005515#protein binding && parent = molecular_function|GO:0005829#cytosol && parent = cellular_component|GO:0006457#protein folding && parent = biological_process|GO:0006986#response to unfolded protein && parent = biological_process|GO:0008047#enzyme activator activity && parent = molecular_function	415	50	54	23,5	92,5	1185	58	235	569	50
1364	7	72880009	72884950	CLDN4	claudin 4	GO:0004888#transmembrane receptor activity && parent = molecular_function|GO:0005198#structural molecule activity && parent = molecular_function|GO:0005886#plasma membrane && parent = cellular_component|GO:0005887#integral to plasma membrane && parent = cellular_component|GO:0005923#tight junction && parent = cellular_component|GO:0009405#pathogenesis && parent = biological_process|GO:0016338#cal…	27,5	113,5	75	135,5	218	105	856	146,5	1244,5	45,5
2180	4	185913743	185984209	ACSL1	acyl-CoA synthetase long-chain family member 1	GO:0000287#magnesium ion binding && parent = molecular_function|GO:0004467#long-chain-fatty-acid-CoA ligase activity && parent = molecular_function|GO:0006629#lipid metabolism && parent = biological_process|GO:0006631#fatty acid metabolism && parent = biological_process|GO:0007586#digestion && parent = biological_process|GO:0008152#metabolism && parent = biological_process|GO:0016020#membrane && …	391,25	655	1278,25	9139,5	1043,75	11990	422,5	1283,75	1030	2671,75
6576	22	17543094	17546285	SLC25A1	solute carrier family 25 (mitochondrial carrier; citrate transporter), member 1	GO:0005215#transporter activity && parent = molecular_function|GO:0005488#binding && parent = molecular_function|GO:0005739#mitochondrion && parent = cellular_component|GO:0005743#mitochondrial inner membrane && parent = cellular_component|GO:0006810#transport && parent = biological_process|GO:0006843#mitochondrial citrate transport && parent = biological_process|GO:0015137#citrate transporter ac…	564	572	386,5	670,5	380,5	3373,5	755	309	1463	7891
7447	2	17585287	17701186	VSNL1	visinin-like 1	GO:0005509#calcium ion binding && parent = molecular_function	9655	733	1178,5	592,5	1321	631	985,5	964,5	406,5	1069,5
29881	7	44518660	44547439	NPC1L1	NPC1 (Niemann-Pick disease, type C1, gene)-like 1	GO:0006629#lipid metabolism && parent = biological_process|GO:0008158#hedgehog receptor activity && parent = molecular_function|GO:0008202#steroid metabolism && parent = biological_process|GO:0008203#cholesterol metabolism && parent = biological_process|GO:0016020#membrane && parent = cellular_component|GO:0016021#integral to membrane && parent = cellular_component|GO:0030301#cholesterol transpor…	108,5	77	119	83	86	47,5	133	115,5	163,5	1146
608	16	11966464	11969425	TNFRSF17	tumor necrosis factor receptor superfamily, member 17	GO:0000004#biological process unknown && parent = biological_process|GO:0004872#receptor activity && parent = molecular_function|GO:0005515#protein binding && parent = molecular_function|GO:0005554#molecular function unknown && parent = molecular_function|GO:0005886#plasma membrane && parent = cellular_component|GO:0006955#immune response && parent = biological_process|GO:0007165#signal transduct…	17,5	313,5	149,5	18	27	32,5	11,5	56	17	24
2264	5	176446492	176457730	FGFR4	fibroblast growth factor receptor 4	GO:0000166#nucleotide binding && parent = molecular_function|GO:0004674#protein serine/threonine kinase activity && parent = molecular_function|GO:0004713#protein-tyrosine kinase activity && parent = molecular_function|GO:0004872#receptor activity && parent = molecular_function|GO:0005007#fibroblast growth factor receptor activity && parent = molecular_function|GO:0005524#ATP binding && parent = …	38,75	80,25	30	62,5	62	97	194,25	121,5	736,75	928,75
9768	15	62444265	62460755	KIAA0101	KIAA0101		161,5	694	4998,5	462	528,5	375	507,5	489	433,5	420
11030	8	30361485	30549276	RBPMS	RNA binding protein with multiple splicing	GO:0000166#nucleotide binding && parent = molecular_function|GO:0003723#RNA binding && parent = molecular_function|GO:0005515#protein binding && parent = molecular_function|GO:0006396#RNA processing && parent = biological_process	160	307	127,5	104	141,5	1457,5	320,5	117	2833	819
18	16	8675945	8785932	ABAT	4-aminobutyrate aminotransferase	GO:0003867#4-aminobutyrate transaminase activity && parent = molecular_function|GO:0005739#mitochondrion && parent = cellular_component|GO:0005759#mitochondrial matrix && parent = cellular_component|GO:0007268#synaptic transmission && parent = biological_process|GO:0009448#gamma-aminobutyric acid metabolism && parent = biological_process|GO:0016740#transferase activity && parent = molecular_funct…	2395,75	165,25	79,25	436,25	174,75	204,5	567	67,5	62,75	848,75
813	7	128166671	128198763	CALU	calumenin	GO:0000004#biological process unknown && parent = biological_process|GO:0005509#calcium ion binding && parent = molecular_function|GO:0005783#endoplasmic reticulum && parent = cellular_component|GO:0005794#Golgi apparatus && parent = cellular_component|GO:0008372#cellular component unknown && parent = cellular_component	105,5	279	228,5	219	171	1954	71,5	236	220,5	101
9858	9	137511468	137520560	KIAA0649	KIAA0649		893,5	53	32	62,5	55,5	32,5	71	98	549,5	281
3638	7	154720475	154732876	INSIG1	insulin induced gene 1	GO:0008152#metabolism && parent = biological_process|GO:0008283#cell proliferation && parent = biological_process|GO:0016020#membrane && parent = cellular_component|GO:0016021#integral to membrane && parent = cellular_component	806	390,5	423	918,5	451	6977	511,5	267,5	854	1425
9211	10	95507667	95547905	LGI1	leucine-rich, glioma inactivated 1	GO:0007399#nervous system development && parent = biological_process|GO:0008283#cell proliferation && parent = biological_process	414	22,5	62	15	17	28,5	40	63	58,5	50,5
23229	X	62771572	62922138	ARHGEF9	Cdc42 guanine nucleotide exchange factor (GEF) 9		1098,5	152,25	51,75	106,75	124,25	96,25	31	262,25	62,5	97,25
51567	6	24758184	24775094	TTRAP	TRAF and TNF receptor associated protein	GO:0003714#transcription corepressor activity && parent = molecular_function|GO:0005634#nucleus && parent = cellular_component|GO:0007166#cell surface receptor linked signal transduction && parent = biological_process	670	731,5	287	3789	309,5	538	690	45	305	55
6850	9	92603890	92698298	SYK	spleen tyrosine kinase	GO:0000166#nucleotide binding && parent = molecular_function|GO:0004713#protein-tyrosine kinase activity && parent = molecular_function|GO:0004715#non-membrane spanning protein tyrosine kinase activity && parent = molecular_function|GO:0005178#integrin bi	28,5	136,5	648	1081	37,5	42,5	247	108,5	128,5	61,5
57124	11	65838533	65841091	CD248	CD248 antigen, endosialin	GO:0000004#biological process unknown && parent = biological_process|GO:0005509#calcium ion binding && parent = molecular_function|GO:0005529#sugar binding && parent = molecular_function|GO:0005554#molecular function unknown && parent = molecular_function|GO:0005578#extracellular matrix (sensu Metazoa) && parent = cellular_component	603	1174	391,5	670,5	1019,5	9934	843,5	1131	1167,5	1211
9104	X	46822718	46837656	RGN	regucalcin (senescence marker protein-30)	GO:0005509#calcium ion binding && parent = molecular_function|GO:0030234#enzyme regulator activity && parent = molecular_function	607	201,5	247	142	331,5	140,5	426,5	228	900,5	3453
55020	22	45042583	45068558	FLJ20699	NULL	GO:0005488#binding && parent = molecular_function	90,5	61	98,5	444,5	360	187,5	317,5	349	218	2341,5
321	15	27001144	27197806	APBA2	amyloid beta (A4) precursor protein-binding, family A, member 2 (X11-like)	GO:0005515#protein binding && parent = molecular_function|GO:0007399#nervous system development && parent = biological_process|GO:0015031#protein transport && parent = biological_process	2589	474,25	427	270,5	86,25	183,5	95,5	472,25	239,5	116,75
64092	21	14779419	14877594	SAMSN1	SAM domain, SH3 domain and nuclear localisation signals, 1		69,5	907,5	234,5	1216	220,5	17	31,5	198	113,5	76
1474	11	65536037	65537551	CST6	cystatin E/M	GO:0004869#cysteine protease inhibitor activity && parent = molecular_function|GO:0009653#morphogenesis && parent = biological_process	145,5	164	130	138,5	1117	309,5	495,5	205	2347	46
51316	4	84230866	84254913	PLAC8	placenta-specific 8		338,5	2495	9768	4828,5	471	321	379,5	161,5	2944	1313
829	1	112963989	113015757	CAPZA1	capping protein (actin filament) muscle Z-line, alpha 1	GO:0003779#actin binding && parent = molecular_function|GO:0006461#protein complex assembly && parent = biological_process|GO:0006928#cell motility && parent = biological_process|GO:0008290#F-actin capping protein complex && parent = cellular_component|GO:0030036#actin cytoskeleton organization and biogenesis && parent = biological_process|GO:0051016#barbed-end actin filament capping && parent = …	581	2059	2046,5	10700	682,5	1951,5	1317	325,5	556,5	511,5
11145	11	63098824	63138469	HRASLS3	HRAS-like suppressor 3	GO:0000004#biological process unknown && parent = biological_process|GO:0005554#molecular function unknown && parent = molecular_function|GO:0007049#cell cycle && parent = biological_process|GO:0008372#cellular component unknown && parent = cellular_component|GO:0016020#membrane && parent = cellular_component|GO:0016021#integral to membrane && parent = cellular_component|GO:0045786#negative regul…	1687,5	131,5	62,5	92,5	84	4061,5	889,5	235	805	2009
5276	3	168642416	168674512	SERPINI2	serpin peptidase inhibitor, clade I (pancpin), member 2	GO:0004867#serine-type endopeptidase inhibitor activity && parent = molecular_function|GO:0006928#cell motility && parent = biological_process	270	330	512	382	413	435,5	4479,5	479,5	311,5	510
3188	X	100549846	100555771	HNRPH2	heterogeneous nuclear ribonucleoprotein H2 (H')	GO:0000166#nucleotide binding && parent = molecular_function|GO:0003723#RNA binding && parent = molecular_function|GO:0030530#heterogeneous nuclear ribonucleoprotein complex && parent = cellular_component	488,5	361,5	205,5	2456	111,5	519	281,5	116,5	229,5	26
4811	1	234205763	234295085	NID1	nidogen 1	GO:0005201#extracellular matrix structural constituent && parent = molecular_function|GO:0005509#calcium ion binding && parent = molecular_function|GO:0005515#protein binding && parent = molecular_function|GO:0005604#basement membrane && parent = cellular_component|GO:0007155#cell adhesion && parent = biological_process|GO:0007160#cell-matrix adhesion && parent = biological_process|GO:0016020#mem…	98,5	338	400,75	199,75	295	3394	256,25	187,5	599	651,25
1462	5	82803338	82912737	CSPG2	chondroitin sulfate proteoglycan 2 (versican)	GO:0005509#calcium ion binding && parent = molecular_function|GO:0005529#sugar binding && parent = molecular_function|GO:0005540#hyaluronic acid binding && parent = molecular_function|GO:0005578#extracellular matrix (sensu Metazoa) && parent = cellular_component|GO:0007155#cell adhesion && parent = biological_process|GO:0007275#development && parent = biological_process|GO:0008037#cell recognitio…	292,75	229,25	750,5	4634	531,25	2525,75	435,5	403,5	240,25	213
3429	14	93646831	93652786	IFI27	interferon, alpha-inducible protein 27	GO:0000004#biological process unknown && parent = biological_process|GO:0005554#molecular function unknown && parent = molecular_function|GO:0006955#immune response && parent = biological_process|GO:0009613#response to pest|GO:0016020#membrane && parent = cellular_component|GO:0016021#integral to membrane && parent = cellular_component	1094	1309,5	571,5	200,5	584	330	2170,5	629,5	8873	1595
11076	5	713890	746421	TPPP	NULL		1121	47	193,5	22	154,5	82	140	206,5	132	54
383	6	131936057	131947161	ARG1	arginase, liver	GO:0000050#urea cycle && parent = biological_process|GO:0004053#arginase activity && parent = molecular_function|GO:0005737#cytoplasm && parent = cellular_component|GO:0006527#arginine catabolism && parent = biological_process|GO:0016787#hydrolase activity && parent = molecular_function|GO:0030145#manganese ion binding && parent = molecular_function|GO:0046872#metal ion binding && parent = molecu…	75,5	198,5	3915	1152,5	679,5	347	120,5	411	222	2636
10974	10	88718167	88720646	C10orf116	chromosome 10 open reading frame 116	GO:0000004#biological process unknown && parent = biological_process|GO:0005554#molecular function unknown && parent = molecular_function|GO:0008372#cellular component unknown && parent = cellular_component	516	630	114,5	33	694	3672	1008,5	153,5	5467,5	1421
1410	11	111284559	111287683	CRYAB	crystallin, alpha B	GO:0005212#structural constituent of eye lens && parent = molecular_function|GO:0005634#nucleus && parent = cellular_component|GO:0005737#cytoplasm && parent = cellular_component|GO:0006457#protein folding && parent = biological_process|GO:0006936#muscle contraction && parent = biological_process|GO:0007169#transmembrane receptor protein tyrosine kinase signaling pathway && parent = biological_pr…	10390	1136,5	516,5	220,5	1305,5	7783,5	459,5	11484	2139	607,5
6804	7	72751475	72771925	STX1A	syntaxin 1A (brain)	GO:0005515#protein binding && parent = molecular_function|GO:0006836#neurotransmitter transport && parent = biological_process|GO:0006886#intracellular protein transport && parent = biological_process|GO:0006887#exocytosis && parent = biological_process|GO:0008565#protein transporter activity && parent = molecular_function|GO:0016020#membrane && parent = cellular_component|GO:0016021#integral to …	4346	253	217,5	607	284,5	233,5	601	844	260	551
1806	1	97315889	98159167	DPYD	dihydropyrimidine dehydrogenase	GO:0004152#dihydroorotate dehydrogenase activity && parent = molecular_function|GO:0004158#dihydroorotate oxidase activity && parent = molecular_function|GO:0005489#electron transporter activity && parent = molecular_function|GO:0005506#iron ion binding && parent = molecular_function|GO:0005737#cytoplasm && parent = cellular_component|GO:0006118#electron transport && parent = biological_process|G…	48	449,5	192,5	2237	174,5	374	72,5	268,5	160	332,5
7764	20	51617018	51633043	ZNF217	zinc finger protein 217	GO:0003700#transcription factor activity && parent = molecular_function|GO:0005634#nucleus && parent = cellular_component|GO:0006355#regulation of transcription|GO:0008270#zinc ion binding && parent = molecular_function|GO:0046872#metal ion binding && parent = molecular_function	43,5	489	393,5	2231,5	424,5	272,5	178	104,5	184,5	74
78986	8	33568392	33576981	DUSP26	dual specificity phosphatase 26 (putative)	GO:0006470#protein amino acid dephosphorylation && parent = biological_process|GO:0008138#protein tyrosine/serine/threonine phosphatase activity && parent = molecular_function|GO:0016301#kinase activity && parent = molecular_function|GO:0016787#hydrolase activity && parent = molecular_function	1266,5	251,5	138,5	59	58,5	204,5	286	2464,5	651	207,5
50852	3	110024320	110056404	TRAT1	T cell receptor associated transmembrane adaptor 1	GO:0001920#negative regulation of receptor recycling && parent = biological_process|GO:0005068#transmembrane receptor protein tyrosine kinase adaptor protein activity && parent = molecular_function|GO:0005886#plasma membrane && parent = cellular_component|GO:0005887#integral to plasma membrane && parent = cellular_component|GO:0006955#immune response && parent = biological_process|GO:0006968#cell…	12,5	291,5	27,5	440,5	13,5	17,5	14	172	30,5	211,5
6648	6	160020140	160034343	SOD2	superoxide dismutase 2, mitochondrial	GO:0000303#response to superoxide && parent = biological_process|GO:0001315#age-dependent response to reactive oxygen species && parent = biological_process|GO:0004784#superoxide dismutase activity && parent = molecular_function|GO:0005739#mitochondrion && parent = cellular_component|GO:0006357#regulation of transcription from RNA polymerase II promoter && parent = biological_process|GO:0006801#s…	402,75	910,75	645	7994,5	770,75	1286,5	691,75	1690	689,5	176,5
51765	X	130985007	131037652	RP6-213H19.1	NULL	GO:0000166#nucleotide binding && parent = molecular_function|GO:0000287#magnesium ion binding && parent = molecular_function|GO:0004672#protein kinase activity && parent = molecular_function|GO:0004674#protein serine/threonine kinase activity && parent = molecular_function|GO:0004713#protein-tyrosine kinase activity && parent = molecular_function|GO:0005524#ATP binding && parent = molecular_funct…	77	665,5	384,5	1187,5	39,5	74,5	121,5	51	81	107
770	19	53833083	53841263	CA11	carbonic anhydrase XI	GO:0004089#carbonate dehydratase activity && parent = molecular_function|GO:0006730#one-carbon compound metabolism && parent = biological_process|GO:0008270#zinc ion binding && parent = molecular_function	4175	568	366	292,5	466	443,5	342,5	437,5	583	95
5580	3	53170262	53201771	PRKCD	protein kinase C, delta	GO:0000166#nucleotide binding && parent = molecular_function|GO:0004674#protein serine/threonine kinase activity && parent = molecular_function|GO:0004701#diacylglycerol-activated phospholipid-dependent protein kinase C activity && parent = molecular_function|GO:0005515#protein binding && parent = molecular_function|GO:0005524#ATP binding && parent = molecular_function|GO:0005737#cytoplasm && par…	220,5	175,5	798,5	2749,5	87,5	158,5	100,5	232,5	1072,5	308
8824	16	65525847	65536493	CES2	carboxylesterase 2 (intestine, liver)	GO:0004759#serine esterase activity && parent = molecular_function|GO:0005783#endoplasmic reticulum && parent = cellular_component|GO:0009056#catabolism && parent = biological_process|GO:0016787#hydrolase activity && parent = molecular_function	1013,5	990	1193,5	1065	1143,5	1277	1278,5	1630,5	1339	13304,5
7102	X	38305682	38433115	TSPAN7	tetraspanin 7	GO:0005886#plasma membrane && parent = cellular_component|GO:0005887#integral to plasma membrane && parent = cellular_component|GO:0006487#protein amino acid N-linked glycosylation && parent = biological_process	8851,5	1781	599	215	971	365	538	1395	2174,5	636,5
10457	7	23252840	23281253	GPNMB	glycoprotein (transmembrane) nmb	GO:0008285#negative regulation of cell proliferation && parent = biological_process|GO:0016020#membrane && parent = cellular_component|GO:0016021#integral to membrane && parent = cellular_component	352	6455,5	589	272	3335	9700,5	556	811	2396,5	422
8407	1	158154526	158161908	TAGLN2	transgelin 2	GO:0005886#plasma membrane && parent = cellular_component|GO:0007517#muscle development && parent = biological_process|GO:0031965#nuclear membrane && parent = cellular_component	453	1205,25	2012,75	12851,8	488,25	1223	1134,5	311,75	6742,25	2677,75
84525	4	57208921	57242322	HOP	NULL	GO:0003700#transcription factor activity && parent = molecular_function|GO:0005634#nucleus && parent = cellular_component|GO:0006355#regulation of transcription|GO:0007275#development && parent = biological_process|GO:0043565#sequence-specific DNA binding && parent = molecular_function	6002,5	872,5	591,5	1814,5	3751	138,5	336	499,5	7481,5	130,5
1160	5	80564937	80597972	CKMT2	creatine kinase, mitochondrial 2 (sarcomeric)	GO:0004111#creatine kinase activity && parent = molecular_function|GO:0005739#mitochondrion && parent = cellular_component|GO:0006091#generation of precursor metabolites and energy && parent = biological_process|GO:0006936#muscle contraction && parent = biological_process	385,5	204,5	397	207	448,5	545	233	3841	329	556,5
79148	17	31129622	31146753	MMP28	matrix metallopeptidase 28	GO:0000270#peptidoglycan metabolism && parent = biological_process|GO:0004222#metalloendopeptidase activity && parent = molecular_function|GO:0005509#calcium ion binding && parent = molecular_function|GO:0005578#extracellular matrix (sensu Metazoa) && parent = cellular_component|GO:0006508#proteolysis && parent = biological_process|GO:0008270#zinc ion binding && parent = molecular_function	100	28,5	40	44,5	27,5	26,5	41,5	42	453	50
2014	19	53520453	53525622	EMP3	epithelial membrane protein 3	GO:0005624#membrane fraction && parent = cellular_component|GO:0007275#development && parent = biological_process|GO:0008219#cell death && parent = biological_process|GO:0008285#negative regulation of cell proliferation && parent = biological_process|GO:0016020#membrane && parent = cellular_component|GO:0016021#integral to membrane && parent = cellular_component|GO:0016049#cell growth && parent =…	421	1747	1947	8298,5	120,5	2216	340	137	6066,5	679,5
51156	14	93819404	93829114	SERPINA10	serpin peptidase inhibitor, clade A (alpha-1 antiproteinase, antitrypsin), member 10	GO:0004867#serine-type endopeptidase inhibitor activity && parent = molecular_function	53,5	68,5	38	23,5	258	151	83,5	218,5	11	803,5
23057	1	181484001	181654360	NMNAT2	nicotinamide nucleotide adenylyltransferase 2	GO:0000309#nicotinamide-nucleotide adenylyltransferase activity && parent = molecular_function|GO:0009058#biosynthesis && parent = biological_process|GO:0009435#NAD biosynthesis && parent = biological_process|GO:0016740#transferase activity && parent = molecular_function	1992,5	286	304,5	276,5	190,5	159	110,5	425,5	42,5	84,5
25924	3	39826306	40276808	MYRIP	myosin VIIA and Rab interacting protein	GO:0003779#actin binding && parent = molecular_function|GO:0005515#protein binding && parent = molecular_function|GO:0006886#intracellular protein transport && parent = biological_process|GO:0008270#zinc ion binding && parent = molecular_function|GO:0017137#Rab GTPase binding && parent = molecular_function|GO:0046872#metal ion binding && parent = molecular_function	399	35,5	24	21,5	34,5	26	132	87	28	21,5
56944	1	114323552	114326398	OLFML3	olfactomedin-like 3		527	396	306	157	414	4444	206	203,5	1995,5	964
801	14	89933128	89941704	CALM1	calmodulin 1 (phosphorylase kinase, delta)	GO:0005509#calcium ion binding && parent = molecular_function|GO:0005515#protein binding && parent = molecular_function|GO:0005737#cytoplasm && parent = cellular_component|GO:0005886#plasma membrane && parent = cellular_component|GO:0007186#G-protein coupled receptor protein signaling pathway && parent = biological_process	9742,75	903	1210	2021,25	488,75	996,25	851,5	627,25	970	564,75
290	15	88129129	88150938	ANPEP	alanyl (membrane) aminopeptidase (aminopeptidase N, aminopeptidase M, microsomal aminopeptidase, CD1	GO:0001525#angiogenesis && parent = biological_process|GO:0004177#aminopeptidase activity && parent = molecular_function|GO:0004179#membrane alanyl aminopeptidase activity && parent = molecular_function|GO:0004872#receptor activity && parent = molecular_function|GO:0005793#ER-Golgi intermediate compartment && parent = cellular_component|GO:0005887#integral to plasma membrane && parent = cellular_…	147	136	817,5	2174,5	224	2152	2511,5	240	857,5	7310
4671	5	70300065	70356279	BIRC1	baculoviral IAP repeat-containing 1	GO:0000166#nucleotide binding && parent = molecular_function|GO:0005524#ATP binding && parent = molecular_function|GO:0005622#intracellular && parent = cellular_component|GO:0006915#apoptosis && parent = biological_process|GO:0006916#anti-apoptosis && parent = biological_process|GO:0007399#nervous system development && parent = biological_process|GO:0017111#nucleoside-triphosphatase activity && p…	21	259,5	54,5	490,5	95,5	56	17	51	28,5	27
9936	2	160333609	160362999	CD302	CD302 antigen	GO:0004872#receptor activity && parent = molecular_function|GO:0005529#sugar binding && parent = molecular_function|GO:0016021#integral to membrane && parent = cellular_component	226	645,5	548	4575	355,5	1916,5	449	225,5	435	189,5
915	11	117714998	117718669	CD3D	CD3D antigen, delta polypeptide (TiT3 complex)	GO:0004888#transmembrane receptor activity && parent = molecular_function|GO:0005515#protein binding && parent = molecular_function|GO:0005737#cytoplasm && parent = cellular_component|GO:0006461#protein complex assembly && parent = biological_process|GO:0007166#cell surface receptor linked signal transduction && parent = biological_process|GO:0016020#membrane && parent = cellular_component|GO:001…	333	4930	1152,5	6039,5	361	251	196,5	787	943	832,5
79627	6	72055197	72068692	OGFRL1	opioid growth factor receptor-like 1	GO:0004872#receptor activity && parent = molecular_function|GO:0016020#membrane && parent = cellular_component	86	103	294	1654	187,5	167	141	117	189,5	150
23221	8	22913406	22933653	RHOBTB2	Rho-related BTB domain containing 2	GO:0000166#nucleotide binding && parent = molecular_function|GO:0005515#protein binding && parent = molecular_function|GO:0005525#GTP binding && parent = molecular_function|GO:0007264#small GTPase mediated signal transduction && parent = biological_process|GO:0016020#membrane && parent = cellular_component	683	65,5	91	62	103	111	92,5	118	1143,5	128,5
2852	7	1093037	1099977	GPR30	G protein-coupled receptor 30	GO:0001584#rhodopsin-like receptor activity && parent = molecular_function|GO:0004872#receptor activity && parent = molecular_function|GO:0005887#integral to plasma membrane && parent = cellular_component|GO:0007165#signal transduction && parent = biological_process|GO:0007186#G-protein coupled receptor protein signaling pathway && parent = biological_process|GO:0016020#membrane && parent = cellu…	194,5	70,25	94	82	73,25	176,75	94	54,25	992,25	999,25
11117	2	27155265	27162767	EMILIN1	elastin microfibril interfacer 1	GO:0005201#extracellular matrix structural constituent && parent = molecular_function|GO:0005515#protein binding && parent = molecular_function|GO:0005578#extracellular matrix (sensu Metazoa) && parent = cellular_component|GO:0005737#cytoplasm && parent = cellular_component|GO:0006817#phosphate transport && parent = biological_process|GO:0007155#cell adhesion && parent = biological_process	13,5	131,5	33,5	17,5	70	429	30	49,5	494	83,5
8192	19	6312462	6319915	CLPP	ClpP caseinolytic peptidase, ATP-dependent, proteolytic subunit homolog (E. coli)	GO:0005739#mitochondrion && parent = cellular_component|GO:0006508#proteolysis && parent = biological_process|GO:0008233#peptidase activity && parent = molecular_function|GO:0008462#endopeptidase Clp activity && parent = molecular_function	410	137,5	114	554	80,5	574,5	84,5	302	1121,5	2957
5764	7	136562636	136679086	PTN	pleiotrophin (heparin binding growth factor 8, neurite growth-promoting factor 1)	GO:0000074#regulation of progression through cell cycle && parent = biological_process|GO:0004864#protein phosphatase inhibitor activity && parent = molecular_function|GO:0005125#cytokine activity && parent = molecular_function|GO:0005615#extracellular space && parent = cellular_component|GO:0007185#transmembrane receptor protein tyrosine phosphatase signaling pathway && parent = biological_proce…	3315	331	213,5	158	474	139,5	343	358,5	356	563,5
3485	2	217206371	217237401	IGFBP2	insulin-like growth factor binding protein 2, 36kDa	GO:0001558#regulation of cell growth && parent = biological_process|GO:0005520#insulin-like growth factor binding && parent = molecular_function|GO:0005576#extracellular region && parent = cellular_component|GO:0005615#extracellular space && parent = cellular_component	571	373,5	221	253	91,5	798	3355,5	288,5	1655	4864,5
57447	14	20554762	20563775	NDRG2	NDRG family member 2	GO:0005554#molecular function unknown && parent = molecular_function|GO:0005829#cytosol && parent = cellular_component|GO:0030154#cell differentiation && parent = biological_process	8088,25	683,75	500,5	420,75	432,75	285,5	549,25	1541,75	1863,5	4862
10866	6	31538937	31541527	HCP5	HLA complex P5	GO:0006952#defense response && parent = biological_process|GO:0008372#cellular component unknown && parent = cellular_component	34	657	645	1974	49	50	262,5	123,5	483,5	155
9672	1	31114900	31154067	SDC3	syndecan 3 (N-syndecan)	GO:0008092#cytoskeletal protein binding && parent = molecular_function|GO:0016020#membrane && parent = cellular_component|GO:0016021#integral to membrane && parent = cellular_component	1710	376	64,5	151,5	91,5	84	45	107	597,5	549
11309	11	74539810	74594945	SLCO2B1	solute carrier organic anion transporter family, member 2B1	GO:0005215#transporter activity && parent = molecular_function|GO:0006810#transport && parent = biological_process|GO:0006811#ion transport && parent = biological_process|GO:0016020#membrane && parent = cellular_component|GO:0016021#integral to membrane && parent = cellular_component	132	554	197	110	324,5	248,5	259	431,5	693	3101
576	1	31965305	32002223	BAI2	brain-specific angiogenesis inhibitor 2	GO:0004872#receptor activity && parent = molecular_function|GO:0004930#G-protein coupled receptor activity && parent = molecular_function|GO:0007165#signal transduction && parent = biological_process|GO:0007218#neuropeptide signaling pathway && parent = biological_process|GO:0016020#membrane && parent = cellular_component|GO:0016021#integral to membrane && parent = cellular_component|GO:0016527#b…	2514,5	99	180,5	150,5	250	323,5	214,5	444	229,5	356
5790	11	66959556	66961729	PTPRCAP	protein tyrosine phosphatase, receptor type, C-associated protein	GO:0005886#plasma membrane && parent = cellular_component|GO:0005887#integral to plasma membrane && parent = cellular_component|GO:0006952#defense response && parent = biological_process	99	1323,5	475,5	2405	94,5	38,5	63,5	391,5	997	186
2	12	9111570	9159825	A2M	alpha-2-macroglobulin	GO:0004866#endopeptidase inhibitor activity && parent = molecular_function|GO:0004867#serine-type endopeptidase inhibitor activity && parent = molecular_function|GO:0005576#extracellular region && parent = cellular_component|GO:0005615#extracellular space && parent = cellular_component|GO:0006886#intracellular protein transport && parent = biological_process|GO:0008320#protein carrier activity &&…	2224	7758	713	179,5	2421,5	4399	3349	1200	26038	14915
23242	7	51051403	51351990	COBL	cordon-bleu homolog (mouse)		2254	114,5	117	100	407	95	787	116	1196	202
55024	4	102560140	103214990	BANK1	B-cell scaffold protein with ankyrin repeats 1		28	1230	148,5	324,5	154	258,5	16	348,5	77	45,5
6678	5	151021206	151046710	SPARC	secreted protein, acidic, cysteine-rich (osteonectin)	GO:0001503#ossification && parent = biological_process|GO:0005507#copper ion binding && parent = molecular_function|GO:0005509#calcium ion binding && parent = molecular_function|GO:0005518#collagen binding && parent = molecular_function|GO:0005604#basement membrane && parent = cellular_component|GO:0007169#transmembrane receptor protein tyrosine kinase signaling pathway && parent = biological_pro…	1414,5	1687	347	1433,25	1011	12247,2	1206,75	502,25	4561	872,5
80781	21	45649524	45758061	COL18A1	collagen, type XVIII, alpha 1	GO:0005198#structural molecule activity && parent = molecular_function|GO:0005201#extracellular matrix structural constituent && parent = molecular_function|GO:0005515#protein binding && parent = molecular_function|GO:0005581#collagen && parent = cellular_component|GO:0005737#cytoplasm && parent = cellular_component|GO:0006817#phosphate transport && parent = biological_process|GO:0007155#cell adh…	137,5	466,75	232	604,5	272,25	532,75	364,75	168,5	1051	3899,25
7433	3	42519120	42554063	VIPR1	vasoactive intestinal peptide receptor 1	GO:0004872#receptor activity && parent = molecular_function|GO:0004930#G-protein coupled receptor activity && parent = molecular_function|GO:0004999#vasoactive intestinal polypeptide receptor activity && parent = molecular_function|GO:0005887#integral to plasma membrane && parent = cellular_component|GO:0006936#muscle contraction && parent = biological_process|GO:0006955#immune response && parent…	1159	641	398,5	932	379	224,5	134,5	225,5	5267,5	1428,5
11067	10	44791716	44794263	C10orf10	chromosome 10 open reading frame 10		362,25	1256	475,25	102,75	1021	1101,75	1482,25	333,75	7351,25	1151,5
9379	11	64130223	64247236	NRXN2	neurexin 2	GO:0005515#protein binding && parent = molecular_function|GO:0007155#cell adhesion && parent = biological_process|GO:0016020#membrane && parent = cellular_component|GO:0016021#integral to membrane && parent = cellular_component	964,75	32,75	88	41,75	122	161	139,75	182,5	58,75	78,25
8434	9	36026915	36114448	RECK	reversion-inducing-cysteine-rich protein with kazal motifs	GO:0004867#serine-type endopeptidase inhibitor activity && parent = molecular_function|GO:0005624#membrane fraction && parent = cellular_component|GO:0007049#cell cycle && parent = biological_process|GO:0008191#metalloendopeptidase inhibitor activity && parent = molecular_function|GO:0016020#membrane && parent = cellular_component|GO:0045786#negative regulation of progression through cell cycle &…	144,5	191	74	166	233,5	1380	51,5	96	270	68,5
1512	15	77001162	77024475	CTSH	cathepsin H	GO:0004197#cysteine-type endopeptidase activity && parent = molecular_function|GO:0004215#cathepsin H activity && parent = molecular_function|GO:0005764#lysosome && parent = cellular_component|GO:0006508#proteolysis && parent = biological_process	1731,5	5528,5	1841	3604	1154	753	1054,5	1157,5	20860,5	4567
54829	9	94258311	94284609	ASPN	asporin (LRR class 1)	GO:0005578#extracellular matrix (sensu Metazoa) && parent = cellular_component|GO:0015288#porin activity && parent = molecular_function|GO:0016021#integral to membrane && parent = cellular_component|GO:0019867#outer membrane && parent = cellular_component	16	205	38	37	27	694,5	301,5	65,5	24	323,5
570	9	103162889	103187108	BAAT	bile acid Coenzyme A: amino acid N-acyltransferase (glycine N-choloyltransferase)	GO:0004759#serine esterase activity && parent = molecular_function|GO:0005829#cytosol && parent = cellular_component|GO:0006544#glycine metabolism && parent = biological_process|GO:0006629#lipid metabolism && parent = biological_process|GO:0006631#fatty acid metabolism && parent = biological_process|GO:0007586#digestion && parent = biological_process|GO:0008206#bile acid metabolism && parent = bi…	37	44,5	34	78	48,5	31,5	56,5	119	49	546
5763	12	6745801	6750377	PTMS	parathymosin	GO:0000074#regulation of progression through cell cycle && parent = biological_process|GO:0005634#nucleus && parent = cellular_component|GO:0006260#DNA replication && parent = biological_process|GO:0006968#cellular defense response && parent = biological_process|GO:0007275#development && parent = biological_process	294,5	100	129	39	76	686,5	66,5	49	581,5	1422,5
64850	4	109882652	109903658	AGXT2L1	alanine-glyoxylate aminotransferase 2-like 1	GO:0006520#amino acid metabolism && parent = biological_process|GO:0008372#cellular component unknown && parent = cellular_component|GO:0008453#alanine-glyoxylate transaminase activity && parent = molecular_function|GO:0016740#transferase activity && parent = molecular_function|GO:0030170#pyridoxal phosphate binding && parent = molecular_function	2045	67,5	302	150,5	245,5	287	165	103,5	149,5	1146,5
10249	11	58232806	58256023	GLYAT	glycine-N-acyltransferase	GO:0005739#mitochondrion && parent = cellular_component|GO:0006637#acyl-CoA metabolism && parent = biological_process|GO:0008415#acyltransferase activity && parent = molecular_function|GO:0009636#response to toxin && parent = biological_process|GO:0016740#transferase activity && parent = molecular_function|GO:0047961#glycine N-acyltransferase activity && parent = molecular_function	156,25	152	330,5	216,25	236	236,5	173,75	339,25	185	2321,25
6947	11	59376859	59390594	TCN1	transcobalamin I (vitamin B12 binding protein, R binder family)	GO:0005488#binding && parent = molecular_function|GO:0006811#ion transport && parent = biological_process|GO:0006824#cobalt ion transport && parent = biological_process|GO:0015087#cobalt ion transporter activity && parent = molecular_function|GO:0015889#cobalamin transport && parent = biological_process|GO:0050897#cobalt ion binding && parent = molecular_function	488	270	5553	846,5	694	334	667,5	903	258,5	570
1230	3	46218203	46224836	CCR1	chemokine (C-C motif) receptor 1	GO:0001584#rhodopsin-like receptor activity && parent = molecular_function|GO:0004872#receptor activity && parent = molecular_function|GO:0005515#protein binding && parent = molecular_function|GO:0005886#plasma membrane && parent = cellular_component|GO:0005887#integral to plasma membrane && parent = cellular_component|GO:0006935#chemotaxis && parent = biological_process|GO:0006954#inflammatory r…	188,25	442,25	477,5	3204,75	234,5	223,25	126,5	281	495	442,5
7057	15	37660571	37676959	THBS1	thrombospondin 1	GO:0004866#endopeptidase inhibitor activity && parent = molecular_function|GO:0004871#signal transducer activity && parent = molecular_function|GO:0005198#structural molecule activity && parent = molecular_function|GO:0005509#calcium ion binding && parent = molecular_function|GO:0005515#protein binding && parent = molecular_function|GO:0005576#extracellular region && parent = cellular_component|G…	91,25	456,75	295,5	220,5	208,5	2669,5	522,25	72,5	709,5	164,5
113	16	48865573	48909544	ADCY7	adenylate cyclase 7	GO:0000287#magnesium ion binding && parent = molecular_function|GO:0004016#adenylate cyclase activity && parent = molecular_function|GO:0005886#plasma membrane && parent = cellular_component|GO:0005887#integral to plasma membrane && parent = cellular_component|GO:0006171#cAMP biosynthesis && parent = biological_process|GO:0007190#adenylate cyclase activation && parent = biological_process|GO:0007…	178,5	743	373,5	1340,5	101	66,5	61,5	44	349	21
713	1	22852326	22860714	C1QB	complement component 1, q subcomponent, beta polypeptide	GO:0005602#complement component C1q complex && parent = cellular_component|GO:0005737#cytoplasm && parent = cellular_component|GO:0006817#phosphate transport && parent = biological_process|GO:0006955#immune response && parent = biological_process|GO:0006958#complement activation|GO:0045087#innate immune response && parent = biological_process	876,5	1341	756	236,5	184	381	793,5	149,5	6063,5	2223,5
51751	17	40280804	40283366	HIGD1B	HIG1 domain family, member 1B	|GO:0016020#membrane && parent = cellular_component|GO:0016021#integral to membrane && parent = cellular_component	69	60,5	100,5	84	99	238,5	49,5	87,5	988	135
3957	22	36296199	36305970	LGALS2	lectin, galactoside-binding, soluble, 2 (galectin 2)	GO:0005529#sugar binding && parent = molecular_function|GO:0005625#soluble fraction && parent = cellular_component	71	416	151	1350	63	142,5	886	70,5	164,5	53,5
23074	12	98954984	99060773	KIAA0701	NULL		89	51	5,5	405	17,5	67	35,5	151	19	31
2353	14	74815283	74818663	FOS	v-fos FBJ murine osteosarcoma viral oncogene homolog	GO:0003677#DNA binding && parent = molecular_function|GO:0003704#specific RNA polymerase II transcription factor activity && parent = molecular_function|GO:0005634#nucleus && parent = cellular_component|GO:0006306#DNA methylation && parent = biological_process|GO:0006357#regulation of transcription from RNA polymerase II promoter && parent = biological_process|GO:0006954#inflammatory response && …	1253	3502	9694	2592,5	1454	30,5	2637,5	135,5	10200,5	80,5
2318	7	128257718	128286568	FLNC	filamin C, gamma (actin binding protein 280)	|GO:0003779#actin binding && parent = molecular_function|GO:0005515#protein binding && parent = molecular_function|GO:0015629#actin cytoskeleton && parent = cellular_component	456,5	525	871,5	346	602,5	1062,5	753,5	7515,5	1289,5	870
7010	9	27099463	27220171	TEK	TEK tyrosine kinase, endothelial (venous malformations, multiple cutaneous and mucosal)	GO:0000166#nucleotide binding && parent = molecular_function|GO:0004714#transmembrane receptor protein tyrosine kinase activity && parent = molecular_function|GO:0004872#receptor activity && parent = molecular_function|GO:0005524#ATP binding && parent = molecular_function|GO:0005887#integral to plasma membrane && parent = cellular_component|GO:0006468#protein amino acid phosphorylation && parent …	259	412	21,5	81	34,5	94,5	182,5	164	1330,5	192
164656	22	35791423	35835549	TMPRSS6	transmembrane protease, serine 6	GO:0001525#angiogenesis && parent = biological_process|GO:0004252#serine-type endopeptidase activity && parent = molecular_function|GO:0004263#chymotrypsin activity && parent = molecular_function|GO:0004295#trypsin activity && parent = molecular_function|GO:0006508#proteolysis && parent = biological_process|GO:0007242#intracellular signaling cascade && parent = biological_process|GO:0008233#pepti…	613,5	760,5	1497,5	701,5	710,5	845	449,5	1316	780,5	8567,5
57180	7	152087811	152183396	ACTR3B	ARP3 actin-related protein 3 homolog B (yeast)	GO:0005515#protein binding && parent = molecular_function|GO:0005856#cytoskeleton && parent = cellular_component|GO:0030041#actin filament polymerization && parent = biological_process|GO:0051015#actin filament binding && parent = molecular_function	1286,5	159,5	100,5	104	160	115,5	111,5	58,5	200,5	128,5
8301	11	85346133	85457756	PICALM	phosphatidylinositol binding clathrin assembly protein	GO:0005543#phospholipid binding && parent = molecular_function|GO:0005545#phosphatidylinositol binding && parent = molecular_function|GO:0005795#Golgi stack && parent = cellular_component|GO:0005905#coated pit && parent = cellular_component|GO:0006461#protein complex assembly && parent = biological_process|GO:0006898#receptor mediated endocytosis && parent = biological_process|GO:0030276#clathrin…	245	215	103,5	1530	83,5	721,5	98,5	202	143,5	29
2204	19	60077360	60093651	FCAR	Fc fragment of IgA, receptor for	GO:0004872#receptor activity && parent = molecular_function|GO:0005057#receptor signaling protein activity && parent = molecular_function|GO:0005886#plasma membrane && parent = cellular_component|GO:0005887#integral to plasma membrane && parent = cellular_component|GO:0006955#immune response && parent = biological_process|GO:0019862#IgA binding && parent = molecular_function	27,5	56,5	902,5	548,5	121	73,25	56	254,5	31,25	123,75
55190	X	51249611	51256199	NUDT11	nudix (nucleoside diphosphate linked moiety X)-type motif 11	GO:0000287#magnesium ion binding && parent = molecular_function|GO:0005622#intracellular && parent = cellular_component|GO:0007242#intracellular signaling cascade && parent = biological_process|GO:0008486#diphosphoinositol-polyphosphate diphosphatase activity && parent = molecular_function|GO:0016787#hydrolase activity && parent = molecular_function|GO:0019722#calcium-mediated signaling && parent…	891	66	97	40,5	109,5	149,5	89,5	186,5	43,5	57,5
1040	4	85723529	85788887	CDS1	CDP-diacylglycerol synthase (phosphatidate cytidylyltransferase) 1	GO:0000287#magnesium ion binding && parent = molecular_function|GO:0004142#diacylglycerol cholinephosphotransferase activity && parent = molecular_function|GO:0004605#phosphatidate cytidylyltransferase activity && parent = molecular_function|GO:0005783#endoplasmic reticulum && parent = cellular_component|GO:0006629#lipid metabolism && parent = biological_process|GO:0007165#signal transduction && …	404,5	10,5	38,5	19,5	78,5	28,5	67	54	188,5	13,5
2152	1	94767460	94779903	F3	coagulation factor III (thromboplastin, tissue factor)	GO:0004896#hematopoietin/interferon-class (D200-domain) cytokine receptor activity && parent = molecular_function|GO:0005886#plasma membrane && parent = cellular_component|GO:0006955#immune response && parent = biological_process|GO:0007596#blood coagulation && parent = biological_process|GO:0016020#membrane && parent = cellular_component|GO:0016021#integral to membrane && parent = cellular_compo…	873	148,5	37,5	16,5	167	1485,5	741	87	1181,5	37
3001	5	54434229	54441815	GZMA	granzyme A (granzyme 1, cytotoxic T-lymphocyte-associated serine esterase 3)	GO:0001772#immunological synapse && parent = cellular_component|GO:0004263#chymotrypsin activity && parent = molecular_function|GO:0004277#granzyme A activity && parent = molecular_function|GO:0004295#trypsin activity && parent = molecular_function|GO:0005634#nucleus && parent = cellular_component|GO:0006508#proteolysis && parent = biological_process|GO:0006915#apoptosis && parent = biological_pr…	181,5	891,5	873	4102,5	174,5	325	376,5	264,5	485	427
6581	6	160689414	160796003	SLC22A3	solute carrier family 22 (extraneuronal monoamine transporter), member 3	GO:0005624#membrane fraction && parent = cellular_component|GO:0005887#integral to plasma membrane && parent = cellular_component|GO:0006811#ion transport && parent = biological_process|GO:0015075#ion transporter activity && parent = molecular_function|GO:0015101#organic cation transporter activity && parent = molecular_function|GO:0015695#organic cation transport && parent = biological_process|G…	12,5	140	3,5	16,5	10,5	35,5	93	293,5	71,5	23,5
5791	10	129595314	129774152	PTPRE	protein tyrosine phosphatase, receptor type, E	GO:0004725#protein tyrosine phosphatase activity && parent = molecular_function|GO:0004872#receptor activity && parent = molecular_function|GO:0005001#transmembrane receptor protein tyrosine phosphatase activity && parent = molecular_function|GO:0005625#soluble fraction && parent = cellular_component|GO:0005737#cytoplasm && parent = cellular_component|GO:0005887#integral to plasma membrane && par…	991	953,5	724,5	5677,5	326,5	194	473,5	318,5	1093,5	405,5
5860	4	17097120	17122811	QDPR	quinoid dihydropteridine reductase	GO:0004155#6|GO:0005489#electron transporter activity && parent = molecular_function|GO:0006520#amino acid metabolism && parent = biological_process|GO:0006559#L-phenylalanine catabolism && parent = biological_process|GO:0006729#tetrahydrobiopterin biosynthesis && parent = biological_process|GO:0008152#metabolism && parent = biological_process|GO:0016491#oxidoreductase activity && parent = molecu…	9634	442,5	676	809,5	465	2173	895	1001	1798,5	8337
79953	20	24397834	24595167	C20orf39	chromosome 20 open reading frame 39	GO:0016020#membrane && parent = cellular_component|GO:0016021#integral to membrane && parent = cellular_component	3028	155	283,5	375	226	392	174	276	401	429,5
2207	1	159451710	159455662	FCER1G	Fc fragment of IgE, high affinity I, receptor for; gamma polypeptide	GO:0004888#transmembrane receptor activity && parent = molecular_function|GO:0005057#receptor signaling protein activity && parent = molecular_function|GO:0005515#protein binding && parent = molecular_function|GO:0005886#plasma membrane && parent = cellular_component|GO:0005887#integral to plasma membrane && parent = cellular_component|GO:0006955#immune response && parent = biological_process|GO:…	385	2282,5	5427,5	13047,5	550,5	514	755,5	1255,5	2820	1621,5
3290	1	207926172	207974917	HSD11B1	hydroxysteroid (11-beta) dehydrogenase 1	GO:0003845#11-beta-hydroxysteroid dehydrogenase activity && parent = molecular_function|GO:0005789#endoplasmic reticulum membrane && parent = cellular_component|GO:0005792#microsome && parent = cellular_component|GO:0006629#lipid metabolism && parent = biological_process|GO:0008152#metabolism && parent = biological_process|GO:0008211#glucocorticoid metabolism && parent = biological_process|GO:001…	422	500,5	201,5	235,5	766,5	1567	404	1046	552	5606
2242	15	89228712	89240008	FES	feline sarcoma oncogene	GO:0000166#nucleotide binding && parent = molecular_function|GO:0004674#protein serine/threonine kinase activity && parent = molecular_function|GO:0004713#protein-tyrosine kinase activity && parent = molecular_function|GO:0005524#ATP binding && parent = molecular_function|GO:0006468#protein amino acid phosphorylation && parent = biological_process|GO:0007242#intracellular signaling cascade && par…	26,5	273	78,5	881,5	26	79	47,5	97	119,5	221
9185	X	16874734	17075655	REPS2	RALBP1 associated Eps domain containing 2	GO:0005509#calcium ion binding && parent = molecular_function|GO:0006461#protein complex assembly && parent = biological_process|GO:0007173#epidermal growth factor receptor signaling pathway && parent = biological_process	122,5	51,5	132,5	798,5	29,5	44	41,5	65	172,5	125,5
7130	2	151922350	151944805	TNFAIP6	tumor necrosis factor, alpha-induced protein 6	GO:0005515#protein binding && parent = molecular_function|GO:0005540#hyaluronic acid binding && parent = molecular_function|GO:0005576#extracellular region && parent = cellular_component|GO:0006954#inflammatory response && parent = biological_process|GO:0007155#cell adhesion && parent = biological_process|GO:0007165#signal transduction && parent = biological_process|GO:0007267#cell-cell signaling…	199,5	143,75	415,25	2448,5	168,75	336	99,75	374,5	216,25	309,5
4832	16	1760322	1761711	NME3	non-metastatic cells 3, protein expressed in	GO:0000166#nucleotide binding && parent = molecular_function|GO:0000287#magnesium ion binding && parent = molecular_function|GO:0004550#nucleoside diphosphate kinase activity && parent = molecular_function|GO:0005524#ATP binding && parent = molecular_function|GO:0006183#GTP biosynthesis && parent = biological_process|GO:0006228#UTP biosynthesis && parent = biological_process|GO:0006241#CTP biosyn…	769,5	127	64,5	123	67	93	73	60	983,5	159
57030	19	54624469	54636596	SLC17A7	solute carrier family 17 (sodium-dependent inorganic phosphate cotransporter), member 7	GO:0005215#transporter activity && parent = molecular_function|GO:0006810#transport && parent = biological_process|GO:0006817#phosphate transport && parent = biological_process|GO:0015321#sodium-dependent phosphate transporter activity && parent = molecular_function|GO:0016021#integral to membrane && parent = cellular_component	4020,5	505,5	343	435,5	341,75	223,5	461,25	517,25	274,5	441,5
1267	17	37372284	37383280	CNP	2',3'-cyclic nucleotide 3' phosphodiesterase	GO:0004113#2'|GO:0007268#synaptic transmission && parent = biological_process|GO:0009214#cyclic nucleotide catabolism && parent = biological_process|GO:0016020#membrane && parent = cellular_component|GO:0016787#hydrolase activity && parent = molecular_function	10670,5	1109	1446	1152,5	344,5	2156	503,5	711,5	1003	1771,5
53905	15	43209483	43245066	DUOX1	dual oxidase 1	GO:0004601#peroxidase activity && parent = molecular_function|GO:0005509#calcium ion binding && parent = molecular_function|GO:0006118#electron transport && parent = biological_process|GO:0016020#membrane && parent = cellular_component|GO:0016174#NAD(P)H oxidase activity && parent = molecular_function|GO:0016324#apical plasma membrane && parent = cellular_component|GO:0016491#oxidoreductase activ…	16	240,5	173	59	361,5	53	130	183	1372,5	240,5
7083	17	73681775	73694726	TK1	thymidine kinase 1, soluble	GO:0000166#nucleotide binding && parent = molecular_function|GO:0004797#thymidine kinase activity && parent = molecular_function|GO:0005524#ATP binding && parent = molecular_function|GO:0005737#cytoplasm && parent = cellular_component|GO:0006139#nucleobase|GO:0006260#DNA replication && parent = biological_process|GO:0016301#kinase activity && parent = molecular_function|GO:0016740#transferase act…	57	93	2159,5	342,5	243,5	351,5	93	151	534	355,5
7077	17	74360657	74433067	TIMP2	TIMP metallopeptidase inhibitor 2	GO:0004857#enzyme inhibitor activity && parent = molecular_function|GO:0005578#extracellular matrix (sensu Metazoa) && parent = cellular_component|GO:0008191#metalloendopeptidase inhibitor activity && parent = molecular_function	81	196	351,5	2140,5	46	1198,5	98	129	2059,5	566
32	12	108061593	108190411	ACACB	acetyl-Coenzyme A carboxylase beta	GO:0000166#nucleotide binding && parent = molecular_function|GO:0003989#acetyl-CoA carboxylase activity && parent = molecular_function|GO:0004075#biotin carboxylase activity && parent = molecular_function|GO:0005524#ATP binding && parent = molecular_function|GO:0006633#fatty acid biosynthesis && parent = biological_process|GO:0008152#metabolism && parent = biological_process|GO:0009374#biotin bin…	455,5	445	201,5	217,5	614	5832	553	997	844,5	1662,5
51806	10	5530660	5531510	CALML5	calmodulin-like 5	GO:0005509#calcium ion binding && parent = molecular_function|GO:0007165#signal transduction && parent = biological_process|GO:0008544#epidermis development && parent = biological_process	51,5	86	219,5	30,5	866	63	171	358	40	41,5
